# Supplementary material for: Single‐Cell Analysis Reveals Malignant Cells Reshape the Cellular Landscape and Foster an Immunosuppressive Microenvironment of Extranodal NK/T‐Cell Lymphoma
Source: Adv Sci (Weinh). 2023 Nov 10;10(36):2303913. doi: 10.1002/advs.202303913 (PMC10754138; doi:10.1002/advs.202303913)
Supplement: Supplementary file 2 — Supplemental Table 1 [file ADVS-10-2303913-s007.xlsx]

## Sheet: Table S1
Table S1 | Clinical characteristics of 10 NKTCL patients for scRNA-seq
Num	SampleID	Age	Gender	Extrenodal site involvement	EBERS hybridization	Tumor stage at diagnosis*	IPI	PINK-E	Collection date
1	SC1802	67	Male	Nasal cavity	+	IE	2	2	2018-08-06
2	SC1806	62	Male	Nasal cavity	+	IIE	1	1	2018-11-15
3	SC1807	46	Female	Nasal cavity	+	IE	0	0	2018-11-30
4	SC1808	67	Male	Nasal cavity, cervical lymph node	+	IIE	1	1	2018-11-26
5	SC1811	35	Male	Nasopharynx, sternum	+	IV	2	2	2019-02-09
6	SC1812	72	Male	Nasal cavity, stomach, small intestine, colon, lung, adrenal gland, liver, bone	+	IV	5	4	2019-03-30
7	SC1813	29	Male	Nasal cavity, subcutaneous soft tissue, cervical lymph node	+	IV	2	NA	2019-04-26
8	SC1814	22	Female	Nasal cavity	+	IE	0	0	2019-04-14
9	SC1815	35	Male	Nasal cavity, cervical lymph node	+	IE	0	0	2019-05-20
10	SC1817	62	Female	Nasopharynx, skull base	+	IIB	2	2	2020-05-09
*Tumor stages of NKTCL patients were determined according to the Ann Arbor staging system from the 8th edition of the International Union against Cancer (UICC) and American Joint Committee on Cancer (AJCC) staging system.
