# Supplementary material for: Single‐Cell Analysis Reveals Malignant Cells Reshape the Cellular Landscape and Foster an Immunosuppressive Microenvironment of Extranodal NK/T‐Cell Lymphoma
Source: Adv Sci (Weinh). 2023 Nov 10;10(36):2303913. doi: 10.1002/advs.202303913 (PMC10754138; doi:10.1002/advs.202303913)
Supplement: Supplementary file 3 — Supplemental Table 2 [file ADVS-10-2303913-s010.xlsx]

## Sheet: Table S2a
Table S2a | Cell number information for each major cell cluster
Sample Cluster		Normal NK cell	Malignant NK cell	T cell	B cell	Myeloid cell	Other	Total
PBMC	SC1802	1804	0	6073	765	1195	6	9843	79247
	SC1806	1286	0	5571	356	788	5	8006
	SC1807	3751	0	3319	583	1065	0	8718
	SC1808	1109	0	6847	408	998	0	9362
	SC1811	2474	0	6596	618	491	6	10185
	SC1812	2085	0	5002	584	659	0	8330
	SC1813	1487	0	6153	123	1251	4	9018
	SC1814	91	0	550	123	972	0	1736
	SC1815	958	0	3993	182	1281	4	6418
	SC1817	493	0	4379	612	2146	1	7631
Tumor	SC1802	7	7159	1103	82	74	5	8430	58057
	SC1806	2	2963	1307	365	762	151	5550
	SC1807	34	2800	2781	538	285	14	6452
	SC1808	10	1159	6696	811	414	11	9101
	SC1811	35	1328	1233	265	112	1	2974
	SC1812	30	3713	335	17	57	184	4336
	SC1813	7	3553	1487	236	1079	48	6410
	SC1814	4	692	416	268	282	59	1721
	SC1815	7	3161	2679	368	200	1	6416
	SC1817	8	1503	3655	1158	219	124	6667

## Sheet: Table S2b
Table S2b | Cell number information for each cell subcluster
Sample Cluster		Normal NK cell				Malignant NK cell						T cell																		B cell								Myeloid cell										Other
		NK_C1_SELL	NK_C2_FGFBP2	NK_C3_TNF	NK_C4_TYMS	NK_C5_ISG15	NK_C6_ITM2A	NK_C7_CCL4	NK_C8_MT1E	NK_C9_CXCL13	NK_C10_STMN1	CD8_C1_NAÏVE	CD8_C2_CM	CD8_C3_MAIT	CD8_C4_EM	CD8_C5_EFF	CD8_C6_CCL4	CD8_C7_XCL	CD8_C8_EX	CD4_C1_NAÏVE	CD4_C2_CM	CD4_C3_EFF	CD4_C4_HSP	CD4_C5_CXCL13	CD4_C6_REG	CD4_C7_EX	CD8/CD4_PROLIFF	DN	γδ	B_C1_NAÏVE	B_C2_ALOX5	B_C3_ITGB1	B_C4_CD11c	B_C5_CD83	B_C6_TNF	Plasma_C1_JCHAIN	Plasma_C2_IGHG	Mono_C1_VCAN	Mono_C2_TXNIP	Mono_C3_FCGR3A	DC_C1_FCER1A	Mono_C4_CXCL10	TAM	DC_C2_CLEC9A	DC_C3_CD1C	DC_C4_LAMP3	DC_C5_ITM2C
PBMC	SC1802	359 (3.65%)	1421 (14.44%)	1 (0.01%)	23 (0.23%)	0 (0%)	0 (0%)	0 (0%)	0 (0%)	0 (0%)	0 (0%)	754 (7.66%)	23 (0.23%)	81 (0.82%)	281 (2.85%)	379 (3.85%)	7 (0.07%)	0 (0%)	0 (0%)	1799 (18.28%)	977 (9.93%)	114 (1.16%)	105 (1.07%)	2 (0.02%)	78 (0.79%)	0 (0%)	41 (0.42%)	15 (0.15%)	1417 (14.4%)	273 (2.77%)	119 (1.21%)	200 (2.03%)	36 (0.37%)	2 (0.02%)	21 (0.21%)	97 (0.99%)	17 (0.17%)	611 (6.21%)	160 (1.63%)	289 (2.94%)	79 (0.8%)	14 (0.14%)	0 (0%)	1 (0.01%)	11 (0.11%)	1 (0.01%)	29 (0.29%)	6 (0.06%)
	SC1806	305 (3.81%)	914 (11.42%)	1 (0.01%)	66 (0.82%)	0 (0%)	0 (0%)	0 (0%)	0 (0%)	0 (0%)	0 (0%)	196 (2.45%)	46 (0.57%)	87 (1.09%)	823 (10.28%)	1948 (24.33%)	4 (0.05%)	0 (0%)	1 (0.01%)	499 (6.23%)	498 (6.22%)	448 (5.6%)	5 (0.06%)	2 (0.02%)	16 (0.2%)	0 (0%)	116 (1.45%)	16 (0.2%)	866 (10.82%)	74 (0.92%)	111 (1.39%)	89 (1.11%)	9 (0.11%)	0 (0%)	0 (0%)	73 (0.91%)	0 (0%)	354 (4.42%)	111 (1.39%)	280 (3.5%)	41 (0.51%)	0 (0%)	0 (0%)	2 (0.02%)	0 (0%)	0 (0%)	0 (0%)	5 (0.06%)
	SC1807	621 (7.12%)	3049 (34.97%)	0 (0%)	81 (0.93%)	0 (0%)	0 (0%)	0 (0%)	0 (0%)	0 (0%)	0 (0%)	295 (3.38%)	28 (0.32%)	123 (1.41%)	606 (6.95%)	379 (4.35%)	2 (0.02%)	2 (0.02%)	1 (0.01%)	754 (8.65%)	769 (8.82%)	142 (1.63%)	11 (0.13%)	4 (0.05%)	48 (0.55%)	1 (0.01%)	13 (0.15%)	15 (0.17%)	126 (1.45%)	160 (1.84%)	109 (1.25%)	163 (1.87%)	100 (1.15%)	1 (0.01%)	0 (0%)	47 (0.54%)	3 (0.03%)	634 (7.27%)	184 (2.11%)	177 (2.03%)	36 (0.41%)	1 (0.01%)	0 (0%)	1 (0.01%)	0 (0%)	0 (0%)	32 (0.37%)	0 (0%)
	SC1808	214 (2.29%)	874 (9.34%)	1 (0.01%)	20 (0.21%)	0 (0%)	0 (0%)	0 (0%)	0 (0%)	0 (0%)	0 (0%)	484 (5.17%)	241 (2.57%)	40 (0.43%)	1307 (13.96%)	1259 (13.45%)	0 (0%)	0 (0%)	0 (0%)	1342 (14.33%)	1381 (14.75%)	386 (4.12%)	10 (0.11%)	9 (0.1%)	85 (0.91%)	0 (0%)	17 (0.18%)	15 (0.16%)	271 (2.89%)	145 (1.55%)	71 (0.76%)	88 (0.94%)	47 (0.5%)	0 (0%)	0 (0%)	57 (0.61%)	0 (0%)	457 (4.88%)	88 (0.94%)	421 (4.5%)	32 (0.34%)	0 (0%)	0 (0%)	0 (0%)	0 (0%)	0 (0%)	0 (0%)	0 (0%)
	SC1811	183 (1.8%)	2254 (22.13%)	25 (0.25%)	12 (0.12%)	0 (0%)	0 (0%)	0 (0%)	0 (0%)	0 (0%)	0 (0%)	379 (3.72%)	33 (0.32%)	205 (2.01%)	927 (9.1%)	891 (8.75%)	14 (0.14%)	0 (0%)	3 (0.03%)	1239 (12.16%)	1363 (13.38%)	635 (6.23%)	62 (0.61%)	57 (0.56%)	220 (2.16%)	6 (0.06%)	11 (0.11%)	20 (0.2%)	531 (5.21%)	180 (1.77%)	105 (1.03%)	206 (2.02%)	76 (0.75%)	2 (0.02%)	6 (0.06%)	34 (0.33%)	9 (0.09%)	293 (2.88%)	99 (0.97%)	87 (0.85%)	10 (0.1%)	1 (0.01%)	0 (0%)	0 (0%)	0 (0%)	0 (0%)	1 (0.01%)	6 (0.06%)
	SC1812	271 (3.25%)	1575 (18.91%)	156 (1.87%)	83 (1%)	0 (0%)	0 (0%)	0 (0%)	0 (0%)	0 (0%)	0 (0%)	322 (3.87%)	315 (3.78%)	250 (3%)	505 (6.06%)	662 (7.95%)	24 (0.29%)	0 (0%)	0 (0%)	1042 (12.51%)	1002 (12.03%)	223 (2.68%)	91 (1.09%)	64 (0.77%)	199 (2.39%)	7 (0.08%)	34 (0.41%)	20 (0.24%)	242 (2.91%)	170 (2.04%)	62 (0.74%)	136 (1.63%)	14 (0.17%)	12 (0.14%)	45 (0.54%)	80 (0.96%)	65 (0.78%)	557 (6.69%)	61 (0.73%)	30 (0.36%)	1 (0.01%)	5 (0.06%)	0 (0%)	0 (0%)	0 (0%)	0 (0%)	5 (0.06%)	0 (0%)
	SC1813	336 (3.73%)	1111 (12.32%)	1 (0.01%)	39 (0.43%)	0 (0%)	0 (0%)	0 (0%)	0 (0%)	0 (0%)	0 (0%)	1392 (15.44%)	24 (0.27%)	186 (2.06%)	229 (2.54%)	433 (4.8%)	0 (0%)	0 (0%)	0 (0%)	1518 (16.83%)	884 (9.8%)	307 (3.4%)	7 (0.08%)	4 (0.04%)	171 (1.9%)	0 (0%)	15 (0.17%)	31 (0.34%)	952 (10.56%)	40 (0.44%)	35 (0.39%)	11 (0.12%)	1 (0.01%)	1 (0.01%)	0 (0%)	35 (0.39%)	0 (0%)	801 (8.88%)	198 (2.2%)	180 (2%)	48 (0.53%)	0 (0%)	0 (0%)	0 (0%)	0 (0%)	0 (0%)	24 (0.27%)	4 (0.04%)
	SC1814	19 (1.09%)	68 (3.92%)	0 (0%)	4 (0.23%)	0 (0%)	0 (0%)	0 (0%)	0 (0%)	0 (0%)	0 (0%)	94 (5.41%)	5 (0.29%)	6 (0.35%)	68 (3.92%)	36 (2.07%)	0 (0%)	0 (0%)	0 (0%)	119 (6.85%)	148 (8.53%)	19 (1.09%)	1 (0.06%)	0 (0%)	6 (0.35%)	0 (0%)	8 (0.46%)	26 (1.5%)	14 (0.81%)	33 (1.9%)	23 (1.32%)	30 (1.73%)	13 (0.75%)	0 (0%)	0 (0%)	24 (1.38%)	0 (0%)	428 (24.65%)	183 (10.54%)	253 (14.57%)	66 (3.8%)	0 (0%)	0 (0%)	0 (0%)	0 (0%)	0 (0%)	42 (2.42%)	0 (0%)
	SC1815	211 (3.29%)	703 (10.95%)	0 (0%)	44 (0.69%)	0 (0%)	0 (0%)	0 (0%)	0 (0%)	0 (0%)	0 (0%)	273 (4.25%)	7 (0.11%)	182 (2.84%)	202 (3.15%)	330 (5.14%)	1 (0.02%)	0 (0%)	0 (0%)	686 (10.69%)	400 (6.23%)	129 (2.01%)	3 (0.05%)	3 (0.05%)	45 (0.7%)	0 (0%)	20 (0.31%)	8 (0.12%)	1704 (26.55%)	58 (0.9%)	72 (1.12%)	28 (0.44%)	8 (0.12%)	0 (0%)	1 (0.02%)	14 (0.22%)	1 (0.02%)	513 (7.99%)	184 (2.87%)	504 (7.85%)	44 (0.69%)	0 (0%)	1 (0.02%)	0 (0%)	0 (0%)	0 (0%)	35 (0.55%)	4 (0.06%)
	SC1817	39 (0.51%)	440 (5.77%)	1 (0.01%)	13 (0.17%)	0 (0%)	0 (0%)	0 (0%)	0 (0%)	0 (0%)	0 (0%)	553 (7.25%)	52 (0.68%)	44 (0.58%)	138 (1.81%)	219 (2.87%)	0 (0%)	1 (0.01%)	1 (0.01%)	1557 (20.4%)	717 (9.4%)	64 (0.84%)	13 (0.17%)	2 (0.03%)	88 (1.15%)	1 (0.01%)	13 (0.17%)	13 (0.17%)	903 (11.83%)	294 (3.85%)	175 (2.29%)	99 (1.3%)	35 (0.46%)	0 (0%)	1 (0.01%)	8 (0.1%)	0 (0%)	1180 (15.46%)	438 (5.74%)	361 (4.73%)	114 (1.49%)	15 (0.2%)	0 (0%)	0 (0%)	0 (0%)	0 (0%)	38 (0.5%)	1 (0.01%)
Tumor	SC1802	2 (0.02%)	5 (0.06%)	0 (0%)	0 (0%)	19 (0.23%)	43 (0.51%)	1777 (21.08%)	5196 (61.64%)	60 (0.71%)	64 (0.76%)	1 (0.01%)	0 (0%)	1 (0.01%)	44 (0.52%)	5 (0.06%)	200 (2.37%)	85 (1.01%)	114 (1.35%)	5 (0.06%)	20 (0.24%)	0 (0%)	88 (1.04%)	200 (2.37%)	194 (2.3%)	98 (1.16%)	38 (0.45%)	5 (0.06%)	5 (0.06%)	0 (0%)	0 (0%)	2 (0.02%)	1 (0.01%)	1 (0.01%)	76 (0.9%)	0 (0%)	2 (0.02%)	0 (0%)	0 (0%)	1 (0.01%)	0 (0%)	13 (0.15%)	14 (0.17%)	18 (0.21%)	8 (0.09%)	0 (0%)	20 (0.24%)	5 (0.06%)
	SC1806	0 (0%)	1 (0.02%)	0 (0%)	1 (0.02%)	23 (0.41%)	15 (0.27%)	499 (8.99%)	955 (17.21%)	88 (1.59%)	1383 (24.92%)	46 (0.83%)	7 (0.13%)	8 (0.14%)	26 (0.47%)	14 (0.25%)	263 (4.74%)	48 (0.86%)	33 (0.59%)	75 (1.35%)	61 (1.1%)	2 (0.04%)	378 (6.81%)	109 (1.96%)	144 (2.59%)	29 (0.52%)	20 (0.36%)	30 (0.54%)	14 (0.25%)	2 (0.04%)	4 (0.07%)	17 (0.31%)	0 (0%)	11 (0.2%)	262 (4.72%)	11 (0.2%)	58 (1.05%)	33 (0.59%)	13 (0.23%)	0 (0%)	7 (0.13%)	458 (8.25%)	100 (1.8%)	23 (0.41%)	31 (0.56%)	7 (0.13%)	90 (1.62%)	151 (2.72%)
	SC1807	11 (0.17%)	23 (0.36%)	0 (0%)	0 (0%)	8 (0.12%)	109 (1.69%)	602 (9.33%)	1041 (16.13%)	335 (5.19%)	705 (10.93%)	13 (0.2%)	0 (0%)	1 (0.02%)	124 (1.92%)	14 (0.22%)	811 (12.57%)	53 (0.82%)	77 (1.19%)	70 (1.08%)	60 (0.93%)	3 (0.05%)	476 (7.38%)	417 (6.46%)	455 (7.05%)	158 (2.45%)	28 (0.43%)	10 (0.15%)	11 (0.17%)	2 (0.03%)	3 (0.05%)	22 (0.34%)	1 (0.02%)	65 (1.01%)	393 (6.09%)	6 (0.09%)	46 (0.71%)	30 (0.46%)	8 (0.12%)	2 (0.03%)	1 (0.02%)	119 (1.84%)	9 (0.14%)	0 (0%)	22 (0.34%)	11 (0.17%)	83 (1.29%)	14 (0.22%)
	SC1808	7 (0.08%)	3 (0.03%)	0 (0%)	0 (0%)	1 (0.01%)	100 (1.1%)	78 (0.86%)	328 (3.6%)	149 (1.64%)	503 (5.53%)	57 (0.63%)	0 (0%)	0 (0%)	236 (2.59%)	11 (0.12%)	1795 (19.72%)	245 (2.69%)	187 (2.05%)	96 (1.05%)	68 (0.75%)	1 (0.01%)	1461 (16.05%)	713 (7.83%)	789 (8.67%)	690 (7.58%)	332 (3.65%)	9 (0.1%)	6 (0.07%)	39 (0.43%)	20 (0.22%)	67 (0.74%)	1 (0.01%)	141 (1.55%)	464 (5.1%)	12 (0.13%)	67 (0.74%)	28 (0.31%)	11 (0.12%)	0 (0%)	1 (0.01%)	228 (2.51%)	94 (1.03%)	5 (0.05%)	15 (0.16%)	9 (0.1%)	23 (0.25%)	11 (0.12%)
	SC1811	2 (0.07%)	31 (1.04%)	0 (0%)	2 (0.07%)	5 (0.17%)	46 (1.55%)	397 (13.35%)	660 (22.19%)	12 (0.4%)	208 (6.99%)	7 (0.24%)	0 (0%)	1 (0.03%)	21 (0.71%)	26 (0.87%)	584 (19.64%)	17 (0.57%)	61 (2.05%)	3 (0.1%)	7 (0.24%)	3 (0.1%)	296 (9.95%)	79 (2.66%)	55 (1.85%)	44 (1.48%)	15 (0.5%)	1 (0.03%)	13 (0.44%)	0 (0%)	2 (0.07%)	3 (0.1%)	0 (0%)	39 (1.31%)	216 (7.26%)	0 (0%)	5 (0.17%)	1 (0.03%)	0 (0%)	2 (0.07%)	0 (0%)	67 (2.25%)	22 (0.74%)	2 (0.07%)	12 (0.4%)	3 (0.1%)	3 (0.1%)	1 (0.03%)
	SC1812	0 (0%)	27 (0.62%)	3 (0.07%)	0 (0%)	51 (1.18%)	699 (16.12%)	721 (16.63%)	459 (10.59%)	25 (0.58%)	1758 (40.54%)	0 (0%)	0 (0%)	0 (0%)	4 (0.09%)	0 (0%)	233 (5.37%)	2 (0.05%)	15 (0.35%)	0 (0%)	3 (0.07%)	1 (0.02%)	52 (1.2%)	14 (0.32%)	2 (0.05%)	5 (0.12%)	4 (0.09%)	0 (0%)	0 (0%)	0 (0%)	0 (0%)	0 (0%)	0 (0%)	0 (0%)	3 (0.07%)	0 (0%)	14 (0.32%)	9 (0.21%)	0 (0%)	0 (0%)	0 (0%)	24 (0.55%)	8 (0.18%)	8 (0.18%)	2 (0.05%)	1 (0.02%)	5 (0.12%)	184 (4.24%)
	SC1813	2 (0.03%)	5 (0.08%)	0 (0%)	0 (0%)	5 (0.08%)	97 (1.51%)	808 (12.61%)	1103 (17.21%)	156 (2.43%)	1384 (21.59%)	11 (0.17%)	0 (0%)	0 (0%)	54 (0.84%)	18 (0.28%)	370 (5.77%)	59 (0.92%)	343 (5.35%)	9 (0.14%)	21 (0.33%)	1 (0.02%)	250 (3.9%)	43 (0.67%)	60 (0.94%)	123 (1.92%)	100 (1.56%)	19 (0.3%)	6 (0.09%)	4 (0.06%)	17 (0.27%)	23 (0.36%)	2 (0.03%)	16 (0.25%)	168 (2.62%)	2 (0.03%)	4 (0.06%)	13 (0.2%)	33 (0.51%)	32 (0.5%)	3 (0.05%)	555 (8.66%)	173 (2.7%)	12 (0.19%)	55 (0.86%)	6 (0.09%)	197 (3.07%)	48 (0.75%)
	SC1814	2 (0.12%)	2 (0.12%)	0 (0%)	0 (0%)	7 (0.41%)	56 (3.25%)	147 (8.54%)	176 (10.23%)	92 (5.35%)	214 (12.43%)	1 (0.06%)	0 (0%)	0 (0%)	8 (0.46%)	1 (0.06%)	72 (4.18%)	40 (2.32%)	23 (1.34%)	0 (0%)	1 (0.06%)	1 (0.06%)	34 (1.98%)	79 (4.59%)	111 (6.45%)	9 (0.52%)	32 (1.86%)	2 (0.12%)	2 (0.12%)	1 (0.06%)	0 (0%)	6 (0.35%)	0 (0%)	3 (0.17%)	90 (5.23%)	22 (1.28%)	146 (8.48%)	0 (0%)	1 (0.06%)	1 (0.06%)	0 (0%)	102 (5.93%)	9 (0.52%)	13 (0.76%)	34 (1.98%)	28 (1.63%)	94 (5.46%)	59 (3.43%)
	SC1815	5 (0.08%)	2 (0.03%)	0 (0%)	0 (0%)	18 (0.28%)	53 (0.83%)	663 (10.33%)	1281 (19.97%)	253 (3.94%)	893 (13.92%)	20 (0.31%)	0 (0%)	6 (0.09%)	56 (0.87%)	13 (0.2%)	473 (7.37%)	231 (3.6%)	267 (4.16%)	12 (0.19%)	40 (0.62%)	1 (0.02%)	669 (10.43%)	284 (4.43%)	304 (4.74%)	154 (2.4%)	116 (1.81%)	20 (0.31%)	13 (0.2%)	2 (0.03%)	8 (0.12%)	6 (0.09%)	3 (0.05%)	8 (0.12%)	185 (2.88%)	35 (0.55%)	121 (1.89%)	1 (0.02%)	1 (0.02%)	0 (0%)	1 (0.02%)	133 (2.07%)	28 (0.44%)	1 (0.02%)	14 (0.22%)	1 (0.02%)	20 (0.31%)	1 (0.02%)
	SC1817	1 (0.01%)	7 (0.1%)	0 (0%)	0 (0%)	7 (0.1%)	46 (0.69%)	332 (4.98%)	773 (11.59%)	13 (0.19%)	332 (4.98%)	42 (0.63%)	1 (0.01%)	3 (0.04%)	25 (0.37%)	5 (0.07%)	494 (7.41%)	56 (0.84%)	184 (2.76%)	67 (1%)	50 (0.75%)	3 (0.04%)	1724 (25.86%)	524 (7.86%)	373 (5.59%)	50 (0.75%)	36 (0.54%)	8 (0.12%)	10 (0.15%)	2 (0.03%)	8 (0.12%)	29 (0.43%)	4 (0.06%)	519 (7.78%)	563 (8.44%)	14 (0.21%)	19 (0.28%)	2 (0.03%)	0 (0%)	1 (0.01%)	3 (0.04%)	38 (0.57%)	19 (0.28%)	23 (0.34%)	13 (0.19%)	6 (0.09%)	114 (1.71%)	124 (1.86%)
