# Supplementary material for: Single‐Cell Analysis Reveals Malignant Cells Reshape the Cellular Landscape and Foster an Immunosuppressive Microenvironment of Extranodal NK/T‐Cell Lymphoma
Source: Adv Sci (Weinh). 2023 Nov 10;10(36):2303913. doi: 10.1002/advs.202303913 (PMC10754138; doi:10.1002/advs.202303913)
Supplement: Supplementary file 4 — Supplemental Table 3 [file ADVS-10-2303913-s005.xlsx]

## Sheet: Table S3a
Table S3a | Differentially expressed genes in NK subclusters
P_val	Avg_logFC	Pct.1	Pct.2	P_val_adj	Gene	Subcluster
0	1.63532	0.606	0.143	0	SELL	NK_C1_SELL
0	1.16969	0.688	0.278	0	IFITM3	NK_C1_SELL
0	1.00717	0.803	0.248	0	KLRF1	NK_C1_SELL
0	0.98963	0.897	0.474	0	CD7	NK_C1_SELL
0	0.868174	0.246	0.004	0	SPTSSB	NK_C1_SELL
0	0.84634	0.945	0.798	0	GNLY	NK_C1_SELL
4.74394e-233	0.840194	0.193	0.047	9.29385e-229	IL7R	NK_C1_SELL
0	0.83794	0.694	0.251	0	PLAC8	NK_C1_SELL
0	0.805219	0.836	0.541	0	CMC1	NK_C1_SELL
0	0.803087	0.269	0.059	0	LTB	NK_C1_SELL
0	0.785187	0.419	0.106	0	C1orf162	NK_C1_SELL
0	0.755286	0.894	0.508	0	TXNIP	NK_C1_SELL
0	0.728979	0.507	0.166	0	FAM65B	NK_C1_SELL
0	0.711685	0.212	0.007	0	CAPG	NK_C1_SELL
0	0.702295	0.434	0.124	0	TSPO	NK_C1_SELL
1.36735e-186	0.702126	0.431	0.218	2.67878e-182	KLRC3	NK_C1_SELL
0	0.696562	0.222	0.014	0	TCF7	NK_C1_SELL
4.23608e-54	0.637342	0.276	0.186	8.2989e-50	KLRC2	NK_C1_SELL
1.78544e-204	0.632671	0.581	0.335	3.49786e-200	LINC00861	NK_C1_SELL
0	0.630211	0.984	0.796	0	IFITM2	NK_C1_SELL
1.84927e-158	0.619779	0.71	0.623	3.62291e-154	IL2RB	NK_C1_SELL
2.73196e-213	0.614486	0.712	0.495	5.35218e-209	FCER1G	NK_C1_SELL
5.60334e-181	0.603337	0.327	0.141	1.09775e-176	AGK	NK_C1_SELL
5.18437e-200	0.592925	0.435	0.202	1.01567e-195	PTPN6	NK_C1_SELL
7.10156e-175	0.59206	0.749	0.658	1.39127e-170	EIF3G	NK_C1_SELL
3.31735e-225	0.590505	0.281	0.091	6.49903e-221	IL18RAP	NK_C1_SELL
3.05839e-282	0.588218	0.72	0.384	5.9917e-278	KLF2	NK_C1_SELL
3.18128e-43	0.584258	0.623	0.603	6.23245e-39	DUSP1	NK_C1_SELL
3.69488e-178	0.582435	0.349	0.153	7.23864e-174	CXXC5	NK_C1_SELL
2.85589e-293	0.580765	0.598	0.251	5.59498e-289	CLIC3	NK_C1_SELL
2.74203e-113	0.57433	0.319	0.177	5.37191e-109	CCDC109B	NK_C1_SELL
5.21835e-198	0.570423	0.755	0.656	1.02233e-193	JAK1	NK_C1_SELL
0	0.568099	0.147	0.002	0	IGFBP4	NK_C1_SELL
3.34498e-120	0.564859	0.66	0.564	6.55315e-116	TRDC	NK_C1_SELL
1.41323e-128	0.551718	0.458	0.283	2.76866e-124	SAMHD1	NK_C1_SELL
2.13801e-120	0.549418	0.515	0.359	4.18858e-116	SAMD3	NK_C1_SELL
1.90418e-148	0.546773	0.632	0.42	3.73048e-144	CD52	NK_C1_SELL
1.91482e-135	0.545698	0.326	0.154	3.75133e-131	CD160	NK_C1_SELL
1.8497e-130	0.540538	0.625	0.49	3.62374e-126	MATK	NK_C1_SELL
2.7383e-197	0.529697	0.385	0.16	5.3646e-193	TXK	NK_C1_SELL
9.21402e-170	0.524334	0.275	0.103	1.80512e-165	TIGIT	NK_C1_SELL
0	0.518723	0.995	0.985	0	MT-ND3	NK_C1_SELL
1.99893e-94	0.513319	0.141	0.049	3.9161e-90	AREG	NK_C1_SELL
4.8928e-96	0.510916	0.3	0.164	9.58549e-92	GRK6	NK_C1_SELL
1.91565e-69	0.50964	0.412	0.306	3.75294e-65	CLDND1	NK_C1_SELL
2.13564e-119	0.507135	0.392	0.221	4.18393e-115	GIMAP1	NK_C1_SELL
7.2493e-262	0.494629	0.828	0.557	1.42021e-257	ITGB2	NK_C1_SELL
5.85554e-143	0.494001	0.324	0.148	1.14716e-138	BIN1	NK_C1_SELL
8.58144e-292	0.492676	0.95	0.77	1.68119e-287	TYROBP	NK_C1_SELL
5.89325e-103	0.491779	0.559	0.429	1.15455e-98	PRMT2	NK_C1_SELL
0	0.490957	0.161	0.022	0	TNFRSF18	NK_C1_SELL
1.03689e-93	0.490201	0.458	0.31	2.03138e-89	ATM	NK_C1_SELL
8.77397e-49	0.48601	0.308	0.213	1.71891e-44	KLRG1	NK_C1_SELL
1.29681e-173	0.485761	0.547	0.3	2.54057e-169	VAMP8	NK_C1_SELL
3.78724e-163	0.479097	0.372	0.162	7.41958e-159	CD300A	NK_C1_SELL
4.14465e-149	0.469202	0.197	0.065	8.11978e-145	CAPN12	NK_C1_SELL
9.22808e-172	0.466948	0.26	0.091	1.80787e-167	S1PR1	NK_C1_SELL
1.0225e-68	0.464406	0.469	0.369	2.00317e-64	RCSD1	NK_C1_SELL
1.59524e-117	0.462055	0.417	0.226	3.12524e-113	CEBPD	NK_C1_SELL
4.7968e-68	0.456453	0.444	0.332	9.3974e-64	IL10RA	NK_C1_SELL
1.18131e-213	0.45504	0.897	0.839	2.3143e-209	KLRD1	NK_C1_SELL
0	0.448313	0.991	0.951	0	IFITM1	NK_C1_SELL
6.88957e-226	0.446632	0.206	0.051	1.34974e-221	GSN	NK_C1_SELL
1.96245e-128	0.446567	0.7	0.559	3.84465e-124	S100A10	NK_C1_SELL
3.90974e-81	0.446499	0.352	0.21	7.65956e-77	YPEL3	NK_C1_SELL
3.43606e-85	0.441952	0.59	0.499	6.73159e-81	TRAF3IP3	NK_C1_SELL
3.92145e-88	0.440331	0.492	0.35	7.68252e-84	HMGN3	NK_C1_SELL
3.77421e-131	0.439975	0.702	0.578	7.39405e-127	DAZAP2	NK_C1_SELL
2.66596e-176	0.439079	0.815	0.729	5.22288e-172	LIMD2	NK_C1_SELL
6.01957e-140	0.433142	0.737	0.587	1.17929e-135	CD37	NK_C1_SELL
0	0.432367	1	0.999	0	EEF1A1	NK_C1_SELL
4.10435e-47	0.43069	0.295	0.204	8.04083e-43	CDC25B	NK_C1_SELL
1.32436e-272	0.429125	0.15	0.024	2.59456e-268	ZMAT4	NK_C1_SELL
1.16722e-62	0.427706	0.497	0.41	2.28669e-58	PNISR	NK_C1_SELL
2.16944e-106	0.424552	0.178	0.068	4.25014e-102	IL18R1	NK_C1_SELL
8.6098e-47	0.422716	0.469	0.402	1.68674e-42	ETS1	NK_C1_SELL
6.80516e-105	0.421542	0.267	0.124	1.3332e-100	C10orf54	NK_C1_SELL
1.22618e-95	0.410339	0.622	0.491	2.40221e-91	AES	NK_C1_SELL
5.24216e-117	0.405417	0.289	0.132	1.02699e-112	NME3	NK_C1_SELL
2.25621e-142	0.398388	0.139	0.037	4.42013e-138	GPR183	NK_C1_SELL
0	0.397293	0.12	0.008	0	LEF1	NK_C1_SELL
1.97581e-51	0.396756	0.59	0.566	3.87081e-47	CD2	NK_C1_SELL
6.9445e-184	0.396576	0.187	0.05	1.3605e-179	BEX4	NK_C1_SELL
6.04143e-53	0.396048	0.231	0.134	1.18358e-48	GCHFR	NK_C1_SELL
1.86023e-74	0.392631	0.532	0.41	3.64439e-70	SH2D1B	NK_C1_SELL
7.18308e-89	0.392138	0.389	0.226	1.40724e-84	SYTL1	NK_C1_SELL
8.41164e-77	0.389152	0.549	0.416	1.64793e-72	SUN2	NK_C1_SELL
8.69716e-60	0.388514	0.5	0.411	1.70386e-55	TPST2	NK_C1_SELL
1.64546e-49	0.387122	0.344	0.238	3.22363e-45	FAM107B	NK_C1_SELL
6.75196e-73	0.386762	0.61	0.507	1.32278e-68	ARL4C	NK_C1_SELL
4.53102e-64	0.380477	0.261	0.148	8.87673e-60	SIPA1	NK_C1_SELL
7.39932e-88	0.378634	0.495	0.324	1.4496e-83	DOK2	NK_C1_SELL
5.5441e-97	0.378456	0.671	0.569	1.08614e-92	CCND3	NK_C1_SELL
8.93283e-63	0.377815	0.621	0.585	1.75003e-58	STK17A	NK_C1_SELL
3.63906e-24	0.377407	0.268	0.213	7.12928e-20	SMAP2	NK_C1_SELL
1.25512e-59	0.37734	0.369	0.245	2.45891e-55	PTGDR	NK_C1_SELL
2.68102e-107	0.373223	0.707	0.554	5.25239e-103	LITAF	NK_C1_SELL
4.6708e-40	0.371856	0.303	0.216	9.15056e-36	MYBL1	NK_C1_SELL
3.17575e-283	0.369778	0.118	0.015	6.22161e-279	NCF1	NK_C1_SELL
2.44219e-98	0.369056	0.22	0.093	4.7845e-94	MGAT4A	NK_C1_SELL
3.44046e-75	0.368512	0.185	0.084	6.7402e-71	SPTBN1	NK_C1_SELL
5.39519e-36	0.36755	0.252	0.173	1.05697e-31	HSD17B11	NK_C1_SELL
7.21795e-27	0.366898	0.437	0.396	1.41407e-22	STAT1	NK_C1_SELL
0	0.365395	0.122	0.01	0	BEX2	NK_C1_SELL
7.80501e-50	0.363929	0.346	0.241	1.52908e-45	OPTN	NK_C1_SELL
8.63784e-54	0.362785	0.502	0.407	1.69224e-49	BIN2	NK_C1_SELL
3.05821e-129	0.361202	0.215	0.077	5.99134e-125	LAIR1	NK_C1_SELL
2.35362e-35	0.360096	0.33	0.249	4.61097e-31	HSH2D	NK_C1_SELL
1.12173e-39	0.359778	0.473	0.41	2.19759e-35	FGR	NK_C1_SELL
4.8385e-83	0.359498	0.697	0.625	9.47911e-79	GZMM	NK_C1_SELL
4.73262e-43	0.359409	0.43	0.349	9.27168e-39	ADD3	NK_C1_SELL
1.70318e-60	0.357342	0.226	0.122	3.3367e-56	ITGAM	NK_C1_SELL
5.25042e-72	0.357212	0.164	0.072	1.02861e-67	SESN1	NK_C1_SELL
3.68074e-56	0.356432	0.607	0.557	7.21093e-52	GPSM3	NK_C1_SELL
6.07479e-38	0.355167	0.297	0.214	1.19011e-33	RGS19	NK_C1_SELL
1.58607e-77	0.354813	0.258	0.131	3.10728e-73	SORL1	NK_C1_SELL
1.13528e-52	0.35215	0.369	0.255	2.22413e-48	ABHD17A	NK_C1_SELL
5.21343e-38	0.351904	0.493	0.446	1.02136e-33	DENND2D	NK_C1_SELL
4.70273e-79	0.351785	0.193	0.086	9.21313e-75	H2AFJ	NK_C1_SELL
4.32349e-72	0.351698	0.248	0.129	8.47016e-68	RASGRP2	NK_C1_SELL
1.05275e-47	0.351611	0.325	0.221	2.06244e-43	CDKN2D	NK_C1_SELL
5.80118e-36	0.351293	0.209	0.133	1.13651e-31	MMP25-AS1	NK_C1_SELL
8.5452e-40	0.349612	0.397	0.315	1.67409e-35	UTRN	NK_C1_SELL
1.99942e-48	0.347816	0.59	0.546	3.91705e-44	C9orf142	NK_C1_SELL
9.10596e-105	0.346957	0.161	0.056	1.78395e-100	RP11-1000B6.3	NK_C1_SELL
3.94255e-43	0.346881	0.412	0.322	7.72384e-39	C5orf56	NK_C1_SELL
7.17934e-39	0.345099	0.494	0.441	1.4065e-34	ICAM3	NK_C1_SELL
4.18023e-56	0.34319	0.61	0.563	8.18949e-52	MBP	NK_C1_SELL
6.3979e-66	0.342587	0.592	0.496	1.25341e-61	GIMAP7	NK_C1_SELL
3.89977e-69	0.339843	0.606	0.506	7.64003e-65	EFHD2	NK_C1_SELL
9.3965e-35	0.339819	0.23	0.154	1.84087e-30	IFNAR2	NK_C1_SELL
3.37033e-101	0.339753	0.736	0.657	6.60281e-97	RAP1B	NK_C1_SELL
6.3455e-45	0.338771	0.528	0.424	1.24315e-40	RPS4Y1	NK_C1_SELL
4.30807e-32	0.338417	0.276	0.203	8.43993e-28	CALCOCO2	NK_C1_SELL
1.96378e-40	0.338412	0.564	0.512	3.84723e-36	CNN2	NK_C1_SELL
1.27006e-43	0.338403	0.37	0.271	2.48818e-39	SYNE1	NK_C1_SELL
2.58408e-35	0.338185	0.336	0.253	5.06247e-31	ARRB2	NK_C1_SELL
4.78771e-31	0.337838	0.375	0.306	9.37959e-27	PARP8	NK_C1_SELL
4.59853e-99	0.336852	0.358	0.181	9.00898e-95	S1PR5	NK_C1_SELL
3.86495e-69	0.336623	0.668	0.603	7.57181e-65	UCP2	NK_C1_SELL
1.45193e-27	0.331954	0.21	0.146	2.84447e-23	FLT3LG	NK_C1_SELL
2.00008e-41	0.331379	0.548	0.501	3.91835e-37	LCK	NK_C1_SELL
6.6062e-24	0.331027	0.458	0.432	1.29422e-19	FYN	NK_C1_SELL
1.86144e-129	0.330436	0.895	0.872	3.64675e-125	BTG1	NK_C1_SELL
2.06923e-28	0.330424	0.427	0.377	4.05382e-24	SH2D1A	NK_C1_SELL
3.47079e-29	0.328063	0.439	0.399	6.79963e-25	SNX3	NK_C1_SELL
7.05114e-25	0.327292	0.33	0.275	1.38139e-20	FLI1	NK_C1_SELL
1.17481e-24	0.324967	0.365	0.316	2.30157e-20	ARHGAP15	NK_C1_SELL
1.08587e-39	0.324853	0.36	0.265	2.12732e-35	PTPN4	NK_C1_SELL
6.99435e-27	0.323955	0.375	0.32	1.37026e-22	IL16	NK_C1_SELL
1.42127e-44	0.319141	0.614	0.585	2.7844e-40	SRSF5	NK_C1_SELL
2.4454e-39	0.318928	0.206	0.126	4.79078e-35	LPGAT1	NK_C1_SELL
2.81403e-61	0.31814	0.28	0.16	5.51298e-57	ICAM2	NK_C1_SELL
5.30351e-210	0.317292	0.991	0.972	1.03901e-205	RPL3	NK_C1_SELL
1.71829e-35	0.316357	0.229	0.15	3.3663e-31	DPYD	NK_C1_SELL
1.7299e-38	0.316187	0.322	0.231	3.38904e-34	CYTH1	NK_C1_SELL
1.67679e-18	0.315321	0.307	0.263	3.28499e-14	RIN3	NK_C1_SELL
6.43729e-36	0.314461	0.285	0.199	1.26113e-31	STK38	NK_C1_SELL
8.2194e-64	0.314171	0.318	0.186	1.61026e-59	PYCARD	NK_C1_SELL
4.75484e-49	0.31348	0.311	0.2	9.3152e-45	ADAM8	NK_C1_SELL
4.31739e-21	0.31097	0.29	0.236	8.45821e-17	GIMAP6	NK_C1_SELL
1.15614e-33	0.310965	0.227	0.151	2.26499e-29	FOXP1	NK_C1_SELL
6.0101e-37	0.307884	0.325	0.233	1.17744e-32	PXN	NK_C1_SELL
8.16017e-65	0.306088	0.216	0.108	1.59866e-60	KLF3	NK_C1_SELL
7.24019e-22	0.303505	0.301	0.242	1.41843e-17	TCIRG1	NK_C1_SELL
4.86736e-55	0.303273	0.177	0.089	9.53565e-51	VAV3	NK_C1_SELL
1.32455e-58	0.302359	0.158	0.074	2.59493e-54	JAK2	NK_C1_SELL
1.84225e-30	0.301884	0.337	0.259	3.60916e-26	FCMR	NK_C1_SELL
3.88651e-29	0.301635	0.232	0.159	7.61407e-25	CD55	NK_C1_SELL
1.62479e-20	0.301173	0.424	0.396	3.18312e-16	ARHGAP9	NK_C1_SELL
4.60013e-87	0.300865	0.103	0.031	9.01211e-83	ITGA6	NK_C1_SELL
2.56073e-20	0.300235	0.382	0.34	5.01672e-16	SLFN5	NK_C1_SELL
7.96197e-43	0.299693	0.28	0.18	1.55983e-38	XAF1	NK_C1_SELL
2.2133e-129	0.298876	0.11	0.025	4.33608e-125	DPEP2	NK_C1_SELL
2.66033e-20	0.298532	0.276	0.22	5.21186e-16	CTDSP1	NK_C1_SELL
3.98848e-84	0.298415	0.262	0.124	7.81384e-80	RASA3	NK_C1_SELL
2.52504e-29	0.297397	0.437	0.374	4.94681e-25	TBC1D10C	NK_C1_SELL
5.27973e-25	0.29716	0.456	0.418	1.03435e-20	N4BP2L2	NK_C1_SELL
2.05073e-92	0.296613	0.724	0.594	4.01759e-88	CD247	NK_C1_SELL
3.49157e-23	0.296512	0.294	0.234	6.84033e-19	LPCAT1	NK_C1_SELL
1.79942e-24	0.296227	0.534	0.519	3.52524e-20	TRBC2	NK_C1_SELL
2.34573e-85	0.295925	0.19	0.079	4.59551e-81	PRDX2	NK_C1_SELL
7.81651e-27	0.29405	0.262	0.191	1.53133e-22	PTGER2	NK_C1_SELL
5.99589e-20	0.293354	0.244	0.189	1.17465e-15	B4GALT1	NK_C1_SELL
5.90338e-51	0.292921	0.583	0.496	1.15653e-46	XBP1	NK_C1_SELL
7.00619e-49	0.29237	0.195	0.106	1.37258e-44	GSAP	NK_C1_SELL
2.27639e-45	0.291266	0.112	0.048	4.45968e-41	CD8A	NK_C1_SELL
5.04873e-20	0.290064	0.321	0.265	9.89097e-16	TC2N	NK_C1_SELL
2.99789e-11	0.289957	0.312	0.289	5.87317e-07	OGT	NK_C1_SELL
9.1097e-25	0.289391	0.382	0.32	1.78468e-20	SIGIRR	NK_C1_SELL
2.6293e-164	0.289301	1	0.998	5.15107e-160	MALAT1	NK_C1_SELL
1.11734e-20	0.286846	0.183	0.129	2.18898e-16	FCRL3	NK_C1_SELL
7.52705e-24	0.286583	0.527	0.501	1.47462e-19	AHNAK	NK_C1_SELL
1.48184e-21	0.285104	0.125	0.078	2.90307e-17	RP11-277P12.6	NK_C1_SELL
6.98717e-62	0.284144	0.197	0.095	1.36886e-57	P2RY8	NK_C1_SELL
8.36222e-45	0.284028	0.153	0.079	1.63824e-40	SMIM14	NK_C1_SELL
7.00534e-27	0.283965	0.456	0.406	1.37242e-22	CAST	NK_C1_SELL
5.12497e-29	0.283622	0.167	0.104	1.00403e-24	PILRB	NK_C1_SELL
6.15421e-29	0.282794	0.666	0.644	1.20567e-24	TSC22D3	NK_C1_SELL
3.28969e-143	0.282385	0.945	0.927	6.44482e-139	HLA-E	NK_C1_SELL
3.24176e-147	0.282002	0.102	0.02	6.35094e-143	LDLRAP1	NK_C1_SELL
5.93489e-11	0.281329	0.371	0.363	1.1627e-06	RAB29	NK_C1_SELL
8.97174e-26	0.280951	0.531	0.503	1.75765e-21	GIMAP4	NK_C1_SELL
2.23501e-66	0.280831	0.777	0.744	4.37861e-62	PNRC1	NK_C1_SELL
1.43464e-20	0.279509	0.154	0.104	2.81061e-16	RGS10	NK_C1_SELL
7.22186e-14	0.279212	0.32	0.289	1.41484e-09	TMC8	NK_C1_SELL
4.73997e-16	0.278917	0.32	0.281	9.28607e-12	C19orf66	NK_C1_SELL
2.23458e-16	0.278622	0.26	0.216	4.37777e-12	S1PR4	NK_C1_SELL
5.59832e-14	0.277565	0.232	0.191	1.09677e-09	RAB24	NK_C1_SELL
6.8423e-19	0.276551	0.19	0.138	1.34047e-14	AGTPBP1	NK_C1_SELL
1.55246e-24	0.276434	0.243	0.175	3.04142e-20	TSPAN32	NK_C1_SELL
1.82328e-50	0.276198	0.205	0.11	3.572e-46	RNASET2	NK_C1_SELL
1.48509e-90	0.275888	0.148	0.051	2.90943e-86	TMIGD2	NK_C1_SELL
6.88495e-26	0.275533	0.246	0.174	1.34883e-21	LIME1	NK_C1_SELL
9.11276e-34	0.275438	0.576	0.557	1.78528e-29	ATP6V0E1	NK_C1_SELL
2.85819e-36	0.274414	0.234	0.148	5.59948e-32	SLC44A2	NK_C1_SELL
1.69449e-11	0.273835	0.321	0.297	3.31968e-07	ANKRD44	NK_C1_SELL
6.6818e-21	0.273325	0.492	0.479	1.30903e-16	EIF3L	NK_C1_SELL
3.92382e-23	0.273233	0.266	0.203	7.68715e-19	CCDC107	NK_C1_SELL
1.24194e-46	0.27091	0.197	0.108	2.43308e-42	HACD4	NK_C1_SELL
4.74812e-15	0.270292	0.148	0.106	9.30204e-11	ITGAX	NK_C1_SELL
7.19547e-17	0.270166	0.422	0.4	1.40966e-12	MAT2B	NK_C1_SELL
1.77842e-53	0.269065	0.193	0.1	3.48411e-49	CPNE3	NK_C1_SELL
1.8533e-20	0.267037	0.226	0.166	3.6308e-16	TRGC1	NK_C1_SELL
2.91711e-54	0.266473	0.156	0.073	5.71491e-50	LGALS9	NK_C1_SELL
9.94776e-13	0.266307	0.361	0.334	1.94887e-08	BTN3A2	NK_C1_SELL
1.90451e-102	0.266207	0.955	0.954	3.73114e-98	MT-ATP8	NK_C1_SELL
1.74129e-10	0.265777	0.292	0.261	3.41137e-06	PPP2R5C	NK_C1_SELL
3.14916e-12	0.265565	0.247	0.213	6.16951e-08	GIMAP2	NK_C1_SELL
6.86537e-61	0.264571	0.151	0.066	1.34499e-56	OSBPL5	NK_C1_SELL
9.80744e-16	0.264338	0.209	0.163	1.92138e-11	HPCAL1	NK_C1_SELL
3.99923e-196	0.264153	1	0.997	7.83489e-192	RPS12	NK_C1_SELL
1.62588e-29	0.263888	0.251	0.174	3.18526e-25	CEP78	NK_C1_SELL
4.4157e-17	0.263781	0.328	0.282	8.65079e-13	RBL2	NK_C1_SELL
1.41169e-21	0.263547	0.345	0.283	2.76564e-17	NCR3	NK_C1_SELL
1.82964e-07	0.262704	0.346	0.349	0.00358445	TECR	NK_C1_SELL
6.28355e-27	0.262615	0.521	0.49	1.23101e-22	ISG20	NK_C1_SELL
1.95554e-13	0.261975	0.412	0.405	3.83111e-09	ABRACL	NK_C1_SELL
4.99078e-15	0.261844	0.394	0.367	9.77744e-11	SEPT9	NK_C1_SELL
5.9668e-39	0.261344	0.577	0.524	1.16896e-34	MSN	NK_C1_SELL
3.36995e-08	0.261216	0.354	0.356	0.000660206	CASP4	NK_C1_SELL
9.4248e-15	0.261177	0.2	0.156	1.84641e-10	PCMTD1	NK_C1_SELL
7.04251e-29	0.260759	0.533	0.507	1.3797e-24	OSTF1	NK_C1_SELL
5.02469e-158	0.260416	0.991	0.982	9.84388e-154	HLA-A	NK_C1_SELL
7.02211e-17	0.260322	0.192	0.142	1.3757e-12	DENND4C	NK_C1_SELL
2.29209e-07	0.25971	0.297	0.287	0.00449044	PSTPIP1	NK_C1_SELL
5.90751e-23	0.25802	0.175	0.117	1.15734e-18	NCALD	NK_C1_SELL
4.86986e-11	0.257819	0.459	0.478	9.54054e-07	EIF4B	NK_C1_SELL
1.99596e-18	0.257671	0.173	0.122	3.91029e-14	CARD8	NK_C1_SELL
9.65019e-14	0.256059	0.226	0.183	1.89057e-09	CRBN	NK_C1_SELL
5.44193e-15	0.255845	0.147	0.105	1.06613e-10	FHL3	NK_C1_SELL
1.05405e-67	0.255403	0.149	0.061	2.06499e-63	PLEKHA1	NK_C1_SELL
2.82999e-07	0.254811	0.324	0.319	0.00554423	HMHA1	NK_C1_SELL
8.8061e-65	0.254373	0.776	0.771	1.7252e-60	IL2RG	NK_C1_SELL
3.68805e-13	0.253784	0.219	0.179	7.22526e-09	CHD9	NK_C1_SELL
1.14768e-24	0.253744	0.192	0.128	2.24842e-20	ANXA2R	NK_C1_SELL
4.00471e-11	0.253176	0.283	0.251	7.84562e-07	NCR1	NK_C1_SELL
1.36407e-17	0.252977	0.297	0.244	2.67235e-13	MCTP2	NK_C1_SELL
1.04681e-06	0.252286	0.251	0.239	0.0205082	OCIAD2	NK_C1_SELL
4.39035e-15	0.252013	0.384	0.351	8.60114e-11	TAGAP	NK_C1_SELL
3.82814e-16	0.251331	0.249	0.199	7.4997e-12	ARHGAP25	NK_C1_SELL
2.67599e-14	0.251327	0.172	0.13	5.24253e-10	TCEAL8	NK_C1_SELL
6.44064e-64	0.251255	0.123	0.048	1.26179e-59	ZNF32	NK_C1_SELL
8.04029e-19	0.251057	0.145	0.098	1.57517e-14	IL12RB2	NK_C1_SELL
8.17348e-108	0.250638	0.11	0.029	1.60127e-103	PECAM1	NK_C1_SELL
9.39914e-12	0.250577	0.417	0.419	1.84139e-07	CSDE1	NK_C1_SELL
0	2.65546	0.266	0.008	0	PTGDS	NK_C2_FGFBP2
0	2.44296	0.859	0.04	0	FGFBP2	NK_C2_FGFBP2
0	2.24954	0.859	0.11	0	SPON2	NK_C2_FGFBP2
0	1.79072	0.729	0.089	0	CLIC3	NK_C2_FGFBP2
0	1.71945	0.932	0.37	0	TXNIP	NK_C2_FGFBP2
0	1.70821	0.689	0.044	0	CX3CR1	NK_C2_FGFBP2
0	1.6288	0.812	0.2	0	FCGR3A	NK_C2_FGFBP2
0	1.60259	0.915	0.435	0	ITGB2	NK_C2_FGFBP2
0	1.52514	0.771	0.084	0	KLRF1	NK_C2_FGFBP2
0	1.51693	0.894	0.484	0	CD247	NK_C2_FGFBP2
0	1.49584	0.718	0.101	0	PLAC8	NK_C2_FGFBP2
0	1.47592	0.795	0.247	0	KLF2	NK_C2_FGFBP2
0	1.40365	0.593	0.086	0	ADGRG1	NK_C2_FGFBP2
0	1.38304	0.55	0.1	0	LAIR2	NK_C2_FGFBP2
0	1.35193	0.967	0.735	0	PRF1	NK_C2_FGFBP2
0	1.31707	0.563	0.042	0	S1PR5	NK_C2_FGFBP2
0	1.26253	0.296	0.016	0	MYOM2	NK_C2_FGFBP2
0	1.17567	0.462	0.095	0	PRSS23	NK_C2_FGFBP2
0	1.14648	0.875	0.348	0	CD7	NK_C2_FGFBP2
0	1.13474	0.82	0.46	0	LITAF	NK_C2_FGFBP2
0	1.13056	0.738	0.422	0	EFHD2	NK_C2_FGFBP2
0	1.09559	0.527	0.165	0	TTC38	NK_C2_FGFBP2
0	1.06361	0.722	0.408	0	AES	NK_C2_FGFBP2
0	1.04503	0.673	0.442	0	FCER1G	NK_C2_FGFBP2
0	1.03816	0.742	0.458	0	PLEK	NK_C2_FGFBP2
0	1.01053	0.455	0.078	0	FAM65B	NK_C2_FGFBP2
0	0.982557	0.823	0.598	0	RAP1B	NK_C2_FGFBP2
0	0.976717	0.561	0.256	0	ZEB2	NK_C2_FGFBP2
0	0.971945	0.426	0.132	0	PTPN6	NK_C2_FGFBP2
0	0.959874	0.741	0.508	0	CCND3	NK_C2_FGFBP2
0	0.941945	0.283	0.012	0	AKR1C3	NK_C2_FGFBP2
0	0.934772	0.981	0.895	0	CST7	NK_C2_FGFBP2
0	0.924096	0.459	0.183	0	ABHD17A	NK_C2_FGFBP2
0	0.921202	0.578	0.374	0	CD52	NK_C2_FGFBP2
0	0.916458	0.569	0.212	0	VAMP8	NK_C2_FGFBP2
0	0.914678	0.432	0.158	0	GNPTAB	NK_C2_FGFBP2
0	0.905132	0.597	0.339	0	BIN2	NK_C2_FGFBP2
0	0.904408	0.522	0.214	0	IFITM3	NK_C2_FGFBP2
0	0.900849	0.503	0.253	0	CARD16	NK_C2_FGFBP2
0	0.891956	0.351	0.044	0	RASA3	NK_C2_FGFBP2
0	0.890158	1	0.998	0	MALAT1	NK_C2_FGFBP2
0	0.890146	0.552	0.299	0	PYHIN1	NK_C2_FGFBP2
0	0.882928	0.389	0.086	0	TXK	NK_C2_FGFBP2
0	0.875883	0.293	0.057	0	KIR3DL1	NK_C2_FGFBP2
0	0.868001	0.58	0.379	0	PRMT2	NK_C2_FGFBP2
0	0.864325	0.464	0.228	0	ABI3	NK_C2_FGFBP2
0	0.85859	0.977	0.908	0	HLA-E	NK_C2_FGFBP2
0	0.857888	0.315	0.048	0	C1orf162	NK_C2_FGFBP2
0	0.85295	0.404	0.082	0	CD300A	NK_C2_FGFBP2
0	0.844449	0.667	0.461	0	CTSD	NK_C2_FGFBP2
0	0.835981	0.613	0.348	0	SUN2	NK_C2_FGFBP2
0	0.831199	0.443	0.152	0	SYTL1	NK_C2_FGFBP2
0	0.831117	0.506	0.295	0	SYNE2	NK_C2_FGFBP2
0	0.827383	0.828	0.633	0	CD99	NK_C2_FGFBP2
0	0.825691	0.424	0.235	0	IGFBP7	NK_C2_FGFBP2
0	0.824288	0.359	0.055	0	TSPO	NK_C2_FGFBP2
0	0.823823	0.54	0.273	0	LINC00861	NK_C2_FGFBP2
0	0.815167	0.979	0.936	0	SH3BGRL3	NK_C2_FGFBP2
0	0.812249	0.943	0.715	0	TYROBP	NK_C2_FGFBP2
0	0.807216	0.527	0.291	0	HMGN3	NK_C2_FGFBP2
0	0.80553	0.553	0.35	0	CAST	NK_C2_FGFBP2
0	0.8054	0.646	0.475	0	FLNA	NK_C2_FGFBP2
0	0.80082	0.716	0.533	0	DAZAP2	NK_C2_FGFBP2
0	0.794149	0.273	0.043	0	CHST2	NK_C2_FGFBP2
0	0.793756	0.666	0.471	0	MSN	NK_C2_FGFBP2
0	0.793191	0.654	0.598	0	TRBC1	NK_C2_FGFBP2
0	0.792713	0.73	0.557	0	UCP2	NK_C2_FGFBP2
0	0.791711	0.511	0.301	0	SPN	NK_C2_FGFBP2
0	0.791697	0.328	0.119	0	CEP78	NK_C2_FGFBP2
0	0.785417	0.984	0.736	0	IFITM2	NK_C2_FGFBP2
0	0.785061	0.767	0.574	0	GZMM	NK_C2_FGFBP2
0	0.784925	0.41	0.169	0	PXN	NK_C2_FGFBP2
0	0.780728	0.337	0.099	0	ICAM2	NK_C2_FGFBP2
0	0.779694	0.955	0.888	0	CYBA	NK_C2_FGFBP2
0	0.778546	0.997	0.972	0	HLA-C	NK_C2_FGFBP2
0	0.77763	0.429	0.208	0	PTPN4	NK_C2_FGFBP2
0	0.776001	0.25	0.014	0	ASCL2	NK_C2_FGFBP2
0	0.770781	0.687	0.465	0	GNG2	NK_C2_FGFBP2
0	0.768898	0.926	0.759	0	GNLY	NK_C2_FGFBP2
0	0.767599	0.996	0.977	0	HLA-A	NK_C2_FGFBP2
0	0.764537	0.395	0.21	0	PPP2R5C	NK_C2_FGFBP2
0	0.755569	0.663	0.453	0	ARL4C	NK_C2_FGFBP2
0	0.754992	0.382	0.147	0	FCRL6	NK_C2_FGFBP2
0	0.749879	0.466	0.271	0	C5orf56	NK_C2_FGFBP2
0	0.746924	0.376	0.18	0	CYTH1	NK_C2_FGFBP2
0	0.74625	1	1	0	B2M	NK_C2_FGFBP2
0	0.743924	0.477	0.304	0	ADD3	NK_C2_FGFBP2
0	0.742981	0.421	0.22	0	SYNE1	NK_C2_FGFBP2
0	0.742396	0.314	0.089	0	SLC44A2	NK_C2_FGFBP2
0	0.735838	0.295	0.076	0	SORL1	NK_C2_FGFBP2
0	0.732216	0.847	0.742	0	IL2RG	NK_C2_FGFBP2
0	0.731129	0.521	0.368	0	PSAP	NK_C2_FGFBP2
0	0.72947	0.536	0.369	0	SH2D1B	NK_C2_FGFBP2
0	0.728542	0.816	0.591	0	EMP3	NK_C2_FGFBP2
0	0.720923	0.509	0.325	0	TBC1D10C	NK_C2_FGFBP2
0	0.720878	0.251	0.042	0	SYNGR1	NK_C2_FGFBP2
0	0.717308	0.577	0.401	0	TBX21	NK_C2_FGFBP2
0	0.714136	0.42	0.243	0	SAMHD1	NK_C2_FGFBP2
0	0.713458	0.527	0.257	0	DOK2	NK_C2_FGFBP2
0	0.71274	0.636	0.447	0	GIMAP7	NK_C2_FGFBP2
0	0.712287	0.607	0.458	0	APMAP	NK_C2_FGFBP2
0	0.708457	0.26	0.036	0	PARP15	NK_C2_FGFBP2
0	0.707502	0.213	0.015	0	KIR2DL3	NK_C2_FGFBP2
0	0.700397	0.352	0.166	0	C1orf21	NK_C2_FGFBP2
0	0.700015	0.742	0.63	0	JAK1	NK_C2_FGFBP2
0	0.695392	0.775	0.548	0	KLRB1	NK_C2_FGFBP2
0	0.694952	0.262	0.055	0	KLF3	NK_C2_FGFBP2
0	0.691853	0.282	0.077	0	RASGRP2	NK_C2_FGFBP2
0	0.68778	0.363	0.161	0	YPEL3	NK_C2_FGFBP2
0	0.684795	0.365	0.197	0	GLRX	NK_C2_FGFBP2
0	0.682571	0.417	0.247	0	MYO1G	NK_C2_FGFBP2
0	0.679759	0.358	0.128	0	PYCARD	NK_C2_FGFBP2
0	0.678491	0.4	0.242	0	NCR3	NK_C2_FGFBP2
0	0.674073	0.276	0.074	0	C10orf54	NK_C2_FGFBP2
0	0.67332	0.256	0.076	0	ITGAM	NK_C2_FGFBP2
0	0.671452	0.807	0.705	0	LIMD2	NK_C2_FGFBP2
0	0.667882	1	0.997	0	NKG7	NK_C2_FGFBP2
0	0.664817	0.378	0.21	0	ARRB2	NK_C2_FGFBP2
0	0.664235	0.32	0.145	0	PTGER2	NK_C2_FGFBP2
0	0.663513	0.398	0.228	0	ARHGEF3	NK_C2_FGFBP2
0	0.662052	0.593	0.475	0	OSTF1	NK_C2_FGFBP2
0	0.660002	0.246	0.043	0	MGAT4A	NK_C2_FGFBP2
0	0.659021	0.322	0.157	0	STK38	NK_C2_FGFBP2
0	0.659007	0.998	0.984	0	HLA-B	NK_C2_FGFBP2
0	0.658187	0.231	0.026	0	LAIR1	NK_C2_FGFBP2
0	0.650113	0.252	0.04	0	S1PR1	NK_C2_FGFBP2
0	0.648737	0.341	0.157	0	TGFBR3	NK_C2_FGFBP2
0	0.648232	0.271	0.122	0	CXXC5	NK_C2_FGFBP2
0	0.644241	0.73	0.573	0	LAPTM5	NK_C2_FGFBP2
0	0.636888	0.346	0.151	0	ADAM8	NK_C2_FGFBP2
0	0.636455	0.383	0.2	0	PTGDR	NK_C2_FGFBP2
0	0.632779	0.276	0.091	0	TSPAN14	NK_C2_FGFBP2
0	0.631322	0.594	0.492	0	ZAP70	NK_C2_FGFBP2
0	0.630457	0.289	0.152	0	PTPN18	NK_C2_FGFBP2
2.15544e-301	0.628504	0.384	0.276	4.22273e-297	DSTN	NK_C2_FGFBP2
0	0.626018	0.634	0.53	0	GPSM3	NK_C2_FGFBP2
0	0.619603	0.45	0.336	0	SEPT9	NK_C2_FGFBP2
0	0.618553	0.254	0.061	0	RP11-81H14.2	NK_C2_FGFBP2
0	0.615503	0.347	0.184	0	GIMAP1	NK_C2_FGFBP2
0	0.615287	0.586	0.493	0	TRBC2	NK_C2_FGFBP2
0	0.614056	0.78	0.669	0	EVL	NK_C2_FGFBP2
0	0.612031	0.5	0.405	0	PRKCH	NK_C2_FGFBP2
0	0.610363	0.497	0.384	0	TPST2	NK_C2_FGFBP2
0	0.609798	0.956	0.894	0	MYL12A	NK_C2_FGFBP2
0	0.607416	0.496	0.381	0	FGR	NK_C2_FGFBP2
4.20572e-280	0.603399	0.306	0.187	8.23943e-276	MYBL1	NK_C2_FGFBP2
0	0.598818	0.905	0.818	0	KLRD1	NK_C2_FGFBP2
0	0.595571	0.309	0.182	0	RGS19	NK_C2_FGFBP2
3.46573e-297	0.594681	0.326	0.202	6.78971e-293	LPCAT1	NK_C2_FGFBP2
0	0.594187	0.613	0.457	0	XBP1	NK_C2_FGFBP2
0	0.593927	0.168	0.012	0	LINC00299	NK_C2_FGFBP2
0	0.592738	0.191	0.041	0	KIR3DL2	NK_C2_FGFBP2
0	0.590317	0.419	0.279	0	ATM	NK_C2_FGFBP2
0	0.589792	0.218	0.068	0	GSAP	NK_C2_FGFBP2
0	0.589592	0.677	0.606	0	CD53	NK_C2_FGFBP2
0	0.588607	0.506	0.426	0	DENND2D	NK_C2_FGFBP2
0	0.58548	0.229	0.066	0	TIGIT	NK_C2_FGFBP2
1.70783e-297	0.584664	0.427	0.32	3.34581e-293	NFATC2	NK_C2_FGFBP2
0	0.583156	0.307	0.175	0	SH3BP5	NK_C2_FGFBP2
0	0.583096	0.734	0.639	0	SLC9A3R1	NK_C2_FGFBP2
0	0.582429	0.464	0.368	0	FMNL1	NK_C2_FGFBP2
0	0.579441	0.558	0.455	0	DHRS7	NK_C2_FGFBP2
0	0.579081	0.204	0.021	0	CTBP2	NK_C2_FGFBP2
3.24899e-284	0.578536	0.309	0.19	6.36509e-280	CTDSP1	NK_C2_FGFBP2
0	0.578424	0.453	0.334	0	SAMD3	NK_C2_FGFBP2
0	0.577618	0.415	0.287	0	SIGIRR	NK_C2_FGFBP2
0	0.576408	0.552	0.444	0	SELPLG	NK_C2_FGFBP2
0	0.576376	0.204	0.043	0	VCL	NK_C2_FGFBP2
0	0.573675	0.448	0.274	0	AOAH	NK_C2_FGFBP2
0	0.572658	0.561	0.481	0	TRAF3IP3	NK_C2_FGFBP2
0	0.57253	0.281	0.11	0	BIN1	NK_C2_FGFBP2
0	0.572448	0.199	0.055	0	MTSS1	NK_C2_FGFBP2
0	0.571302	0.998	0.98	0	PFN1	NK_C2_FGFBP2
0	0.56807	0.555	0.483	0	LCK	NK_C2_FGFBP2
0	0.566772	0.302	0.139	0	XAF1	NK_C2_FGFBP2
0	0.563504	0.16	0.016	0	TMIGD2	NK_C2_FGFBP2
3.17967e-294	0.563128	0.295	0.171	6.22928e-290	CCDC107	NK_C2_FGFBP2
0	0.560492	0.155	0.015	0	KIR2DL1	NK_C2_FGFBP2
1.74942e-245	0.56014	0.379	0.281	3.42729e-241	PPP3CC	NK_C2_FGFBP2
6.58915e-241	0.559608	0.245	0.138	1.29088e-236	GK5	NK_C2_FGFBP2
1.74178e-237	0.557296	0.301	0.191	3.41232e-233	DIP2A	NK_C2_FGFBP2
0	0.556883	0.265	0.091	0	NME3	NK_C2_FGFBP2
0	0.553207	0.651	0.598	0	CAP1	NK_C2_FGFBP2
8.96191e-268	0.551034	0.392	0.279	1.75573e-263	GLIPR2	NK_C2_FGFBP2
0	0.550675	0.236	0.076	0	ADRB2	NK_C2_FGFBP2
0	0.550218	0.519	0.437	0	CIB1	NK_C2_FGFBP2
0	0.548369	0.214	0.05	0	TMBIM1	NK_C2_FGFBP2
0	0.547966	0.244	0.117	0	IGF2R	NK_C2_FGFBP2
0	0.547663	0.577	0.507	0	ANXA6	NK_C2_FGFBP2
0	0.543677	0.224	0.052	0	P2RY8	NK_C2_FGFBP2
0	0.543119	0.67	0.597	0	NDUFB2	NK_C2_FGFBP2
3.78591e-250	0.542869	0.466	0.395	7.41698e-246	PNISR	NK_C2_FGFBP2
0	0.541715	0.199	0.04	0	PRDX2	NK_C2_FGFBP2
0	0.541379	0.909	0.824	0	RAC2	NK_C2_FGFBP2
1.45815e-270	0.541282	0.35	0.229	2.85666e-266	FCMR	NK_C2_FGFBP2
0	0.541127	0.258	0.113	0	SIPA1	NK_C2_FGFBP2
0	0.540755	0.249	0.113	0	ANXA4	NK_C2_FGFBP2
3.16855e-229	0.539254	0.23	0.126	6.20751e-225	PTPN12	NK_C2_FGFBP2
0	0.538774	0.706	0.552	0	CD37	NK_C2_FGFBP2
0	0.537585	0.219	0.06	0	PIK3R5	NK_C2_FGFBP2
0	0.537526	0.229	0.105	0	UBE2F	NK_C2_FGFBP2
1.77161e-235	0.53744	0.389	0.292	3.47076e-231	UTRN	NK_C2_FGFBP2
2.87789e-230	0.536176	0.347	0.246	5.63808e-226	TNFRSF14	NK_C2_FGFBP2
0	0.535562	0.187	0.03	0	PRR5L	NK_C2_FGFBP2
3.35046e-291	0.532033	0.513	0.456	6.56389e-287	CSK	NK_C2_FGFBP2
2.14957e-239	0.531792	0.452	0.381	4.21122e-235	MAT2B	NK_C2_FGFBP2
0	0.53114	0.923	0.835	0	ARPC2	NK_C2_FGFBP2
9.07641e-300	0.531002	0.558	0.506	1.77816e-295	RHOC	NK_C2_FGFBP2
0	0.529262	0.703	0.637	0	PPP1CA	NK_C2_FGFBP2
0	0.525912	0.603	0.54	0	ATP6V0E1	NK_C2_FGFBP2
1.16835e-209	0.523059	0.452	0.388	2.28891e-205	ETS1	NK_C2_FGFBP2
5.63232e-153	0.522482	0.266	0.19	1.10343e-148	TFDP2	NK_C2_FGFBP2
2.34742e-200	0.522328	0.292	0.199	4.59884e-196	CASP1	NK_C2_FGFBP2
1.12114e-217	0.520977	0.355	0.256	2.19643e-213	RBL2	NK_C2_FGFBP2
0	0.520743	0.174	0.017	0	MMP23B	NK_C2_FGFBP2
2.29267e-250	0.519821	0.284	0.169	4.49156e-246	ARHGAP25	NK_C2_FGFBP2
1.0121e-151	0.518965	0.284	0.211	1.98281e-147	HDDC2	NK_C2_FGFBP2
0	0.518597	0.286	0.149	0	BTN3A1	NK_C2_FGFBP2
0	0.518023	0.783	0.731	0	MYL12B	NK_C2_FGFBP2
2.46436e-220	0.51738	0.31	0.199	4.82793e-216	KLRC3	NK_C2_FGFBP2
0	0.517217	0.994	0.937	0	IFITM1	NK_C2_FGFBP2
1.03413e-219	0.516721	0.434	0.357	2.02596e-215	ITGAL	NK_C2_FGFBP2
0	0.514897	0.209	0.064	0	CPNE3	NK_C2_FGFBP2
7.82688e-217	0.514564	0.336	0.235	1.53336e-212	RORA	NK_C2_FGFBP2
2.83388e-138	0.514398	0.429	0.401	5.55186e-134	TCF25	NK_C2_FGFBP2
1.7644e-220	0.513257	0.207	0.109	3.45664e-216	HIPK2	NK_C2_FGFBP2
0	0.512513	0.17	0.015	0	RAP1GAP2	NK_C2_FGFBP2
8.41762e-213	0.512067	0.291	0.187	1.6491e-208	PRKCB	NK_C2_FGFBP2
0	0.511342	0.595	0.554	0	MBP	NK_C2_FGFBP2
2.43029e-248	0.510514	0.266	0.153	4.76118e-244	TNFRSF1A	NK_C2_FGFBP2
0	0.509795	0.94	0.861	0	S100A4	NK_C2_FGFBP2
1.50455e-184	0.509592	0.37	0.289	2.94757e-180	STK10	NK_C2_FGFBP2
7.88946e-130	0.509161	0.363	0.325	1.54562e-125	CISD3	NK_C2_FGFBP2
1.91615e-297	0.508152	0.551	0.49	3.75393e-293	CD164	NK_C2_FGFBP2
0	0.507325	0.129	0.021	0	CD8A	NK_C2_FGFBP2
0	0.503349	0.644	0.609	0	CDC42	NK_C2_FGFBP2
0	0.502896	0.34	0.172	0	AGTRAP	NK_C2_FGFBP2
0	0.502795	0.211	0.074	0	HACD4	NK_C2_FGFBP2
4.96414e-264	0.5025	0.334	0.209	9.72524e-260	FAM107B	NK_C2_FGFBP2
6.44864e-173	0.501192	0.412	0.358	1.26335e-168	RASSF1	NK_C2_FGFBP2
1.73102e-201	0.500772	0.438	0.387	3.39124e-197	SNX3	NK_C2_FGFBP2
5.26506e-269	0.500363	0.407	0.282	1.03148e-264	TRIM22	NK_C2_FGFBP2
3.60132e-134	0.498308	0.312	0.25	7.05534e-130	RPS6KA1	NK_C2_FGFBP2
1.44329e-195	0.497915	0.471	0.433	2.82755e-191	SCP2	NK_C2_FGFBP2
0	0.497497	0.173	0.023	0	PLEKHA1	NK_C2_FGFBP2
0	0.495589	0.222	0.073	0	RNASET2	NK_C2_FGFBP2
1.3333e-175	0.491217	0.323	0.235	2.61208e-171	SPSB3	NK_C2_FGFBP2
0	0.489727	0.829	0.757	0	LSP1	NK_C2_FGFBP2
2.4945e-228	0.488204	0.326	0.216	4.88697e-224	OPTN	NK_C2_FGFBP2
2.73595e-160	0.486196	0.458	0.413	5.35999e-156	MAPRE2	NK_C2_FGFBP2
2.77315e-192	0.48577	0.472	0.437	5.43288e-188	SHISA5	NK_C2_FGFBP2
5.03165e-189	0.485348	0.423	0.341	9.85751e-185	CD38	NK_C2_FGFBP2
0	0.485128	0.929	0.885	0	CALM1	NK_C2_FGFBP2
7.20923e-203	0.484835	0.506	0.485	1.41236e-198	SASH3	NK_C2_FGFBP2
3.36419e-179	0.483607	0.27	0.18	6.59079e-175	SAMD9	NK_C2_FGFBP2
0	0.483122	0.181	0.035	0	PRR5	NK_C2_FGFBP2
7.66699e-237	0.482992	0.476	0.396	1.50204e-232	MYO1F	NK_C2_FGFBP2
0	0.481539	0.153	0.012	0	PLEKHG3	NK_C2_FGFBP2
5.61377e-148	0.477695	0.38	0.318	1.09979e-143	BTN3A2	NK_C2_FGFBP2
1.0211e-271	0.477067	0.58	0.537	2.00044e-267	C9orf142	NK_C2_FGFBP2
9.08245e-179	0.476817	0.365	0.282	1.77934e-174	PLEKHF1	NK_C2_FGFBP2
0	0.476461	0.812	0.778	0	ITM2B	NK_C2_FGFBP2
0	0.4764	0.624	0.574	0	PPP1R18	NK_C2_FGFBP2
1.84984e-125	0.476139	0.39	0.354	3.62402e-121	CYFIP2	NK_C2_FGFBP2
0	0.475158	0.167	0.032	0	OSBPL5	NK_C2_FGFBP2
2.56693e-307	0.474639	0.245	0.114	5.02887e-303	RAB37	NK_C2_FGFBP2
5.39609e-202	0.474226	0.479	0.408	1.05715e-197	SH2D2A	NK_C2_FGFBP2
0	0.471535	0.165	0.023	0	TMEM71	NK_C2_FGFBP2
5.69679e-188	0.470847	0.423	0.355	1.11606e-183	APBB1IP	NK_C2_FGFBP2
2.14318e-180	0.469166	0.458	0.41	4.1987e-176	CHST12	NK_C2_FGFBP2
2.23628e-132	0.468905	0.441	0.423	4.3811e-128	ITGB7	NK_C2_FGFBP2
0	0.467736	0.704	0.656	0	SEPT7	NK_C2_FGFBP2
0	0.467303	0.154	0.023	0	NMUR1	NK_C2_FGFBP2
0	0.466374	0.848	0.831	0	GZMH	NK_C2_FGFBP2
7.55219e-122	0.465004	0.363	0.317	1.47955e-117	RNF167	NK_C2_FGFBP2
0	0.464381	0.929	0.898	0	PTPRC	NK_C2_FGFBP2
1.37797e-231	0.462224	0.546	0.487	2.69958e-227	GIMAP4	NK_C2_FGFBP2
3.86847e-181	0.462063	0.486	0.467	7.57872e-177	BSG	NK_C2_FGFBP2
5.66314e-108	0.461023	0.275	0.215	1.10947e-103	LAT2	NK_C2_FGFBP2
2.79094e-130	0.460583	0.415	0.386	5.46773e-126	LAMP1	NK_C2_FGFBP2
8.88413e-149	0.460142	0.435	0.397	1.74049e-144	CDC42SE1	NK_C2_FGFBP2
6.982e-212	0.458989	0.531	0.501	1.36784e-207	IQGAP1	NK_C2_FGFBP2
1.44993e-208	0.453311	0.24	0.133	2.84056e-204	CD160	NK_C2_FGFBP2
1.49597e-90	0.452925	0.363	0.343	2.93075e-86	TECR	NK_C2_FGFBP2
1.22478e-269	0.452568	0.197	0.087	2.39947e-265	SDCBP	NK_C2_FGFBP2
3.16632e-94	0.450209	0.35	0.322	6.20313e-90	HMOX2	NK_C2_FGFBP2
0	0.450184	0.645	0.615	0	C19orf43	NK_C2_FGFBP2
0	0.449834	0.138	0.006	0	CXCR2	NK_C2_FGFBP2
3.06599e-136	0.449047	0.408	0.357	6.00657e-132	LBH	NK_C2_FGFBP2
5.45684e-183	0.447845	0.498	0.466	1.06905e-178	SEPW1	NK_C2_FGFBP2
1.4383e-285	0.447708	0.604	0.582	2.81778e-281	RNASEK	NK_C2_FGFBP2
0	0.447015	0.146	0.046	0	TBXAS1	NK_C2_FGFBP2
1.03309e-75	0.446882	0.291	0.255	2.02393e-71	RIN3	NK_C2_FGFBP2
6.57229e-139	0.444407	0.23	0.152	1.28758e-134	MLLT6	NK_C2_FGFBP2
7.58837e-247	0.442123	0.567	0.518	1.48664e-242	HLA-F	NK_C2_FGFBP2
0	0.441308	0.65	0.534	0	S100A10	NK_C2_FGFBP2
0	0.439665	0.662	0.614	0	PPDPF	NK_C2_FGFBP2
0	0.438187	0.17	0.047	0	SLC15A4	NK_C2_FGFBP2
3.16495e-178	0.436884	0.199	0.111	6.20045e-174	JAZF1	NK_C2_FGFBP2
0	0.436879	1	0.998	0	ACTB	NK_C2_FGFBP2
1.07277e-80	0.434318	0.271	0.226	2.10167e-76	PTPRA	NK_C2_FGFBP2
1.95643e-118	0.434131	0.302	0.235	3.83283e-114	HSH2D	NK_C2_FGFBP2
5.61856e-180	0.434123	0.205	0.115	1.10073e-175	USP28	NK_C2_FGFBP2
1.74724e-161	0.433879	0.225	0.139	3.42301e-157	ORAI1	NK_C2_FGFBP2
6.27338e-176	0.432988	0.195	0.107	1.22902e-171	ANXA2R	NK_C2_FGFBP2
6.47885e-165	0.432846	0.525	0.516	1.26927e-160	TGFB1	NK_C2_FGFBP2
3.28466e-79	0.43254	0.25	0.203	6.43498e-75	ADAM10	NK_C2_FGFBP2
9.58395e-231	0.431717	0.188	0.088	1.87759e-226	FUT11	NK_C2_FGFBP2
8.60087e-239	0.431577	0.191	0.088	1.685e-234	CD226	NK_C2_FGFBP2
3.18993e-77	0.430007	0.318	0.289	6.2494e-73	SRPK2	NK_C2_FGFBP2
2.38963e-89	0.428621	0.39	0.38	4.68153e-85	MIEN1	NK_C2_FGFBP2
1.32727e-216	0.428356	0.593	0.584	2.60026e-212	SRSF5	NK_C2_FGFBP2
1.23179e-286	0.428013	0.217	0.097	2.41321e-282	MVP	NK_C2_FGFBP2
0	0.427008	0.966	0.935	0	SERF2	NK_C2_FGFBP2
1.58803e-98	0.426814	0.4	0.372	3.11111e-94	AKNA	NK_C2_FGFBP2
5.66495e-118	0.426146	0.236	0.166	1.10982e-113	CRBN	NK_C2_FGFBP2
7.22597e-179	0.425622	0.53	0.491	1.41564e-174	AHNAK	NK_C2_FGFBP2
5.1932e-219	0.423419	0.201	0.101	1.0174e-214	PQLC3	NK_C2_FGFBP2
2.46839e-72	0.423365	0.268	0.227	4.83582e-68	ARPC4	NK_C2_FGFBP2
0	0.422577	0.668	0.647	0	PRR13	NK_C2_FGFBP2
1.08232e-76	0.42236	0.275	0.232	2.12037e-72	FBXW5	NK_C2_FGFBP2
6.07634e-262	0.422051	0.21	0.096	1.19042e-257	EMC10	NK_C2_FGFBP2
0	0.422049	0.924	0.863	0	PTPRCAP	NK_C2_FGFBP2
3.56431e-261	0.418803	0.568	0.497	6.98284e-257	CLEC2B	NK_C2_FGFBP2
0	0.418515	0.131	0.016	0	SLCO4C1	NK_C2_FGFBP2
5.68757e-274	0.418133	0.639	0.636	1.11425e-269	PSMB10	NK_C2_FGFBP2
4.26582e-59	0.41757	0.307	0.287	8.35717e-55	CCDC69	NK_C2_FGFBP2
2.2577e-75	0.417496	0.303	0.268	4.42307e-71	FLI1	NK_C2_FGFBP2
7.78243e-293	0.416102	0.185	0.072	1.52466e-288	C11orf21	NK_C2_FGFBP2
1.46162e-114	0.415571	0.227	0.158	2.86347e-110	HSD17B11	NK_C2_FGFBP2
2.05402e-128	0.415404	0.358	0.292	4.02403e-124	APOL6	NK_C2_FGFBP2
1.6402e-107	0.415122	0.232	0.167	3.21331e-103	INPP4A	NK_C2_FGFBP2
2.08137e-136	0.414414	0.448	0.409	4.07762e-132	N4BP2L2	NK_C2_FGFBP2
1.10241e-102	0.414275	0.219	0.156	2.15973e-98	PPP2R5A	NK_C2_FGFBP2
2.06115e-204	0.413891	0.167	0.076	4.038e-200	IL18RAP	NK_C2_FGFBP2
1.13766e-265	0.413791	0.159	0.061	2.22879e-261	CD6	NK_C2_FGFBP2
9.59823e-140	0.412337	0.287	0.203	1.88039e-135	CDKN2D	NK_C2_FGFBP2
3.11177e-165	0.412306	0.186	0.102	6.09627e-161	FNDC3B	NK_C2_FGFBP2
8.97647e-106	0.412082	0.282	0.221	1.75858e-101	CDC42EP3	NK_C2_FGFBP2
1.52241e-120	0.412013	0.465	0.461	2.98255e-116	SH3BGRL	NK_C2_FGFBP2
4.53653e-114	0.411663	0.487	0.504	8.88752e-110	ACTR2	NK_C2_FGFBP2
2.32201e-156	0.411461	0.188	0.107	4.54905e-152	LPGAT1	NK_C2_FGFBP2
3.31838e-78	0.411038	0.383	0.372	6.50104e-74	ARHGAP30	NK_C2_FGFBP2
0	0.409698	0.146	0.025	0	TNFSF12	NK_C2_FGFBP2
3.04613e-56	0.407745	0.357	0.362	5.96767e-52	RTN4	NK_C2_FGFBP2
0	0.407288	0.875	0.856	0	YWHAZ	NK_C2_FGFBP2
6.9925e-58	0.406548	0.33	0.32	1.3699e-53	DIAPH1	NK_C2_FGFBP2
0	0.405837	0.137	0.03	0	GSN	NK_C2_FGFBP2
1.62531e-49	0.405693	0.34	0.342	3.18414e-45	MAPK1	NK_C2_FGFBP2
3.31444e-109	0.404507	0.472	0.485	6.49333e-105	NDUFB7	NK_C2_FGFBP2
3.51077e-79	0.403921	0.366	0.338	6.87795e-75	PIM1	NK_C2_FGFBP2
2.81495e-198	0.403712	0.194	0.099	5.51476e-194	MGMT	NK_C2_FGFBP2
4.62165e-110	0.403457	0.164	0.1	9.05428e-106	ZBTB44	NK_C2_FGFBP2
5.25957e-160	0.402986	0.31	0.218	1.0304e-155	CTSS	NK_C2_FGFBP2
1.08236e-107	0.402444	0.206	0.14	2.12045e-103	IFNAR2	NK_C2_FGFBP2
0	0.402414	0.357	0.19	0	CEBPD	NK_C2_FGFBP2
6.56034e-58	0.401269	0.228	0.189	1.28524e-53	MIB2	NK_C2_FGFBP2
4.43581e-145	0.40088	0.337	0.255	8.69019e-141	STAT4	NK_C2_FGFBP2
0	0.400093	0.122	0.015	0	DHRS3	NK_C2_FGFBP2
1.13659e-93	0.399575	0.351	0.297	2.22669e-89	RP5-1171I10.5	NK_C2_FGFBP2
1.45129e-80	0.399169	0.377	0.358	2.84322e-76	RAB29	NK_C2_FGFBP2
0	0.398918	0.787	0.729	0	PNRC1	NK_C2_FGFBP2
0	0.398584	0.124	0.014	0	MIR181A2HG	NK_C2_FGFBP2
0	0.397809	0.116	0.013	0	THEMIS2	NK_C2_FGFBP2
6.03635e-167	0.397201	0.242	0.142	1.18258e-162	SELL	NK_C2_FGFBP2
5.00024e-51	0.393006	0.236	0.203	9.79597e-47	PIP4K2A	NK_C2_FGFBP2
2.14911e-100	0.39235	0.451	0.444	4.21032e-96	CDK2AP2	NK_C2_FGFBP2
3.76711e-241	0.391759	0.176	0.075	7.38015e-237	CALHM2	NK_C2_FGFBP2
3.86031e-90	0.391112	0.195	0.136	7.56273e-86	YES1	NK_C2_FGFBP2
1.13204e-291	0.390863	0.128	0.037	2.21778e-287	SSBP3	NK_C2_FGFBP2
4.19057e-117	0.390828	0.291	0.218	8.20974e-113	RNF166	NK_C2_FGFBP2
3.20489e-71	0.389633	0.401	0.396	6.2787e-67	ARHGAP9	NK_C2_FGFBP2
9.76481e-25	0.389629	0.303	0.312	1.91302e-20	CCNH	NK_C2_FGFBP2
8.9673e-64	0.388671	0.298	0.267	1.75678e-59	LRP10	NK_C2_FGFBP2
5.20943e-77	0.38859	0.245	0.194	1.02058e-72	TLE4	NK_C2_FGFBP2
0	0.38751	0.106	0.01	0	SIGLEC7	NK_C2_FGFBP2
0	0.387248	0.137	0.032	0	RP11-1000B6.3	NK_C2_FGFBP2
2.55628e-113	0.387185	0.197	0.128	5.00801e-109	RAP2B	NK_C2_FGFBP2
1.34455e-149	0.38703	0.185	0.104	2.6341e-145	CARD11	NK_C2_FGFBP2
8.02813e-111	0.386241	0.177	0.111	1.57279e-106	KLF12	NK_C2_FGFBP2
9.35146e-259	0.385592	0.65	0.629	1.83204e-254	DBI	NK_C2_FGFBP2
2.43071e-75	0.384604	0.403	0.395	4.762e-71	IKZF1	NK_C2_FGFBP2
1.06684e-151	0.383972	0.523	0.488	2.09005e-147	MATK	NK_C2_FGFBP2
3.4993e-101	0.383228	0.181	0.117	6.85549e-97	ADCY7	NK_C2_FGFBP2
0	0.381843	0.108	0.008	0	GPR141	NK_C2_FGFBP2
2.88356e-119	0.38176	0.148	0.083	5.64919e-115	UNC119	NK_C2_FGFBP2
1.03607e-145	0.38152	0.547	0.554	2.02976e-141	TAPBP	NK_C2_FGFBP2
3.70607e-141	0.380621	0.241	0.154	7.26056e-137	TSPAN32	NK_C2_FGFBP2
4.79098e-58	0.379754	0.394	0.411	9.38601e-54	ABRACL	NK_C2_FGFBP2
1.70855e-275	0.379333	0.198	0.078	3.34723e-271	SPOCK2	NK_C2_FGFBP2
6.83822e-68	0.37871	0.406	0.413	1.33968e-63	TES	NK_C2_FGFBP2
8.88255e-27	0.377401	0.285	0.293	1.74018e-22	SSBP4	NK_C2_FGFBP2
4.79771e-76	0.377356	0.436	0.458	9.39919e-72	RHOG	NK_C2_FGFBP2
1.22744e-49	0.37633	0.313	0.298	2.40467e-45	UHMK1	NK_C2_FGFBP2
6.88139e-206	0.376271	0.623	0.633	1.34813e-201	FAM49B	NK_C2_FGFBP2
1.43498e-46	0.37565	0.309	0.294	2.81128e-42	ANKRD44	NK_C2_FGFBP2
1.03459e-48	0.375466	0.219	0.185	2.02686e-44	VPS26B	NK_C2_FGFBP2
5.52897e-140	0.372856	0.513	0.486	1.08318e-135	ADGRE5	NK_C2_FGFBP2
0	0.372698	0.781	0.757	0	PSMB9	NK_C2_FGFBP2
9.62688e-58	0.372303	0.208	0.167	1.886e-53	FAM195B	NK_C2_FGFBP2
1.47359e-70	0.371277	0.223	0.173	2.88691e-66	ACADVL	NK_C2_FGFBP2
5.60748e-64	0.370919	0.168	0.122	1.09856e-59	APLP2	NK_C2_FGFBP2
1.12269e-68	0.370063	0.32	0.287	2.19945e-64	TBRG1	NK_C2_FGFBP2
4.74393e-60	0.368533	0.247	0.21	9.29384e-56	COX16	NK_C2_FGFBP2
9.74699e-47	0.368076	0.294	0.276	1.90953e-42	GLG1	NK_C2_FGFBP2
3.79284e-44	0.36797	0.37	0.386	7.43055e-40	OTUB1	NK_C2_FGFBP2
1.07022e-74	0.367849	0.231	0.181	2.09666e-70	PHF11	NK_C2_FGFBP2
6.92971e-40	0.36771	0.324	0.324	1.3576e-35	NUCB1	NK_C2_FGFBP2
1.81573e-37	0.366332	0.258	0.241	3.5572e-33	MMP24-AS1	NK_C2_FGFBP2
4.96991e-76	0.365908	0.21	0.157	9.73655e-72	GRK6	NK_C2_FGFBP2
4.39582e-79	0.365833	0.284	0.232	8.61185e-75	MCTP2	NK_C2_FGFBP2
2.08946e-144	0.365683	0.157	0.083	4.09346e-140	TGFBR1	NK_C2_FGFBP2
1.3532e-36	0.36554	0.296	0.29	2.65106e-32	CCDC88C	NK_C2_FGFBP2
1.16197e-12	0.365497	0.249	0.266	2.27642e-08	LYAR	NK_C2_FGFBP2
2.20651e-42	0.365445	0.36	0.373	4.32278e-38	CAPN2	NK_C2_FGFBP2
0	0.365434	0.751	0.735	0	PCBP1	NK_C2_FGFBP2
1.29269e-67	0.364669	0.186	0.138	2.53251e-63	DUSP23	NK_C2_FGFBP2
0	0.364039	0.108	0.01	0	CD79B	NK_C2_FGFBP2
0	0.363933	0.102	0.004	0	LGR6	NK_C2_FGFBP2
3.66913e-173	0.363671	0.151	0.072	7.1882e-169	VAV3	NK_C2_FGFBP2
1.01059e-85	0.363294	0.182	0.125	1.97984e-81	AGTPBP1	NK_C2_FGFBP2
8.36115e-73	0.361434	0.142	0.094	1.63803e-68	FHL3	NK_C2_FGFBP2
1.00328e-100	0.361383	0.504	0.522	1.96553e-96	WDR1	NK_C2_FGFBP2
0	0.360616	0.907	0.867	0	ARHGDIB	NK_C2_FGFBP2
0	0.360011	0.13	0.035	0	TNFAIP8L2	NK_C2_FGFBP2
7.31908e-123	0.359532	0.199	0.125	1.43388e-118	FBXO6	NK_C2_FGFBP2
7.00461e-110	0.359204	0.53	0.554	1.37227e-105	CELF2	NK_C2_FGFBP2
0	0.359164	0.107	0.014	0	FES	NK_C2_FGFBP2
1.97819e-119	0.359114	0.171	0.1	3.87547e-115	IFNGR1	NK_C2_FGFBP2
2.11836e-152	0.358359	0.635	0.675	4.15008e-148	EIF3G	NK_C2_FGFBP2
0	0.357645	0.817	0.797	0	ARPC3	NK_C2_FGFBP2
2.88457e-40	0.356569	0.224	0.197	5.65115e-36	HPS1	NK_C2_FGFBP2
6.74713e-85	0.356212	0.156	0.102	1.32183e-80	MLC1	NK_C2_FGFBP2
1.216e-44	0.355956	0.216	0.183	2.38226e-40	STX8	NK_C2_FGFBP2
1.23661e-40	0.355343	0.197	0.166	2.42263e-36	MED15	NK_C2_FGFBP2
8.44588e-50	0.355102	0.434	0.468	1.65463e-45	TLN1	NK_C2_FGFBP2
7.04985e-100	0.354913	0.195	0.129	1.38114e-95	ZNF276	NK_C2_FGFBP2
7.15966e-74	0.354864	0.189	0.136	1.40265e-69	IL12RB1	NK_C2_FGFBP2
5.19118e-42	0.354693	0.289	0.272	1.017e-37	VAMP5	NK_C2_FGFBP2
6.24026e-144	0.354418	0.578	0.587	1.22253e-139	RNF213	NK_C2_FGFBP2
8.44354e-30	0.354201	0.316	0.321	1.65417e-25	HMHA1	NK_C2_FGFBP2
0	0.352568	0.911	0.854	0	H3F3A	NK_C2_FGFBP2
3.47258e-50	0.352458	0.381	0.39	6.80314e-46	IQGAP2	NK_C2_FGFBP2
6.57881e-53	0.352297	0.414	0.44	1.28885e-48	SELT	NK_C2_FGFBP2
3.07777e-22	0.350006	0.292	0.303	6.02967e-18	WASF2	NK_C2_FGFBP2
1.7738e-60	0.348866	0.44	0.451	3.47504e-56	ARHGEF1	NK_C2_FGFBP2
2.2918e-127	0.348581	0.555	0.574	4.48987e-123	PTP4A2	NK_C2_FGFBP2
1.10915e-147	0.34834	0.123	0.056	2.17293e-143	MARCKSL1	NK_C2_FGFBP2
2.10208e-39	0.347902	0.229	0.202	4.11818e-35	CDC25B	NK_C2_FGFBP2
0	0.347645	0.828	0.794	0	RHOA	NK_C2_FGFBP2
1.81439e-72	0.347278	0.193	0.14	3.55456e-68	FOXP1	NK_C2_FGFBP2
7.3762e-135	0.347277	0.175	0.099	1.44507e-130	ZNF600	NK_C2_FGFBP2
0	0.347052	0.999	0.993	0	TMSB10	NK_C2_FGFBP2
7.07571e-39	0.347033	0.355	0.363	1.3862e-34	RASSF5	NK_C2_FGFBP2
0	0.345951	0.11	0.016	0	FBXO44	NK_C2_FGFBP2
1.19805e-55	0.345812	0.23	0.189	2.3471e-51	DYNLT1	NK_C2_FGFBP2
1.05267e-35	0.345221	0.208	0.181	2.06229e-31	PKN1	NK_C2_FGFBP2
1.57258e-33	0.344808	0.195	0.17	3.08085e-29	USB1	NK_C2_FGFBP2
5.60399e-61	0.343584	0.208	0.162	1.09788e-56	CCM2	NK_C2_FGFBP2
5.78709e-21	0.343314	0.239	0.237	1.13375e-16	MAP7D1	NK_C2_FGFBP2
5.85043e-37	0.342553	0.174	0.144	1.14616e-32	STK26	NK_C2_FGFBP2
1.05308e-31	0.342405	0.313	0.314	2.06309e-27	TSC22D4	NK_C2_FGFBP2
8.6299e-40	0.341849	0.216	0.188	1.69068e-35	ASAH1	NK_C2_FGFBP2
1.32424e-102	0.341784	0.514	0.542	2.59432e-98	GNB2	NK_C2_FGFBP2
9.29963e-31	0.341271	0.264	0.251	1.82189e-26	NCKAP1L	NK_C2_FGFBP2
8.41688e-71	0.341067	0.362	0.329	1.64895e-66	IL10RA	NK_C2_FGFBP2
1.48183e-213	0.340576	0.12	0.042	2.90305e-209	PIK3IP1	NK_C2_FGFBP2
4.28826e-187	0.340566	0.16	0.073	8.40113e-183	GRAP2	NK_C2_FGFBP2
8.65519e-40	0.340393	0.399	0.427	1.69564e-35	LAT	NK_C2_FGFBP2
6.18388e-32	0.339283	0.351	0.369	1.21148e-27	POLR3GL	NK_C2_FGFBP2
1.69798e-24	0.338654	0.319	0.332	3.32651e-20	DEF6	NK_C2_FGFBP2
2.64268e-139	0.338579	0.15	0.077	5.17728e-135	RHBDF2	NK_C2_FGFBP2
5.59535e-29	0.337835	0.226	0.21	1.09619e-24	GIMAP2	NK_C2_FGFBP2
3.77871e-42	0.336737	0.37	0.377	7.40287e-38	RCSD1	NK_C2_FGFBP2
8.21037e-35	0.336461	0.389	0.402	1.60849e-30	STAT1	NK_C2_FGFBP2
1.37222e-20	0.336057	0.337	0.375	2.68833e-16	TWF2	NK_C2_FGFBP2
1.2909e-94	0.335859	0.16	0.1	2.52899e-90	ABTB1	NK_C2_FGFBP2
1.06737e-42	0.335828	0.353	0.351	2.09108e-38	RASAL3	NK_C2_FGFBP2
1.54385e-67	0.335711	0.441	0.444	3.02455e-63	EPC1	NK_C2_FGFBP2
0	0.335317	0.116	0.027	0	ZNF32	NK_C2_FGFBP2
3.63843e-46	0.334133	0.235	0.2	7.12804e-42	PRDM1	NK_C2_FGFBP2
3.03611e-39	0.334069	0.271	0.249	5.94804e-35	INPP5D	NK_C2_FGFBP2
0	0.333113	0.935	0.904	0	MYL6	NK_C2_FGFBP2
2.58582e-109	0.333098	0.13	0.07	5.06588e-105	RASSF4	NK_C2_FGFBP2
3.27086e-32	0.33309	0.194	0.169	6.40794e-28	BCL2L1	NK_C2_FGFBP2
2.98671e-195	0.333074	0.136	0.055	5.85127e-191	LGALS9	NK_C2_FGFBP2
4.22995e-22	0.331756	0.339	0.365	8.28689e-18	ACAP2	NK_C2_FGFBP2
1.30345e-87	0.3316	0.507	0.539	2.55359e-83	ARL6IP4	NK_C2_FGFBP2
3.19165e-16	0.331252	0.197	0.189	6.25276e-12	PREX1	NK_C2_FGFBP2
1.61672e-14	0.330483	0.254	0.263	3.16731e-10	ADD1	NK_C2_FGFBP2
1.17764e-132	0.33009	0.156	0.084	2.3071e-128	TMEM256-PLSCR3	NK_C2_FGFBP2
4.18244e-45	0.329679	0.419	0.439	8.19381e-41	FYN	NK_C2_FGFBP2
1.68764e-32	0.329088	0.227	0.205	3.30625e-28	CYB561D2	NK_C2_FGFBP2
3.48024e-43	0.328846	0.33	0.32	6.81813e-39	IL16	NK_C2_FGFBP2
2.31935e-42	0.328394	0.241	0.211	4.54384e-38	SERINC1	NK_C2_FGFBP2
0	0.328314	0.108	0.017	0	CTB-133G6.1	NK_C2_FGFBP2
3.015e-168	0.328218	0.623	0.64	5.90669e-164	CAPZB	NK_C2_FGFBP2
9.62946e-239	0.32815	0.753	0.76	1.88651e-234	LCP1	NK_C2_FGFBP2
1.88971e-218	0.327096	0.121	0.041	3.70214e-214	MAF	NK_C2_FGFBP2
4.93096e-45	0.326169	0.202	0.166	9.66025e-41	TPP1	NK_C2_FGFBP2
1.38307e-11	0.326121	0.285	0.311	2.70957e-07	MAF1	NK_C2_FGFBP2
3.54323e-15	0.325868	0.288	0.309	6.94154e-11	ZNF428	NK_C2_FGFBP2
6.08524e-30	0.324861	0.182	0.158	1.19216e-25	SERPINB6	NK_C2_FGFBP2
1.67003e-139	0.32383	0.607	0.627	3.27176e-135	GMFG	NK_C2_FGFBP2
2.27859e-68	0.323293	0.187	0.136	4.46399e-64	BTN3A3	NK_C2_FGFBP2
2.20333e-76	0.323139	0.188	0.132	4.31654e-72	SLAMF6	NK_C2_FGFBP2
4.50296e-07	0.322684	0.27	0.305	0.00882175	RNF126	NK_C2_FGFBP2
2.86973e-169	0.322611	0.15	0.069	5.6221e-165	H2AFJ	NK_C2_FGFBP2
1.46698e-29	0.322414	0.177	0.152	2.87395e-25	NPRL2	NK_C2_FGFBP2
9.60023e-73	0.322336	0.211	0.154	1.88078e-68	TRGC1	NK_C2_FGFBP2
1.09704e-21	0.322068	0.225	0.216	2.14922e-17	S1PR4	NK_C2_FGFBP2
2.01546e-98	0.321715	0.523	0.538	3.9485e-94	STK4	NK_C2_FGFBP2
2.63593e-258	0.321165	0.114	0.032	5.16405e-254	RP4-728D4.2	NK_C2_FGFBP2
3.66218e-45	0.320961	0.2	0.162	7.17457e-41	MVD	NK_C2_FGFBP2
7.47924e-52	0.320609	0.202	0.16	1.46526e-47	IRF7	NK_C2_FGFBP2
4.30437e-09	0.32045	0.218	0.219	8.43268e-05	KLRG1	NK_C2_FGFBP2
8.32097e-90	0.319394	0.148	0.091	1.63016e-85	DOCK11	NK_C2_FGFBP2
4.32082e-62	0.31896	0.156	0.109	8.46492e-58	RNPEPL1	NK_C2_FGFBP2
1.39393e-46	0.317719	0.18	0.141	2.73084e-42	AGK	NK_C2_FGFBP2
0	0.317699	0.101	0.017	0	SBK1	NK_C2_FGFBP2
9.24445e-209	0.317298	0.677	0.7	1.81108e-204	GABARAP	NK_C2_FGFBP2
3.8255e-112	0.316203	0.128	0.068	7.49454e-108	STX7	NK_C2_FGFBP2
9.35982e-33	0.315618	0.257	0.239	1.83368e-28	CEBPB	NK_C2_FGFBP2
1.8299e-31	0.315151	0.156	0.129	3.58496e-27	SLC25A20	NK_C2_FGFBP2
1.83772e-18	0.3151	0.271	0.278	3.60027e-14	TMEM9B	NK_C2_FGFBP2
3.89354e-32	0.314791	0.242	0.219	7.62783e-28	AC006129.2	NK_C2_FGFBP2
7.98106e-41	0.31471	0.216	0.183	1.56357e-36	FGD3	NK_C2_FGFBP2
9.08945e-147	0.314642	0.642	0.664	1.78071e-142	ACTR3	NK_C2_FGFBP2
3.47114e-26	0.314275	0.243	0.228	6.80031e-22	FOXN3	NK_C2_FGFBP2
0	0.31361	0.821	0.819	0	RARRES3	NK_C2_FGFBP2
1.31193e-14	0.312504	0.282	0.299	2.57021e-10	DBNL	NK_C2_FGFBP2
2.08826e-25	0.311943	0.198	0.178	4.09111e-21	RGS3	NK_C2_FGFBP2
4.79064e-15	0.311842	0.212	0.208	9.38535e-11	MFSD10	NK_C2_FGFBP2
9.53609e-172	0.31167	0.681	0.705	1.86821e-167	PDIA3	NK_C2_FGFBP2
4.43833e-180	0.310687	0.698	0.723	8.69513e-176	CIRBP	NK_C2_FGFBP2
3.61392e-71	0.309991	0.153	0.102	7.08003e-67	LPP	NK_C2_FGFBP2
3.43156e-29	0.309988	0.389	0.418	6.72277e-25	LNPEP	NK_C2_FGFBP2
5.40844e-30	0.309845	0.393	0.429	1.05957e-25	CSDE1	NK_C2_FGFBP2
3.60292e-15	0.309828	0.208	0.203	7.05848e-11	HEXA	NK_C2_FGFBP2
3.58035e-48	0.309169	0.174	0.134	7.01427e-44	STAT6	NK_C2_FGFBP2
3.69106e-33	0.309061	0.224	0.2	7.23115e-29	CALCOCO2	NK_C2_FGFBP2
6.06219e-33	0.308811	0.394	0.421	1.18764e-28	SP100	NK_C2_FGFBP2
1.17905e-08	0.308523	0.306	0.346	0.000230988	RWDD1	NK_C2_FGFBP2
1.85341e-14	0.308308	0.222	0.221	3.63102e-10	FLOT2	NK_C2_FGFBP2
6.97297e-87	0.307594	0.562	0.612	1.36607e-82	CD47	NK_C2_FGFBP2
4.59411e-55	0.307217	0.198	0.154	9.00031e-51	HSPB1	NK_C2_FGFBP2
9.1952e-13	0.30679	0.26	0.271	1.80143e-08	CD244	NK_C2_FGFBP2
9.05058e-58	0.306508	0.438	0.447	1.7731e-53	ICAM3	NK_C2_FGFBP2
2.06067e-88	0.306396	0.166	0.106	4.03706e-84	TRANK1	NK_C2_FGFBP2
1.93236e-56	0.305302	0.167	0.122	3.78569e-52	ADA	NK_C2_FGFBP2
3.31408e-52	0.304483	0.481	0.527	6.49261e-48	SKAP1	NK_C2_FGFBP2
5.60108e-72	0.303566	0.153	0.101	1.09731e-67	UNC13D	NK_C2_FGFBP2
1.35557e-28	0.30341	0.335	0.339	2.6557e-24	ANKRD12	NK_C2_FGFBP2
9.65197e-14	0.303378	0.275	0.289	1.89092e-09	NFATC3	NK_C2_FGFBP2
2.99611e-44	0.303135	0.457	0.509	5.86967e-40	UBXN1	NK_C2_FGFBP2
1.78946e-16	0.302402	0.214	0.208	3.50573e-12	FBXL5	NK_C2_FGFBP2
8.20806e-74	0.302216	0.512	0.555	1.60804e-69	C4orf3	NK_C2_FGFBP2
1.78728e-10	0.302019	0.289	0.317	3.50146e-06	SNX17	NK_C2_FGFBP2
0	0.301843	0.911	0.922	0	CTSW	NK_C2_FGFBP2
2.58236e-134	0.301683	0.14	0.07	5.05909e-130	PRKCQ	NK_C2_FGFBP2
1.11693e-42	0.301158	0.155	0.119	2.18818e-38	BCL7C	NK_C2_FGFBP2
6.99638e-11	0.300864	0.177	0.174	1.37066e-06	ZCCHC17	NK_C2_FGFBP2
5.38659e-14	0.300375	0.243	0.246	1.05529e-09	PDLIM2	NK_C2_FGFBP2
6.70935e-32	0.300164	0.173	0.144	1.31443e-27	MORC3	NK_C2_FGFBP2
1.05131e-28	0.299555	0.173	0.147	2.05962e-24	KLF13	NK_C2_FGFBP2
1.38746e-114	0.299207	0.13	0.067	2.71818e-110	BCL11B	NK_C2_FGFBP2
7.33006e-27	0.299029	0.38	0.405	1.43603e-22	PRKACB	NK_C2_FGFBP2
1.97374e-161	0.298144	0.109	0.043	3.86675e-157	APBA2	NK_C2_FGFBP2
1.17662e-149	0.298076	0.119	0.052	2.30512e-145	RCBTB2	NK_C2_FGFBP2
1.2295e-135	0.298064	0.614	0.652	2.40872e-131	ARL6IP5	NK_C2_FGFBP2
9.13364e-12	0.297926	0.365	0.423	1.78937e-07	SDF4	NK_C2_FGFBP2
2.25389e-22	0.297395	0.344	0.362	4.41559e-18	POLD4	NK_C2_FGFBP2
1.66356e-07	0.29638	0.211	0.219	0.00325908	IL27RA	NK_C2_FGFBP2
9.46438e-38	0.29618	0.311	0.294	1.85417e-33	RNF125	NK_C2_FGFBP2
7.51206e-10	0.296162	0.331	0.383	1.47169e-05	STUB1	NK_C2_FGFBP2
1.89366e-10	0.296095	0.265	0.283	3.70986e-06	SCAMP2	NK_C2_FGFBP2
2.93775e-43	0.294905	0.182	0.144	5.75535e-39	DPYD	NK_C2_FGFBP2
9.32412e-12	0.294799	0.336	0.381	1.82669e-07	SUPT4H1	NK_C2_FGFBP2
5.47032e-48	0.294024	0.487	0.517	1.07169e-43	C12orf57	NK_C2_FGFBP2
9.00197e-23	0.292963	0.389	0.428	1.76358e-18	ANXA2	NK_C2_FGFBP2
2.08544e-06	0.292307	0.246	0.267	0.0408559	TMOD3	NK_C2_FGFBP2
2.25344e-142	0.2922	0.109	0.046	4.41472e-138	CST3	NK_C2_FGFBP2
4.84231e-34	0.291966	0.436	0.488	9.48657e-30	TBCB	NK_C2_FGFBP2
4.85916e-08	0.291853	0.256	0.275	0.000951958	NUB1	NK_C2_FGFBP2
1.19926e-54	0.291736	0.481	0.517	2.34948e-50	TAP1	NK_C2_FGFBP2
4.81499e-13	0.291361	0.275	0.287	9.43305e-09	C19orf66	NK_C2_FGFBP2
6.56579e-27	0.291154	0.155	0.13	1.2863e-22	PPM1M	NK_C2_FGFBP2
2.31598e-06	0.290774	0.227	0.243	0.0453724	STXBP2	NK_C2_FGFBP2
3.50755e-10	0.290672	0.324	0.36	6.87164e-06	DDX6	NK_C2_FGFBP2
1.21804e-11	0.290628	0.278	0.294	2.38625e-07	ABI1	NK_C2_FGFBP2
6.30451e-41	0.290551	0.196	0.159	1.23512e-36	HAVCR2	NK_C2_FGFBP2
1.59863e-163	0.290508	0.11	0.043	3.13187e-159	MX1	NK_C2_FGFBP2
5.65979e-19	0.290372	0.193	0.179	1.10881e-14	SIRT2	NK_C2_FGFBP2
2.85557e-17	0.290199	0.299	0.312	5.59435e-13	ATP6AP2	NK_C2_FGFBP2
1.35919e-08	0.289831	0.255	0.272	0.000266278	PITPNC1	NK_C2_FGFBP2
1.33596e-08	0.289415	0.266	0.284	0.000261727	AAK1	NK_C2_FGFBP2
8.21375e-39	0.289287	0.137	0.104	1.60916e-34	C19orf12	NK_C2_FGFBP2
1.58059e-36	0.289203	0.132	0.099	3.09654e-32	ITGAX	NK_C2_FGFBP2
0	0.289025	0.101	0.017	0	LLGL2	NK_C2_FGFBP2
1.00075e-46	0.28901	0.191	0.151	1.96057e-42	NLRC3	NK_C2_FGFBP2
3.58184e-13	0.28775	0.235	0.237	7.01718e-09	EPSTI1	NK_C2_FGFBP2
9.10035e-52	0.286773	0.489	0.542	1.78285e-47	LAMTOR4	NK_C2_FGFBP2
5.43781e-106	0.286288	0.176	0.107	1.06532e-101	SAT2	NK_C2_FGFBP2
5.75578e-47	0.286216	0.153	0.113	1.12761e-42	CARD8	NK_C2_FGFBP2
1.0187e-61	0.286092	0.121	0.077	1.99574e-57	NCOA7	NK_C2_FGFBP2
1.75952e-24	0.285998	0.184	0.161	3.44707e-20	WDR45	NK_C2_FGFBP2
6.91963e-37	0.285204	0.174	0.14	1.35562e-32	LINC00869	NK_C2_FGFBP2
2.27827e-07	0.285137	0.336	0.392	0.00446336	SNX6	NK_C2_FGFBP2
9.69694e-14	0.284949	0.228	0.227	1.89973e-09	TNIK	NK_C2_FGFBP2
3.84809e-20	0.284849	0.239	0.229	7.53879e-16	XRN1	NK_C2_FGFBP2
2.03392e-76	0.28479	0.142	0.089	3.98465e-72	CALCOCO1	NK_C2_FGFBP2
7.05912e-23	0.284655	0.183	0.163	1.38295e-18	C1GALT1	NK_C2_FGFBP2
1.32246e-13	0.284369	0.361	0.409	2.59084e-09	RHOF	NK_C2_FGFBP2
5.69679e-74	0.284328	0.158	0.104	1.11606e-69	UTS2	NK_C2_FGFBP2
3.61717e-07	0.284249	0.318	0.366	0.0070864	MTPN	NK_C2_FGFBP2
3.14367e-119	0.284202	0.107	0.049	6.15877e-115	YPEL1	NK_C2_FGFBP2
3.49546e-25	0.284118	0.44	0.507	6.84795e-21	WAS	NK_C2_FGFBP2
6.44232e-07	0.284062	0.314	0.359	0.0126212	PAK2	NK_C2_FGFBP2
4.17774e-201	0.28369	0.746	0.758	8.18462e-197	TPM3	NK_C2_FGFBP2
2.24775e-28	0.28368	0.449	0.506	4.40357e-24	DDX17	NK_C2_FGFBP2
6.86908e-17	0.283558	0.195	0.183	1.34572e-12	ATP2A3	NK_C2_FGFBP2
4.03407e-82	0.283191	0.127	0.075	7.90314e-78	GAB3	NK_C2_FGFBP2
3.54165e-25	0.282687	0.196	0.174	6.93844e-21	SAMD9L	NK_C2_FGFBP2
0	0.282245	0.949	0.93	0	FTH1	NK_C2_FGFBP2
2.60822e-11	0.281081	0.146	0.136	5.10977e-07	GTF3C1	NK_C2_FGFBP2
3.50677e-180	0.280929	0.108	0.039	6.8701e-176	BEX4	NK_C2_FGFBP2
1.42442e-123	0.280331	0.62	0.656	2.79057e-119	TMBIM6	NK_C2_FGFBP2
8.9371e-44	0.280016	0.133	0.096	1.75087e-39	TRAPPC10	NK_C2_FGFBP2
8.46515e-17	0.279549	0.327	0.351	1.65841e-12	IMP3	NK_C2_FGFBP2
3.02134e-20	0.279528	0.178	0.161	5.91911e-16	HPCAL1	NK_C2_FGFBP2
1.07769e-07	0.279161	0.165	0.163	0.0021113	PCIF1	NK_C2_FGFBP2
2.63601e-159	0.27857	0.109	0.043	5.1642e-155	ZNF493	NK_C2_FGFBP2
4.65773e-10	0.27848	0.196	0.195	9.12496e-06	TINF2	NK_C2_FGFBP2
2.02344e-49	0.27842	0.137	0.096	3.96412e-45	LINC01138	NK_C2_FGFBP2
4.14264e-13	0.27818	0.347	0.388	8.11584e-09	NCOR1	NK_C2_FGFBP2
9.47275e-25	0.277986	0.176	0.152	1.85581e-20	PCMTD1	NK_C2_FGFBP2
8.64313e-08	0.277724	0.321	0.363	0.00169327	DGKZ	NK_C2_FGFBP2
2.55537e-229	0.277604	0.768	0.79	5.00622e-225	RPL36AL	NK_C2_FGFBP2
1.01447e-17	0.276441	0.306	0.311	1.98744e-13	PARP8	NK_C2_FGFBP2
4.0588e-33	0.276291	0.187	0.154	7.95159e-29	CD55	NK_C2_FGFBP2
5.22557e-60	0.276277	0.117	0.074	1.02374e-55	CORO1B	NK_C2_FGFBP2
9.73233e-157	0.276058	0.702	0.729	1.90666e-152	CCNI	NK_C2_FGFBP2
6.51334e-11	0.275942	0.162	0.155	1.27603e-06	CTBP1	NK_C2_FGFBP2
1.11689e-91	0.275457	0.107	0.056	2.18809e-87	WDTC1	NK_C2_FGFBP2
9.94406e-29	0.275358	0.353	0.352	1.94814e-24	TAGAP	NK_C2_FGFBP2
9.25962e-13	0.275286	0.239	0.24	1.81405e-08	GIMAP6	NK_C2_FGFBP2
2.44514e-14	0.274077	0.372	0.431	4.79027e-10	TMED9	NK_C2_FGFBP2
8.32279e-184	0.273455	0.751	0.752	1.63052e-179	YWHAB	NK_C2_FGFBP2
2.65358e-167	0.271895	0.678	0.721	5.19863e-163	CTSC	NK_C2_FGFBP2
2.06154e-09	0.271504	0.161	0.156	4.03877e-05	NUMA1	NK_C2_FGFBP2
4.39273e-59	0.270985	0.113	0.071	8.6058e-55	SMIM14	NK_C2_FGFBP2
3.26737e-103	0.270892	0.718	0.75	6.40111e-99	HOPX	NK_C2_FGFBP2
1.17839e-34	0.2704	0.132	0.1	2.30859e-30	ATG16L2	NK_C2_FGFBP2
1.12473e-30	0.270313	0.324	0.314	2.20345e-26	TNFRSF1B	NK_C2_FGFBP2
6.60315e-10	0.270129	0.329	0.366	1.29362e-05	CASP4	NK_C2_FGFBP2
1.58668e-49	0.269525	0.122	0.083	3.10847e-45	FAM53B	NK_C2_FGFBP2
1.84623e-34	0.269059	0.175	0.143	3.61696e-30	PRNP	NK_C2_FGFBP2
9.55366e-119	0.268394	0.114	0.054	1.87166e-114	ENPP4	NK_C2_FGFBP2
9.65585e-07	0.268132	0.274	0.3	0.0189168	SH3GLB1	NK_C2_FGFBP2
4.6939e-12	0.268118	0.138	0.127	9.19581e-08	ARHGAP1	NK_C2_FGFBP2
7.36814e-14	0.268065	0.179	0.167	1.44349e-09	RALGDS	NK_C2_FGFBP2
5.91132e-39	0.267819	0.18	0.144	1.15809e-34	LMBRD1	NK_C2_FGFBP2
1.35311e-15	0.26752	0.145	0.129	2.65088e-11	DGKD	NK_C2_FGFBP2
5.49791e-11	0.267506	0.366	0.419	1.07709e-06	CAPZA1	NK_C2_FGFBP2
1.40292e-07	0.267295	0.153	0.149	0.00274845	RAB4A	NK_C2_FGFBP2
1.91586e-11	0.267285	0.178	0.171	3.75336e-07	TRPV2	NK_C2_FGFBP2
2.98977e-23	0.26644	0.162	0.139	5.85725e-19	DENND4C	NK_C2_FGFBP2
4.66022e-55	0.266103	0.586	0.646	9.12984e-51	IL2RB	NK_C2_FGFBP2
9.55845e-37	0.265571	0.145	0.111	1.8726e-32	NCALD	NK_C2_FGFBP2
5.62605e-18	0.265139	0.148	0.13	1.1022e-13	INPP5K	NK_C2_FGFBP2
1.20201e-16	0.264808	0.411	0.473	2.35487e-12	ANXA11	NK_C2_FGFBP2
1.95021e-33	0.264758	0.113	0.084	3.82065e-29	IMPDH1	NK_C2_FGFBP2
1.45605e-12	0.264613	0.19	0.183	2.85254e-08	CAPN1	NK_C2_FGFBP2
1.66406e-10	0.264612	0.223	0.224	3.26007e-06	ZBTB38	NK_C2_FGFBP2
3.48553e-74	0.264496	0.123	0.074	6.8285e-70	FBXO3	NK_C2_FGFBP2
3.03469e-08	0.264401	0.254	0.267	0.000594525	TMC6	NK_C2_FGFBP2
1.1776e-21	0.263654	0.189	0.169	2.30705e-17	HERPUD2	NK_C2_FGFBP2
2.39249e-173	0.263583	0.697	0.721	4.68713e-169	SARAF	NK_C2_FGFBP2
4.31502e-100	0.263491	0.104	0.052	8.45355e-96	RNPEP	NK_C2_FGFBP2
2.70228e-07	0.263304	0.192	0.195	0.00529403	ITCH	NK_C2_FGFBP2
4.75137e-49	0.263112	0.143	0.103	9.30841e-45	OSTM1	NK_C2_FGFBP2
8.06201e-10	0.262665	0.388	0.462	1.57943e-05	LMAN2	NK_C2_FGFBP2
5.65766e-07	0.262116	0.271	0.291	0.0110839	TSTD1	NK_C2_FGFBP2
3.1808e-52	0.261612	0.51	0.565	6.2315e-48	ATP6V1G1	NK_C2_FGFBP2
1.02969e-37	0.261111	0.133	0.099	2.01727e-33	SLC27A3	NK_C2_FGFBP2
4.87085e-09	0.261105	0.393	0.471	9.54248e-05	FKBP8	NK_C2_FGFBP2
2.53346e-235	0.260438	0.827	0.825	4.9633e-231	DDX5	NK_C2_FGFBP2
4.70947e-09	0.259833	0.152	0.146	9.22632e-05	HAGH	NK_C2_FGFBP2
5.89471e-40	0.259791	0.495	0.554	1.15483e-35	RALY	NK_C2_FGFBP2
3.04064e-73	0.259512	0.554	0.595	5.95692e-69	ARF6	NK_C2_FGFBP2
2.7358e-88	0.258623	0.105	0.055	5.3597e-84	FAM46A	NK_C2_FGFBP2
1.44381e-68	0.258449	0.103	0.059	2.82857e-64	CISH	NK_C2_FGFBP2
1.14902e-211	0.258382	0.791	0.783	2.25104e-207	SRP14	NK_C2_FGFBP2
8.04537e-66	0.257498	0.564	0.628	1.57617e-61	CD48	NK_C2_FGFBP2
2.50397e-124	0.256915	0.122	0.057	4.90553e-120	TRGV7	NK_C2_FGFBP2
8.00929e-15	0.256243	0.41	0.472	1.5691e-10	SCAND1	NK_C2_FGFBP2
1.40858e-28	0.256054	0.141	0.112	2.75954e-24	PARP10	NK_C2_FGFBP2
7.53817e-23	0.255372	0.148	0.124	1.4768e-18	ARRDC1	NK_C2_FGFBP2
1.44344e-90	0.25537	0.121	0.067	2.82785e-86	ADGRG5	NK_C2_FGFBP2
3.28474e-09	0.254389	0.199	0.197	6.43513e-05	ERBB2IP	NK_C2_FGFBP2
2.52172e-39	0.254341	0.116	0.083	4.9403e-35	CRY1	NK_C2_FGFBP2
4.45218e-09	0.25389	0.194	0.192	8.72226e-05	SH3BP2	NK_C2_FGFBP2
1.23437e-08	0.253227	0.262	0.275	0.000241825	C18orf32	NK_C2_FGFBP2
2.93517e-37	0.252871	0.116	0.083	5.75029e-33	ARHGAP27	NK_C2_FGFBP2
1.77208e-18	0.252595	0.123	0.103	3.47168e-14	RASSF7	NK_C2_FGFBP2
6.17788e-26	0.252573	0.132	0.105	1.21031e-21	PACS1	NK_C2_FGFBP2
2.3718e-124	0.252563	0.704	0.702	4.6466e-120	ARPC1B	NK_C2_FGFBP2
1.50787e-54	0.252358	0.13	0.087	2.95406e-50	SREK1IP1	NK_C2_FGFBP2
3.36894e-71	0.251479	0.127	0.077	6.6001e-67	NLRP1	NK_C2_FGFBP2
1.74419e-09	0.251347	0.29	0.31	3.41704e-05	SFT2D1	NK_C2_FGFBP2
3.5233e-08	0.251345	0.158	0.153	0.000690249	CRLF3	NK_C2_FGFBP2
2.04343e-23	0.250557	0.491	0.562	4.00329e-19	MYH9	NK_C2_FGFBP2
1.92151e-10	0.250472	0.113	0.101	3.76444e-06	ATL3	NK_C2_FGFBP2
4.90095e-38	0.250023	0.117	0.084	9.60145e-34	ING4	NK_C2_FGFBP2
2.25585e-264	1.49026	0.466	0.029	4.41943e-260	TNF	NK_C3_TNF
3.48541e-122	1.32491	0.989	0.272	6.82828e-118	FGFBP2	NK_C3_TNF
2.81231e-97	1.21149	0.963	0.373	5.5096e-93	FCGR3A	NK_C3_TNF
1.05157e-120	1.17952	0.931	0.226	2.06014e-116	CX3CR1	NK_C3_TNF
2.47555e-84	1.15483	0.958	0.401	4.84985e-80	KLF2	NK_C3_TNF
1.36589e-214	1.14975	0.889	0.121	2.67592e-210	KIR3DL1	NK_C3_TNF
4.09179e-238	1.11445	0.746	0.081	8.01623e-234	KIR3DL2	NK_C3_TNF
2.80144e-110	1.08613	0.899	0.226	5.4883e-106	LAIR2	NK_C3_TNF
1.51155e-26	0.984965	0.72	0.373	2.96128e-22	CCL4L2	NK_C3_TNF
0	0.976961	0.709	0.052	0	KIR2DL1	NK_C3_TNF
5.30177e-68	0.961441	0.984	0.6	1.03867e-63	CD247	NK_C3_TNF
1.73409e-66	0.956639	0.942	0.538	3.39726e-62	PLEK	NK_C3_TNF
4.8965e-65	0.931062	0.984	0.571	9.59274e-61	ITGB2	NK_C3_TNF
6.09443e-110	0.924456	0.54	0.09	1.19396e-105	PRSS57	NK_C3_TNF
5.91543e-89	0.907131	0.847	0.229	1.15889e-84	ADGRG1	NK_C3_TNF
7.71866e-58	0.905417	0.979	0.529	1.51216e-53	TXNIP	NK_C3_TNF
1.61499e-71	0.89541	0.937	0.322	3.16392e-67	SPON2	NK_C3_TNF
2.33896e-63	0.860634	1	0.801	4.58226e-59	PRF1	NK_C3_TNF
1.95188e-216	0.850575	0.683	0.069	3.82393e-212	KIR2DL3	NK_C3_TNF
6.87639e-70	0.790573	0.735	0.212	1.34715e-65	FCRL6	NK_C3_TNF
8.77535e-123	0.777758	0.635	0.1	1.71918e-118	SYNGR1	NK_C3_TNF
3.7097e-54	0.766706	0.762	0.293	7.26767e-50	ABI3	NK_C3_TNF
3.76236e-64	0.746344	0.503	0.111	7.37084e-60	TIGIT	NK_C3_TNF
1.05142e-47	0.729861	0.921	0.511	2.05984e-43	EFHD2	NK_C3_TNF
4.14788e-58	0.728622	0.667	0.205	8.12611e-54	LAG3	NK_C3_TNF
1.10363e-58	0.723232	0.725	0.235	2.16213e-54	GNPTAB	NK_C3_TNF
4.95476e-89	0.711702	0.492	0.08	9.70687e-85	ASCL2	NK_C3_TNF
1.52817e-42	0.709487	0.931	0.612	2.99384e-38	TRBC1	NK_C3_TNF
1.25846e-51	0.701224	0.989	0.835	2.46546e-47	GZMH	NK_C3_TNF
1.76991e-53	0.697939	0.81	0.275	3.46743e-49	PLAC8	NK_C3_TNF
2.12706e-71	0.697893	0.751	0.189	4.16711e-67	S1PR5	NK_C3_TNF
4.8365e-30	0.692557	0.899	0.605	9.47519e-26	HSPA5	NK_C3_TNF
1.31277e-67	0.690101	1	0.983	2.57184e-63	HLA-A	NK_C3_TNF
3.60472e-44	0.68675	0.947	0.562	7.06202e-40	LITAF	NK_C3_TNF
4.19347e-54	0.683751	0.995	0.919	8.21543e-50	CST7	NK_C3_TNF
4.19403e-43	0.683742	0.825	0.415	8.21652e-39	ANXA2	NK_C3_TNF
1.4501e-55	0.674638	0.661	0.198	2.84089e-51	PRSS23	NK_C3_TNF
2.20359e-56	0.670136	0.995	0.907	4.31705e-52	CYBA	NK_C3_TNF
5.69064e-41	0.665814	0.788	0.341	1.11485e-36	ZEB2	NK_C3_TNF
1.20725e-39	0.65213	0.704	0.288	2.36512e-35	IGFBP7	NK_C3_TNF
4.18242e-38	0.645785	0.921	0.708	8.19377e-34	CTSC	NK_C3_TNF
9.87763e-51	0.645142	0.989	0.928	1.93513e-46	HLA-E	NK_C3_TNF
5.10877e-76	0.641023	0.561	0.114	1.00086e-71	RP11-81H14.2	NK_C3_TNF
5.74339e-37	0.63531	0.73	0.347	1.12519e-32	TECR	NK_C3_TNF
4.45598e-45	0.633657	0.995	0.806	8.72971e-41	IFITM2	NK_C3_TNF
2.4058e-52	0.63332	0.683	0.214	4.71321e-48	PTPN6	NK_C3_TNF
2.91981e-45	0.630806	0.794	0.312	5.7202e-41	VAMP8	NK_C3_TNF
1.78102e-48	0.62976	1	0.998	3.4892e-44	MALAT1	NK_C3_TNF
6.51448e-35	0.628678	0.735	0.352	1.27625e-30	ADD3	NK_C3_TNF
8.22911e-49	0.625295	0.989	0.911	1.61216e-44	MYL12A	NK_C3_TNF
1.55841e-53	0.618687	0.354	0.07	3.05308e-49	CISH	NK_C3_TNF
9.96932e-33	0.61482	0.815	0.45	1.95309e-28	TBX21	NK_C3_TNF
2.16408e-58	0.61153	0.661	0.172	4.23965e-54	CD300A	NK_C3_TNF
8.74441e-34	0.6113	0.878	0.564	1.71312e-29	MBP	NK_C3_TNF
2.41179e-31	0.609555	0.836	0.5	4.72494e-27	GIMAP7	NK_C3_TNF
6.51227e-36	0.604594	0.915	0.611	1.27582e-31	CAP1	NK_C3_TNF
9.85893e-60	0.600677	0.466	0.104	1.93146e-55	TRG-AS1	NK_C3_TNF
1.68074e-31	0.595633	0.783	0.427	3.29274e-27	ITGB7	NK_C3_TNF
6.6142e-34	0.594043	0.757	0.359	1.29579e-29	SPN	NK_C3_TNF
6.11526e-40	0.590462	0.566	0.184	1.19804e-35	XAF1	NK_C3_TNF
1.46274e-43	0.589436	0.725	0.267	2.86566e-39	TTC38	NK_C3_TNF
2.6887e-32	0.589115	0.81	0.448	5.26742e-28	DENND2D	NK_C3_TNF
1.50722e-44	0.588154	1	0.948	2.9528e-40	SH3BGRL3	NK_C3_TNF
9.10709e-36	0.58287	0.889	0.502	1.78417e-31	LCK	NK_C3_TNF
2.87893e-34	0.581457	0.661	0.275	5.64012e-30	ARHGEF3	NK_C3_TNF
1.36771e-31	0.581286	0.661	0.294	2.67949e-27	MYO1G	NK_C3_TNF
4.62695e-35	0.57927	0.915	0.573	9.06465e-31	CCND3	NK_C3_TNF
5.80532e-37	0.577244	0.958	0.687	1.13732e-32	CD99	NK_C3_TNF
4.53936e-37	0.571169	0.995	0.883	8.89306e-33	S100A4	NK_C3_TNF
1.04475e-70	0.567188	1	1	2.04677e-66	B2M	NK_C3_TNF
5.64464e-35	0.564981	0.577	0.215	1.10584e-30	PRKCB	NK_C3_TNF
5.82992e-126	0.563342	0.323	0.028	1.14214e-121	CERCAM	NK_C3_TNF
9.51644e-32	0.561411	0.942	0.654	1.86437e-27	EMP3	NK_C3_TNF
1.79408e-30	0.559853	0.894	0.625	3.51477e-26	CD53	NK_C3_TNF
6.82333e-25	0.554424	0.667	0.368	1.33676e-20	CAPN2	NK_C3_TNF
1.483e-45	0.548999	0.683	0.228	2.90534e-41	KLRC3	NK_C3_TNF
7.21062e-48	0.546953	0.534	0.15	1.41263e-43	ANXA4	NK_C3_TNF
2.94031e-32	0.545173	0.651	0.269	5.76036e-28	PTPN4	NK_C3_TNF
5.86974e-37	0.544701	0.593	0.224	1.14994e-32	CASP1	NK_C3_TNF
3.05331e-63	0.541062	0.487	0.099	5.98174e-59	S1PR1	NK_C3_TNF
1.31634e-26	0.53613	0.857	0.522	2.57884e-22	FLNA	NK_C3_TNF
1.02612e-74	0.533732	0.354	0.051	2.01027e-70	CD8A	NK_C3_TNF
3.22123e-30	0.532604	0.651	0.276	6.31071e-26	SYNE1	NK_C3_TNF
9.38552e-36	0.530843	0.561	0.201	1.83872e-31	ARHGAP25	NK_C3_TNF
8.55094e-36	0.530841	0.995	0.78	1.67522e-31	TYROBP	NK_C3_TNF
1.8733e-44	0.527864	1	0.999	3.66998e-40	ACTB	NK_C3_TNF
7.89045e-32	0.523945	0.947	0.771	1.54582e-27	IL2RG	NK_C3_TNF
3.83411e-42	0.523567	0.979	0.897	7.51141e-38	CALM1	NK_C3_TNF
1.08055e-53	0.522296	1	0.997	2.11692e-49	NKG7	NK_C3_TNF
3.70374e-28	0.51839	0.709	0.349	7.25599e-24	NFATC2	NK_C3_TNF
6.17514e-119	0.513741	0.333	0.031	1.20977e-114	COL6A2	NK_C3_TNF
2.71557e-43	0.513125	0.619	0.192	5.32006e-39	PYCARD	NK_C3_TNF
7.84536e-28	0.512782	0.72	0.354	1.53699e-23	SYNE2	NK_C3_TNF
7.43236e-32	0.512311	0.937	0.64	1.45607e-27	ARL6IP5	NK_C3_TNF
2.73249e-31	0.508987	0.958	0.792	5.35323e-27	IL32	NK_C3_TNF
5.74045e-30	0.507163	0.815	0.422	1.12461e-25	SUN2	NK_C3_TNF
3.45977e-33	0.506868	0.968	0.745	6.77804e-29	MYL12B	NK_C3_TNF
2.38266e-30	0.502779	0.878	0.499	4.66786e-26	APMAP	NK_C3_TNF
2.01544e-55	0.502757	0.402	0.081	3.94845e-51	SLC15A4	NK_C3_TNF
3.3618e-24	0.501555	0.778	0.46	6.58611e-20	CIB1	NK_C3_TNF
1.06324e-30	0.500687	0.884	0.519	2.08299e-26	CTSD	NK_C3_TNF
2.55064e-48	0.500183	0.868	0.278	4.99696e-44	KLRF1	NK_C3_TNF
1.08654e-23	0.499957	0.741	0.407	2.12865e-19	CAST	NK_C3_TNF
2.0852e-22	0.498707	0.656	0.341	4.08512e-18	SLFN5	NK_C3_TNF
6.51939e-29	0.49833	0.545	0.205	1.27721e-24	ADAM8	NK_C3_TNF
1.79999e-22	0.497745	0.894	0.626	3.52636e-18	PPDPF	NK_C3_TNF
2.21678e-21	0.496586	0.931	0.698	4.3429e-17	CALR	NK_C3_TNF
1.52529e-23	0.494949	0.915	0.697	2.9882e-19	PDIA3	NK_C3_TNF
1.23231e-23	0.494408	0.847	0.567	2.41422e-19	PTP4A2	NK_C3_TNF
1.33815e-21	0.492266	0.672	0.373	2.62158e-17	APBB1IP	NK_C3_TNF
6.32942e-22	0.488987	0.693	0.386	1.24e-17	IQGAP2	NK_C3_TNF
8.89551e-23	0.485631	0.651	0.337	1.74272e-18	ANKRD12	NK_C3_TNF
4.2838e-43	0.485385	0.46	0.121	8.39239e-39	ADRB2	NK_C3_TNF
5.46258e-21	0.482827	0.614	0.321	1.07017e-16	GBP1	NK_C3_TNF
7.92833e-39	0.482319	0.46	0.13	1.55324e-34	MVP	NK_C3_TNF
9.02578e-25	0.480916	0.852	0.526	1.76824e-20	ANXA6	NK_C3_TNF
2.35153e-21	0.479119	0.46	0.2	4.60688e-17	PARP9	NK_C3_TNF
9.02206e-119	0.47429	0.323	0.029	1.76751e-114	PALLD	NK_C3_TNF
8.15748e-89	0.471142	0.349	0.042	1.59813e-84	CXCR2	NK_C3_TNF
2.75003e-19	0.470563	0.783	0.501	5.38758e-15	AHNAK	NK_C3_TNF
3.23405e-22	0.47048	0.63	0.334	6.33583e-18	CISD3	NK_C3_TNF
7.08428e-47	0.469691	1	0.985	1.38788e-42	PFN1	NK_C3_TNF
1.24163e-19	0.467659	0.354	0.136	2.43247e-15	HIPK2	NK_C3_TNF
1.54725e-24	0.466557	0.857	0.557	3.03121e-20	ATP6V0E1	NK_C3_TNF
1.03327e-39	0.465876	0.481	0.13	2.02428e-35	RASA3	NK_C3_TNF
7.19249e-27	0.465617	0.921	0.644	1.40908e-22	TMBIM6	NK_C3_TNF
1.29328e-27	0.464162	0.963	0.919	2.53366e-23	CTSW	NK_C3_TNF
5.63477e-23	0.464013	0.529	0.237	1.10391e-18	CDC42EP3	NK_C3_TNF
9.17434e-26	0.463787	0.947	0.763	1.79734e-21	PSMB9	NK_C3_TNF
2.1294e-26	0.463283	0.582	0.246	4.17171e-22	OPTN	NK_C3_TNF
8.65431e-19	0.463237	0.64	0.372	1.69547e-14	RASSF1	NK_C3_TNF
9.32945e-23	0.463174	0.825	0.515	1.82773e-18	WDR1	NK_C3_TNF
3.39699e-24	0.463099	0.868	0.606	6.65504e-20	UCP2	NK_C3_TNF
3.34822e-25	0.461618	0.661	0.323	6.5595e-21	CARD16	NK_C3_TNF
1.69232e-99	0.460803	0.265	0.024	3.31542e-95	NSG1	NK_C3_TNF
7.35119e-24	0.460323	0.804	0.483	1.44017e-19	DHRS7	NK_C3_TNF
6.84643e-28	0.460078	0.619	0.26	1.34128e-23	ABHD17A	NK_C3_TNF
2.98951e-31	0.456801	0.778	0.332	5.85676e-27	DOK2	NK_C3_TNF
9.29078e-40	0.456539	0.402	0.099	1.82016e-35	PARP15	NK_C3_TNF
5.35212e-35	0.454829	0.995	0.859	1.04853e-30	ARPC2	NK_C3_TNF
5.39781e-26	0.45243	0.894	0.527	1.05748e-21	GNG2	NK_C3_TNF
5.31187e-22	0.451959	0.825	0.503	1.04065e-17	GIMAP4	NK_C3_TNF
1.51927e-32	0.451887	0.582	0.208	2.9764e-28	TGFBR3	NK_C3_TNF
2.56895e-40	0.451789	1	0.979	5.03282e-36	HLA-C	NK_C3_TNF
9.10122e-28	0.451413	0.937	0.661	1.78302e-23	RAP1B	NK_C3_TNF
6.54399e-53	0.451215	0.386	0.076	1.28203e-48	PRR5	NK_C3_TNF
3.85462e-32	0.450455	0.513	0.177	7.55158e-28	CEP78	NK_C3_TNF
2.66109e-18	0.446727	0.762	0.506	5.21333e-14	TAP1	NK_C3_TNF
7.99452e-21	0.445232	0.667	0.362	1.56621e-16	RAB29	NK_C3_TNF
3.66886e-27	0.444953	0.598	0.256	7.18765e-23	ARRB2	NK_C3_TNF
2.91931e-37	0.443338	0.497	0.14	5.71921e-33	TSPO	NK_C3_TNF
5.34421e-27	0.442176	0.989	0.906	1.04698e-22	PTPRC	NK_C3_TNF
3.69707e-47	0.441171	0.317	0.061	7.24292e-43	MX1	NK_C3_TNF
1.03074e-16	0.440404	0.101	0.018	2.01932e-12	IGKV4-1	NK_C3_TNF
4.98974e-22	0.439117	0.926	0.7	9.7754e-18	EVL	NK_C3_TNF
7.84812e-20	0.438734	0.54	0.277	1.53753e-15	SCAMP2	NK_C3_TNF
1.77222e-19	0.437738	0.868	0.657	3.47196e-15	ACTR3	NK_C3_TNF
1.4546e-28	0.435507	0.974	0.847	2.8497e-24	RAC2	NK_C3_TNF
1.7371e-35	0.43526	0.46	0.134	3.40316e-31	RASGRP2	NK_C3_TNF
9.28203e-17	0.435096	0.45	0.23	1.81844e-12	POP4	NK_C3_TNF
5.55306e-22	0.43502	0.905	0.665	1.0879e-17	SLC9A3R1	NK_C3_TNF
4.27986e-11	0.434145	0.545	0.356	8.38466e-07	EOMES	NK_C3_TNF
3.55412e-28	0.433313	0.46	0.157	6.96288e-24	BIN1	NK_C3_TNF
5.92192e-58	0.433089	0.344	0.058	1.16016e-53	TNFSF12	NK_C3_TNF
1.15892e-20	0.431319	0.635	0.326	2.27045e-16	C5orf56	NK_C3_TNF
8.5359e-35	0.430691	0.365	0.095	1.67227e-30	MTSS1	NK_C3_TNF
1.68744e-23	0.430552	0.672	0.316	3.30587e-19	TRIM22	NK_C3_TNF
2.01369e-19	0.430335	0.455	0.208	3.94503e-15	MFSD10	NK_C3_TNF
1.15857e-23	0.429405	0.524	0.23	2.26975e-19	HDDC2	NK_C3_TNF
3.87289e-23	0.427608	0.64	0.311	7.58738e-19	STK10	NK_C3_TNF
1.83194e-21	0.427075	0.466	0.194	3.58896e-17	PTGER2	NK_C3_TNF
1.97891e-22	0.426834	0.735	0.41	3.87689e-18	PSAP	NK_C3_TNF
4.07643e-20	0.426717	0.889	0.655	7.98614e-16	PPP1CA	NK_C3_TNF
1.35017e-21	0.42671	0.757	0.442	2.64511e-17	SCP2	NK_C3_TNF
5.15075e-19	0.425742	0.804	0.5	1.00908e-14	XBP1	NK_C3_TNF
1.62348e-16	0.422942	0.603	0.354	3.18055e-12	IFI6	NK_C3_TNF
2.90189e-25	0.418938	0.492	0.187	5.6851e-21	BTN3A1	NK_C3_TNF
3.39659e-27	0.416037	0.344	0.103	6.65426e-23	TMEM256-PLSCR3	NK_C3_TNF
7.52034e-25	0.412163	0.487	0.194	1.47331e-20	PHF11	NK_C3_TNF
2.01382e-29	0.411598	0.36	0.1	3.94528e-25	MGAT4A	NK_C3_TNF
4.8341e-22	0.411218	0.788	0.471	9.47048e-18	CSK	NK_C3_TNF
8.6357e-94	0.409419	0.233	0.019	1.69182e-89	TTC16	NK_C3_TNF
1.80977e-20	0.408847	0.656	0.354	3.54551e-16	CASP4	NK_C3_TNF
2.02616e-21	0.407569	0.847	0.428	3.96944e-17	RPS4Y1	NK_C3_TNF
6.24877e-28	0.407537	0.434	0.143	1.2242e-23	TSPAN14	NK_C3_TNF
1.56166e-22	0.407169	0.624	0.308	3.05945e-18	PPP3CC	NK_C3_TNF
1.74139e-22	0.406773	0.836	0.507	3.41155e-18	OSTF1	NK_C3_TNF
2.87413e-60	0.404698	0.296	0.044	5.6307e-56	LILRB1	NK_C3_TNF
4.14027e-16	0.402544	0.524	0.277	8.1112e-12	FLI1	NK_C3_TNF
4.78012e-20	0.399571	0.73	0.431	9.36473e-16	PRKCH	NK_C3_TNF
9.43548e-21	0.399503	0.91	0.616	1.84851e-16	LAPTM5	NK_C3_TNF
2.18123e-16	0.398016	0.587	0.319	4.27324e-12	UTRN	NK_C3_TNF
4.40859e-25	0.39707	0.508	0.204	8.63686e-21	SAMD9	NK_C3_TNF
1.39348e-20	0.396952	0.783	0.474	2.72997e-16	SEPW1	NK_C3_TNF
8.59557e-26	0.395759	0.365	0.116	1.68396e-21	FUT11	NK_C3_TNF
2.70392e-19	0.395115	0.476	0.223	5.29725e-15	ZMYM6NB	NK_C3_TNF
8.23235e-18	0.394728	0.899	0.715	1.6128e-13	S100A11	NK_C3_TNF
1.56762e-19	0.394412	0.942	0.751	3.07112e-15	YWHAB	NK_C3_TNF
4.12637e-22	0.39196	0.73	0.366	8.08397e-18	HLA-DRB5	NK_C3_TNF
1.32335e-16	0.391145	0.677	0.394	2.59258e-12	FMNL1	NK_C3_TNF
3.73218e-22	0.390838	0.407	0.152	7.31171e-18	IGF2R	NK_C3_TNF
1.32107e-14	0.390831	0.72	0.498	2.5881e-10	ACTR2	NK_C3_TNF
1.17057e-24	0.390815	0.979	0.806	2.29327e-20	GNLY	NK_C3_TNF
6.94332e-24	0.389137	0.444	0.165	1.36027e-19	HSPB1	NK_C3_TNF
4.04562e-16	0.387826	0.698	0.44	7.92577e-12	LMAN2	NK_C3_TNF
1.85779e-16	0.387785	0.857	0.628	3.63961e-12	GZMM	NK_C3_TNF
1.8326e-36	0.387779	0.354	0.088	3.59024e-32	CD6	NK_C3_TNF
1.06868e-20	0.387748	0.952	0.777	2.09364e-16	LSP1	NK_C3_TNF
2.15978e-15	0.38772	0.598	0.35	4.23122e-11	DGKZ	NK_C3_TNF
1.07396e-15	0.386238	0.772	0.508	2.104e-11	IQGAP1	NK_C3_TNF
1.0291e-20	0.385377	0.524	0.23	2.0161e-16	GIMAP1	NK_C3_TNF
8.6076e-29	0.385229	0.487	0.166	1.68631e-24	ICAM2	NK_C3_TNF
1.13696e-21	0.384891	0.974	0.842	2.22741e-17	KLRD1	NK_C3_TNF
6.51221e-19	0.38461	0.439	0.19	1.27581e-14	PTPN18	NK_C3_TNF
2.32867e-16	0.383271	0.698	0.415	4.5621e-12	TPST2	NK_C3_TNF
2.72713e-23	0.380882	0.529	0.218	5.34272e-19	C1orf21	NK_C3_TNF
3.16449e-43	0.380728	0.265	0.047	6.19955e-39	IFIT3	NK_C3_TNF
9.31202e-21	0.380181	0.413	0.162	1.82432e-16	ORAI1	NK_C3_TNF
1.10909e-22	0.379811	0.492	0.206	2.17281e-18	CALCOCO2	NK_C3_TNF
4.05046e-20	0.378793	0.312	0.104	7.93526e-16	C11orf21	NK_C3_TNF
2.34623e-12	0.378107	0.54	0.329	4.5965e-08	RNF167	NK_C3_TNF
5.4356e-11	0.378	0.778	0.584	1.06489e-06	RNF213	NK_C3_TNF
3.81312e-47	0.377084	0.317	0.058	7.47028e-43	RAP1GAP2	NK_C3_TNF
4.97603e-22	0.376649	0.762	0.411	9.74854e-18	BIN2	NK_C3_TNF
2.25826e-23	0.376599	0.735	0.37	4.42415e-19	PYHIN1	NK_C3_TNF
7.80204e-16	0.375638	0.619	0.355	1.5285e-11	SDF2L1	NK_C3_TNF
1.65587e-15	0.374618	0.603	0.35	3.24401e-11	LBR	NK_C3_TNF
2.07433e-78	0.37401	0.233	0.023	4.06382e-74	CXCR1	NK_C3_TNF
4.1102e-16	0.37381	0.37	0.166	8.05229e-12	NRROS	NK_C3_TNF
1.14856e-38	0.373055	0.333	0.073	2.25015e-34	PRR5L	NK_C3_TNF
7.24424e-16	0.372303	0.778	0.526	1.41922e-11	MSN	NK_C3_TNF
7.43218e-17	0.370949	0.529	0.262	1.45604e-12	PPP2R5C	NK_C3_TNF
4.83713e-16	0.370862	0.36	0.151	9.47643e-12	PRNP	NK_C3_TNF
1.34163e-17	0.370784	0.72	0.432	2.62838e-13	FYN	NK_C3_TNF
1.2514e-20	0.370605	0.423	0.171	2.45161e-16	GRK6	NK_C3_TNF
1.08277e-37	0.368692	0.328	0.072	2.12125e-33	CTBP2	NK_C3_TNF
2.15331e-15	0.366324	0.926	0.757	4.21855e-11	LCP1	NK_C3_TNF
4.56143e-20	0.366291	0.519	0.236	8.9363e-16	LPCAT1	NK_C3_TNF
2.80008e-15	0.366026	0.64	0.392	5.48564e-11	VASP	NK_C3_TNF
3.13319e-18	0.36472	0.46	0.205	6.13824e-14	CCDC107	NK_C3_TNF
2.08015e-18	0.364513	0.884	0.595	4.07523e-14	CD37	NK_C3_TNF
6.79021e-25	0.364284	0.481	0.172	1.33027e-20	TXK	NK_C3_TNF
4.57208e-15	0.363894	0.561	0.304	8.95717e-11	PLEKHF1	NK_C3_TNF
6.95906e-25	0.363188	0.587	0.234	1.36335e-20	SYTL1	NK_C3_TNF
1.24719e-08	0.362727	0.582	0.397	0.000244337	STAT1	NK_C3_TNF
2.22293e-18	0.361596	0.995	0.928	4.35495e-14	ACTG1	NK_C3_TNF
3.66478e-25	0.36113	0.333	0.106	7.17967e-21	RGS10	NK_C3_TNF
6.86562e-32	0.360787	0.28	0.066	1.34504e-27	BCL2A1	NK_C3_TNF
3.92339e-13	0.360505	0.667	0.446	7.68632e-09	SHISA5	NK_C3_TNF
6.10724e-36	0.360087	0.275	0.06	1.19647e-31	THEMIS	NK_C3_TNF
1.05669e-24	0.359967	0.577	0.237	2.07017e-20	PXN	NK_C3_TNF
8.24406e-18	0.359571	0.545	0.275	1.61509e-13	VAMP5	NK_C3_TNF
1.02357e-16	0.359089	0.603	0.301	2.00528e-12	IFITM3	NK_C3_TNF
2.49057e-42	0.359042	1	0.999	4.87928e-38	TMSB4X	NK_C3_TNF
3.49386e-17	0.358788	0.402	0.171	6.84482e-13	IRF7	NK_C3_TNF
5.22894e-31	0.357574	0.19	0.035	1.0244e-26	IGKV3-20	NK_C3_TNF
3.63445e-19	0.357011	0.376	0.138	7.12026e-15	SORL1	NK_C3_TNF
1.27005e-19	0.356853	0.709	0.376	2.48815e-15	TBC1D10C	NK_C3_TNF
3.33966e-14	0.355654	0.635	0.394	6.54274e-10	LAMP1	NK_C3_TNF
3.18325e-22	0.355239	1	0.953	6.23631e-18	IFITM1	NK_C3_TNF
1.30466e-20	0.354988	0.55	0.243	2.55596e-16	CTSS	NK_C3_TNF
2.75629e-11	0.354493	0.614	0.413	5.39984e-07	SP100	NK_C3_TNF
3.81323e-16	0.354379	0.825	0.584	7.47051e-12	DAZAP2	NK_C3_TNF
1.33488e-17	0.353177	0.497	0.219	2.61517e-13	AGTRAP	NK_C3_TNF
3.33896e-34	0.353154	0.37	0.096	6.54135e-30	TMBIM1	NK_C3_TNF
5.93087e-54	0.353113	0.233	0.031	1.16192e-49	LGR6	NK_C3_TNF
1.19778e-18	0.352688	0.804	0.497	2.34658e-14	AES	NK_C3_TNF
1.51206e-29	0.351739	0.349	0.097	2.96227e-25	GRAP2	NK_C3_TNF
4.40307e-28	0.351158	0.254	0.061	8.62606e-24	APBA2	NK_C3_TNF
7.96571e-35	0.351007	0.286	0.061	1.56056e-30	MMP23B	NK_C3_TNF
5.07801e-29	0.349318	0.365	0.105	9.94833e-25	CPNE3	NK_C3_TNF
7.47524e-23	0.347634	0.989	0.878	1.46448e-18	ARHGDIB	NK_C3_TNF
3.07792e-21	0.346359	0.296	0.094	6.02996e-17	VAV3	NK_C3_TNF
6.69749e-41	0.345856	0.243	0.042	1.31211e-36	PLIN2	NK_C3_TNF
5.93864e-17	0.344819	0.593	0.309	1.16344e-12	APOL6	NK_C3_TNF
8.08178e-15	0.343967	0.831	0.551	1.5833e-10	TAPBP	NK_C3_TNF
5.34421e-16	0.343923	0.402	0.179	1.04698e-11	SAMD9L	NK_C3_TNF
9.80209e-24	0.343541	0.36	0.114	1.92033e-19	RNASET2	NK_C3_TNF
1.98698e-15	0.343414	0.339	0.14	3.89269e-11	USP28	NK_C3_TNF
3.08438e-30	0.343123	0.376	0.104	6.04261e-26	PIK3R5	NK_C3_TNF
1.12163e-16	0.343118	0.974	0.825	2.19738e-12	DDX5	NK_C3_TNF
7.42091e-16	0.342759	0.815	0.546	1.45383e-11	CELF2	NK_C3_TNF
6.73321e-105	0.342661	0.196	0.013	1.3191e-100	GNAL	NK_C3_TNF
3.72985e-14	0.342421	0.762	0.529	7.30716e-10	LRRFIP1	NK_C3_TNF
2.47302e-14	0.342362	0.471	0.235	4.84489e-10	CYTH1	NK_C3_TNF
1.31454e-12	0.34217	0.524	0.286	2.57531e-08	NCR3	NK_C3_TNF
2.05708e-33	0.341417	0.222	0.042	4.03003e-29	ETV7	NK_C3_TNF
1.25737e-101	0.340582	0.169	0.01	2.46331e-97	RAB11FIP5	NK_C3_TNF
5.25547e-16	0.340554	0.566	0.306	1.0296e-11	DSTN	NK_C3_TNF
1.16299e-16	0.340017	0.963	0.803	2.27842e-12	RHOA	NK_C3_TNF
1.33729e-19	0.339893	0.386	0.149	2.61988e-15	BTN3A3	NK_C3_TNF
7.5727e-16	0.338786	0.529	0.275	1.48357e-11	LRP10	NK_C3_TNF
3.13239e-13	0.338658	0.688	0.445	6.13667e-09	CDK2AP2	NK_C3_TNF
2.86672e-13	0.338416	0.646	0.407	5.61619e-09	CDC42SE1	NK_C3_TNF
1.02066e-13	0.338404	0.571	0.323	1.99957e-09	SIGIRR	NK_C3_TNF
6.07995e-14	0.337209	0.593	0.345	1.19112e-09	PIM1	NK_C3_TNF
1.77451e-11	0.336964	0.582	0.376	3.47645e-07	NCOR1	NK_C3_TNF
1.42204e-16	0.336443	0.651	0.357	2.78593e-12	HMGN3	NK_C3_TNF
1.49127e-14	0.335359	0.614	0.351	2.92155e-10	RNF149	NK_C3_TNF
2.1227e-12	0.333638	0.407	0.211	4.15858e-08	TFDP2	NK_C3_TNF
1.62817e-13	0.33358	0.566	0.334	3.18975e-09	LYN	NK_C3_TNF
1.88681e-21	0.333416	0.376	0.135	3.69645e-17	JAZF1	NK_C3_TNF
3.87846e-14	0.333369	0.762	0.521	7.59829e-10	ZAP70	NK_C3_TNF
1.11191e-21	0.33317	0.487	0.184	2.17834e-17	FAM65B	NK_C3_TNF
3.64717e-16	0.331101	0.815	0.516	7.14517e-12	CLEC2B	NK_C3_TNF
9.06308e-19	0.330711	0.952	0.802	1.77555e-14	ARPC3	NK_C3_TNF
6.99419e-10	0.330528	0.524	0.33	1.37023e-05	FDFT1	NK_C3_TNF
1.09905e-14	0.329787	0.434	0.203	2.15315e-10	STK38	NK_C3_TNF
6.26175e-27	0.329601	0.28	0.074	1.22674e-22	TBXAS1	NK_C3_TNF
4.64632e-14	0.329474	0.381	0.179	9.1026e-10	ORMDL3	NK_C3_TNF
1.10247e-44	0.327576	0.249	0.04	2.15985e-40	LLGL2	NK_C3_TNF
1.79389e-11	0.327552	0.677	0.457	3.5144e-07	TLN1	NK_C3_TNF
3.56742e-46	0.326195	0.206	0.029	6.98892e-42	FCGR3B	NK_C3_TNF
5.26962e-39	0.326149	0.259	0.048	1.03237e-34	SLCO4C1	NK_C3_TNF
9.49256e-15	0.326085	0.614	0.35	1.85969e-10	RASAL3	NK_C3_TNF
8.55561e-14	0.32532	0.852	0.634	1.67613e-09	CAPZB	NK_C3_TNF
9.95559e-16	0.325187	0.497	0.244	1.9504e-11	GLRX	NK_C3_TNF
2.87205e-19	0.324346	0.402	0.152	5.62664e-15	SLC44A2	NK_C3_TNF
1.70984e-15	0.32429	0.841	0.566	3.34976e-11	S100A10	NK_C3_TNF
6.60799e-15	0.324253	0.852	0.587	1.29457e-10	RNASEK	NK_C3_TNF
9.44115e-73	0.323079	0.18	0.015	1.84962e-68	SLC1A7	NK_C3_TNF
2.88182e-11	0.322319	0.513	0.302	5.64577e-07	UHMK1	NK_C3_TNF
8.88013e-23	0.321819	0.238	0.064	1.73971e-18	BCL2	NK_C3_TNF
6.36432e-18	0.321597	0.899	0.652	1.24683e-13	ANXA1	NK_C3_TNF
4.74712e-12	0.320875	0.614	0.378	9.30009e-08	ITGAL	NK_C3_TNF
1.75588e-23	0.32066	0.302	0.088	3.43994e-19	VCL	NK_C3_TNF
7.52374e-13	0.320363	0.894	0.669	1.47398e-08	SEPT7	NK_C3_TNF
3.0785e-12	0.319909	0.556	0.34	6.0311e-08	MAPK1	NK_C3_TNF
2.08627e-12	0.319177	0.725	0.49	4.08721e-08	SASH3	NK_C3_TNF
8.115e-12	0.319058	0.815	0.609	1.58981e-07	CD48	NK_C3_TNF
2.50957e-16	0.318267	0.952	0.857	4.91651e-12	S100A6	NK_C3_TNF
1.43185e-10	0.317958	0.545	0.363	2.80514e-06	TWF2	NK_C3_TNF
2.64233e-12	0.317581	0.434	0.237	5.17659e-08	CYLD	NK_C3_TNF
4.23031e-13	0.317064	0.434	0.223	8.2876e-09	ZBTB38	NK_C3_TNF
5.15327e-17	0.316266	0.968	0.819	1.00958e-12	RARRES3	NK_C3_TNF
2.31585e-10	0.315382	0.519	0.322	4.53699e-06	DIAPH1	NK_C3_TNF
2.55524e-15	0.31394	0.81	0.512	5.00597e-11	ARL4C	NK_C3_TNF
2.13963e-10	0.312716	0.487	0.291	4.19175e-06	CCDC88C	NK_C3_TNF
3.23693e-24	0.311235	0.381	0.125	6.34146e-20	MGMT	NK_C3_TNF
8.00563e-14	0.310943	0.46	0.238	1.56838e-09	ARPC4	NK_C3_TNF
5.84786e-14	0.310515	0.307	0.129	1.14565e-09	SNX18	NK_C3_TNF
2.84432e-13	0.310254	0.905	0.702	5.5723e-09	ARPC1B	NK_C3_TNF
1.37183e-12	0.310179	0.614	0.367	2.68756e-08	SAMD3	NK_C3_TNF
5.26504e-21	0.309065	0.317	0.103	1.03147e-16	CALHM2	NK_C3_TNF
3.42395e-16	0.308933	0.317	0.12	6.70786e-12	ZNF600	NK_C3_TNF
4.96072e-11	0.30862	0.561	0.35	9.71855e-07	IVNS1ABP	NK_C3_TNF
2.39152e-14	0.306359	0.492	0.244	4.68522e-10	FAM107B	NK_C3_TNF
4.85339e-13	0.305523	0.503	0.263	9.50827e-09	RORA	NK_C3_TNF
3.39828e-13	0.305348	0.698	0.443	6.65757e-09	ICAM3	NK_C3_TNF
4.92159e-31	0.304822	0.238	0.051	9.6419e-27	SUSD1	NK_C3_TNF
6.44174e-15	0.303649	0.407	0.184	1.262e-10	TNFRSF1A	NK_C3_TNF
6.63198e-14	0.303235	0.931	0.738	1.29927e-09	PCBP1	NK_C3_TNF
5.64646e-11	0.302008	0.45	0.263	1.1062e-06	OGFR	NK_C3_TNF
9.10833e-11	0.301832	0.497	0.302	1.78441e-06	C8orf59	NK_C3_TNF
2.05059e-18	0.301526	0.979	0.913	4.01731e-14	MYL6	NK_C3_TNF
6.49459e-11	0.301364	0.735	0.508	1.27236e-06	C12orf57	NK_C3_TNF
3.08325e-09	0.30107	0.476	0.308	6.04039e-05	ITGB1BP1	NK_C3_TNF
5.73967e-13	0.300915	0.937	0.745	1.12446e-08	PNRC1	NK_C3_TNF
1.96202e-11	0.300206	0.354	0.175	3.8438e-07	BCL2L1	NK_C3_TNF
1.91741e-10	0.299663	0.312	0.157	3.75641e-06	GGA1	NK_C3_TNF
5.25195e-17	0.299499	0.365	0.147	1.02891e-12	RAP2B	NK_C3_TNF
7.53827e-13	0.299155	0.492	0.275	1.47682e-08	TMEM9B	NK_C3_TNF
3.29064e-13	0.299036	0.82	0.618	6.44668e-09	CDC42	NK_C3_TNF
1.39197e-08	0.298657	0.312	0.167	0.000272701	DTX3L	NK_C3_TNF
1.24252e-12	0.297958	0.381	0.185	2.43422e-08	INPP4A	NK_C3_TNF
3.70866e-13	0.297923	0.513	0.283	7.26563e-09	C19orf66	NK_C3_TNF
1.07515e-21	0.297609	0.233	0.062	2.10633e-17	TMEM140	NK_C3_TNF
1.55252e-08	0.297252	0.407	0.247	0.000304155	CEP350	NK_C3_TNF
5.72196e-15	0.296994	0.307	0.118	1.12099e-10	SDCBP	NK_C3_TNF
5.1972e-19	0.296751	0.28	0.092	1.01818e-14	DDX58	NK_C3_TNF
8.44811e-08	0.296626	0.46	0.3	0.00165507	PTBP3	NK_C3_TNF
1.07271e-29	0.296425	0.265	0.061	2.10154e-25	TNFAIP8L2	NK_C3_TNF
2.44389e-18	0.296126	0.984	0.935	4.78783e-14	FTH1	NK_C3_TNF
9.85164e-12	0.295348	0.36	0.174	1.93003e-07	MLLT6	NK_C3_TNF
2.20393e-11	0.295255	0.64	0.43	4.31772e-07	RAP1A	NK_C3_TNF
6.38087e-12	0.294524	0.476	0.267	1.25008e-07	RPS6KA1	NK_C3_TNF
4.76926e-09	0.293638	0.545	0.367	9.34345e-05	SUPT4H1	NK_C3_TNF
6.74979e-10	0.293317	0.582	0.364	1.32235e-05	CD38	NK_C3_TNF
2.77769e-12	0.292603	0.344	0.166	5.44177e-08	NIN	NK_C3_TNF
1.8232e-12	0.29223	0.73	0.474	3.57183e-08	SELPLG	NK_C3_TNF
9.9474e-09	0.291818	0.397	0.239	0.00019488	NEMF	NK_C3_TNF
6.73729e-10	0.291374	0.556	0.363	1.3199e-05	CYFIP2	NK_C3_TNF
4.39125e-20	0.29084	0.28	0.087	8.6029e-16	PATL2	NK_C3_TNF
3.93067e-08	0.290763	0.503	0.341	0.000770058	CCNDBP1	NK_C3_TNF
2.64144e-09	0.289799	0.376	0.209	5.17485e-05	CDC25B	NK_C3_TNF
6.76279e-10	0.289733	0.36	0.199	1.3249e-05	ETHE1	NK_C3_TNF
6.39683e-13	0.289583	0.339	0.152	1.2532e-08	YES1	NK_C3_TNF
4.37518e-12	0.289475	0.603	0.375	8.57142e-08	ARHGAP30	NK_C3_TNF
1.56115e-12	0.287532	0.582	0.35	3.05844e-08	RBMS1	NK_C3_TNF
6.94863e-11	0.287314	0.582	0.373	1.36131e-06	FERMT3	NK_C3_TNF
1.53567e-15	0.287085	0.524	0.252	3.00852e-11	PTGDR	NK_C3_TNF
6.87467e-12	0.286995	0.958	0.864	1.34682e-07	CLIC1	NK_C3_TNF
4.83189e-09	0.285994	0.614	0.41	9.46616e-05	TES	NK_C3_TNF
3.14567e-12	0.283832	0.905	0.765	6.16269e-08	LGALS1	NK_C3_TNF
2.17665e-22	0.2837	0.349	0.112	4.26428e-18	HACD4	NK_C3_TNF
2.21074e-09	0.282999	0.487	0.309	4.33106e-05	IRF2	NK_C3_TNF
1.1916e-13	0.281788	0.942	0.787	2.33446e-09	ITM2B	NK_C3_TNF
6.27144e-10	0.281026	0.556	0.36	1.22864e-05	RTN4	NK_C3_TNF
2.47682e-15	0.280919	0.296	0.113	4.85233e-11	OSTM1	NK_C3_TNF
1.68076e-11	0.280697	0.593	0.375	3.29277e-07	SNX6	NK_C3_TNF
1.69813e-11	0.279785	0.693	0.461	3.32682e-07	SH3BGRL	NK_C3_TNF
4.47084e-13	0.279234	0.365	0.169	8.75883e-09	RALGDS	NK_C3_TNF
9.0161e-22	0.27835	0.254	0.071	1.76634e-17	RCBTB2	NK_C3_TNF
1.90632e-13	0.277867	0.91	0.692	3.73467e-09	GABARAP	NK_C3_TNF
1.60279e-08	0.277769	0.45	0.28	0.000314003	GLG1	NK_C3_TNF
3.98917e-16	0.277573	0.64	0.322	7.81519e-12	AOAH	NK_C3_TNF
6.12655e-16	0.277513	0.275	0.1	1.20025e-11	OAS1	NK_C3_TNF
1.41761e-07	0.277222	0.317	0.187	0.00277724	TERF1	NK_C3_TNF
1.24976e-29	0.27704	0.18	0.032	2.44841e-25	IFIT2	NK_C3_TNF
7.44041e-19	0.27699	0.212	0.059	1.45765e-14	POLK	NK_C3_TNF
1.18177e-17	0.276799	0.434	0.177	2.3152e-13	LIME1	NK_C3_TNF
7.01626e-18	0.276552	0.349	0.128	1.37456e-13	EMC10	NK_C3_TNF
5.8122e-12	0.276036	0.852	0.634	1.13867e-07	DBI	NK_C3_TNF
2.82744e-55	0.275971	0.19	0.021	5.53924e-51	PDGFRB	NK_C3_TNF
6.00456e-11	0.275551	0.593	0.372	1.17635e-06	FASLG	NK_C3_TNF
2.29981e-11	0.275456	0.503	0.284	4.50555e-07	RBL2	NK_C3_TNF
1.17375e-08	0.274814	0.291	0.15	0.00022995	VEZF1	NK_C3_TNF
9.56743e-08	0.274359	0.481	0.32	0.00187436	C17orf62	NK_C3_TNF
2.49659e-11	0.272632	0.228	0.095	4.89107e-07	HOXA10	NK_C3_TNF
1.19834e-11	0.272526	0.286	0.126	2.34766e-07	XIAP	NK_C3_TNF
8.91519e-09	0.271846	0.392	0.223	0.000174657	CTDSP1	NK_C3_TNF
1.88934e-15	0.271578	0.18	0.052	3.70141e-11	MYO6	NK_C3_TNF
1.18225e-10	0.27149	0.714	0.503	2.31615e-06	TRAF3IP3	NK_C3_TNF
3.37358e-08	0.270902	0.418	0.264	0.000660918	RSU1	NK_C3_TNF
4.84158e-13	0.270807	0.175	0.057	9.48514e-09	C21orf33	NK_C3_TNF
1.8216e-10	0.270695	0.344	0.173	3.5687e-06	PPP2R5A	NK_C3_TNF
6.87685e-11	0.270087	0.397	0.207	1.34724e-06	TMEM173	NK_C3_TNF
1.20006e-16	0.269857	0.243	0.08	2.35103e-12	RP11-277P12.6	NK_C3_TNF
1.85753e-11	0.2696	0.783	0.567	3.63909e-07	TMEM59	NK_C3_TNF
2.97897e-11	0.269077	0.54	0.329	5.83609e-07	HMOX2	NK_C3_TNF
5.45241e-14	0.268514	0.931	0.783	1.06818e-09	RPL36AL	NK_C3_TNF
5.62803e-13	0.268057	0.429	0.209	1.10259e-08	PRDM1	NK_C3_TNF
8.20677e-11	0.267269	0.349	0.177	1.60779e-06	USB1	NK_C3_TNF
9.68088e-16	0.265412	0.46	0.212	1.89658e-11	SH3BP5	NK_C3_TNF
1.15989e-06	0.265294	0.423	0.284	0.0227234	NFATC3	NK_C3_TNF
2.92471e-12	0.265192	0.429	0.218	5.7298e-08	RGS19	NK_C3_TNF
1.49603e-10	0.264428	0.36	0.183	2.93087e-06	RGS3	NK_C3_TNF
1.06631e-11	0.264188	0.27	0.114	2.08901e-07	PEPD	NK_C3_TNF
2.45482e-13	0.263798	0.249	0.094	4.80924e-09	FAM53B	NK_C3_TNF
7.97651e-10	0.262998	0.444	0.26	1.56268e-05	TMOD3	NK_C3_TNF
3.54333e-10	0.262904	0.365	0.192	6.94173e-06	STX8	NK_C3_TNF
1.15234e-12	0.262854	0.931	0.733	2.25755e-08	LIMD2	NK_C3_TNF
2.02658e-07	0.262659	0.466	0.309	0.00397027	KDM5A	NK_C3_TNF
2.27723e-13	0.262657	0.534	0.296	4.46131e-09	SRPK2	NK_C3_TNF
5.40281e-12	0.262019	0.28	0.123	1.05846e-07	ARHGAP10	NK_C3_TNF
4.10055e-15	0.261014	0.444	0.211	8.03339e-11	CYB561D2	NK_C3_TNF
7.10564e-09	0.260678	0.392	0.22	0.000139207	MYBL1	NK_C3_TNF
1.56093e-07	0.26061	0.429	0.274	0.00305802	APOBEC3C	NK_C3_TNF
5.375e-11	0.260221	0.402	0.214	1.05302e-06	GIMAP2	NK_C3_TNF
8.54059e-11	0.260161	0.815	0.588	1.67319e-06	PPP1R18	NK_C3_TNF
1.04805e-19	0.259058	0.19	0.048	2.05323e-15	GPR137B	NK_C3_TNF
1.43011e-13	0.258574	0.661	0.4	2.80172e-09	MAT2B	NK_C3_TNF
1.90042e-10	0.25817	0.492	0.294	3.72312e-06	SEC11C	NK_C3_TNF
5.99026e-09	0.257931	0.444	0.277	0.000117355	LMAN1	NK_C3_TNF
2.14488e-06	0.257716	0.963	0.796	0.0420203	CCL4	NK_C3_TNF
1.68944e-12	0.257471	0.508	0.29	3.30978e-08	SSBP4	NK_C3_TNF
9.61259e-10	0.257366	0.407	0.234	1.8832e-05	CNPPD1	NK_C3_TNF
5.37678e-18	0.257324	0.36	0.131	1.05336e-13	C10orf54	NK_C3_TNF
9.91674e-10	0.257155	0.751	0.531	1.94279e-05	HLA-F	NK_C3_TNF
2.4127e-08	0.256836	0.45	0.29	0.000472671	PCMT1	NK_C3_TNF
6.54342e-36	0.256012	0.233	0.042	1.28192e-31	CTB-133G6.1	NK_C3_TNF
3.67779e-50	0.255766	0.196	0.024	7.20517e-46	IL18BP	NK_C3_TNF
1.39201e-10	0.25541	0.349	0.174	2.7271e-06	HERPUD2	NK_C3_TNF
3.14178e-09	0.254978	0.55	0.347	6.15506e-05	CCND2	NK_C3_TNF
4.04524e-09	0.25489	0.73	0.539	7.92503e-05	UBE2L6	NK_C3_TNF
4.01333e-16	0.254534	0.254	0.084	7.86252e-12	BCL11B	NK_C3_TNF
3.91356e-08	0.254496	0.767	0.575	0.000766705	PGAM1	NK_C3_TNF
9.50479e-09	0.254445	0.439	0.271	0.000186208	DECR1	NK_C3_TNF
3.6989e-11	0.254246	0.349	0.175	7.24652e-07	CDC40	NK_C3_TNF
9.12339e-11	0.254231	0.423	0.234	1.78736e-06	ZBTB7A	NK_C3_TNF
4.60732e-10	0.25413	0.788	0.589	9.02619e-06	ARF1	NK_C3_TNF
1.22409e-10	0.253519	0.312	0.14	2.39811e-06	NME3	NK_C3_TNF
1.83486e-09	0.253477	0.386	0.218	3.59467e-05	PPP1R11	NK_C3_TNF
1.61098e-07	0.252738	0.439	0.291	0.00315608	CIAO1	NK_C3_TNF
2.46567e-12	0.252367	0.672	0.413	4.83049e-08	FGR	NK_C3_TNF
2.45486e-08	0.251826	0.54	0.364	0.000480931	MATR3.1	NK_C3_TNF
2.61981e-08	0.251439	0.466	0.29	0.000513246	SLA	NK_C3_TNF
2.24138e-14	0.251313	0.275	0.103	4.39109e-10	TGFBR1	NK_C3_TNF
8.14565e-10	0.25062	0.614	0.405	1.59581e-05	ABRACL	NK_C3_TNF
5.55762e-179	1.58199	0.928	0.404	1.08879e-174	STMN1	NK_C4_TYMS
7.48738e-147	1.30145	0.675	0.199	1.46685e-142	TYMS	NK_C4_TYMS
3.80404e-83	1.10512	0.487	0.155	7.45249e-79	RRM2	NK_C4_TYMS
2.5494e-84	1.10374	0.91	0.617	4.99453e-80	TUBA1B	NK_C4_TYMS
1.07553e-75	1.08412	0.876	0.549	2.10707e-71	TUBB	NK_C4_TYMS
2.0258e-24	1.06991	0.515	0.294	3.96875e-20	HIST1H4C	NK_C4_TYMS
1.44082e-83	1.05308	0.822	0.454	2.82271e-79	HMGB2	NK_C4_TYMS
7.50089e-88	0.965668	0.598	0.228	1.4695e-83	PCNA	NK_C4_TYMS
2.25393e-102	0.956657	0.523	0.155	4.41567e-98	MKI67	NK_C4_TYMS
3.25949e-92	0.942147	0.954	0.745	6.38566e-88	HMGN2	NK_C4_TYMS
8.73101e-95	0.924325	0.807	0.442	1.71049e-90	H2AFV	NK_C4_TYMS
1.17237e-58	0.869322	0.711	0.402	2.29678e-54	DUT	NK_C4_TYMS
2.06106e-96	0.861728	0.606	0.215	4.03782e-92	MCM7	NK_C4_TYMS
7.00305e-104	0.849281	0.549	0.172	1.37197e-99	MCM5	NK_C4_TYMS
7.18739e-121	0.824184	0.438	0.102	1.40808e-116	UHRF1	NK_C4_TYMS
7.95983e-78	0.780849	0.709	0.299	1.55941e-73	IFITM3	NK_C4_TYMS
6.28482e-62	0.759488	0.629	0.315	1.23126e-57	DNMT1	NK_C4_TYMS
6.99475e-61	0.754789	0.856	0.626	1.37034e-56	PPDPF	NK_C4_TYMS
4.41077e-52	0.748818	0.526	0.24	8.64113e-48	SMC4	NK_C4_TYMS
8.36148e-70	0.74323	0.608	0.268	1.6381e-65	CARHSP1	NK_C4_TYMS
1.18324e-73	0.737706	0.84	0.494	2.31808e-69	DEK	NK_C4_TYMS
1.38332e-70	0.735928	0.389	0.117	2.71005e-66	TK1	NK_C4_TYMS
5.3778e-56	0.726855	0.381	0.135	1.05357e-51	CENPM	NK_C4_TYMS
6.61819e-89	0.71785	0.418	0.117	1.29657e-84	CDT1	NK_C4_TYMS
1.01417e-86	0.716803	0.425	0.122	1.98686e-82	CLSPN	NK_C4_TYMS
7.13705e-84	0.711668	0.523	0.178	1.39822e-79	CENPK	NK_C4_TYMS
1.46834e-56	0.710537	0.477	0.185	2.87663e-52	KIAA0101	NK_C4_TYMS
6.08676e-89	0.705752	0.518	0.169	1.19246e-84	NUDT1	NK_C4_TYMS
2.01719e-70	0.691696	0.853	0.489	3.95187e-66	ANP32B	NK_C4_TYMS
8.89352e-56	0.685901	0.753	0.448	1.74233e-51	NUCKS1	NK_C4_TYMS
4.37333e-40	0.685479	0.33	0.122	8.56779e-36	TOP2A	NK_C4_TYMS
4.04479e-65	0.680838	0.454	0.164	7.92415e-61	DHFR	NK_C4_TYMS
2.20691e-74	0.672807	0.832	0.4	4.32357e-70	KLF2	NK_C4_TYMS
1.66798e-68	0.669452	0.869	0.572	3.26774e-64	CCND3	NK_C4_TYMS
1.79651e-98	0.666553	0.879	0.319	3.51954e-94	SPON2	NK_C4_TYMS
4.20663e-64	0.661778	0.874	0.565	8.24122e-60	S100A10	NK_C4_TYMS
3.71389e-49	0.659572	0.639	0.35	7.27588e-45	SLBP	NK_C4_TYMS
2.51678e-62	0.657476	0.959	0.821	4.93063e-58	HMGB1	NK_C4_TYMS
9.28163e-44	0.656112	0.619	0.337	1.81836e-39	NUCB2	NK_C4_TYMS
1.76048e-54	0.649248	0.559	0.255	3.44896e-50	TMPO	NK_C4_TYMS
5.632e-124	0.64765	0.428	0.083	1.10337e-119	PRDX2	NK_C4_TYMS
2.57885e-98	0.643939	1	0.999	5.05223e-94	ACTB	NK_C4_TYMS
3.19057e-65	0.64364	0.531	0.211	6.25066e-61	MCM3	NK_C4_TYMS
6.73248e-47	0.642201	0.701	0.414	1.31896e-42	ANXA2	NK_C4_TYMS
2.72918e-126	0.634498	1	0.985	5.34674e-122	PFN1	NK_C4_TYMS
1.41889e-67	0.63227	0.74	0.355	2.77975e-63	HMGN3	NK_C4_TYMS
1.19052e-56	0.621346	0.332	0.102	2.33235e-52	UNG	NK_C4_TYMS
1.48227e-45	0.616397	0.588	0.287	2.90392e-41	IGFBP7	NK_C4_TYMS
1.63069e-68	0.615543	0.376	0.113	3.19469e-64	CENPU	NK_C4_TYMS
2.42089e-42	0.614505	0.322	0.116	4.74277e-38	BIRC5	NK_C4_TYMS
5.09332e-74	0.613832	0.466	0.155	9.97833e-70	FEN1	NK_C4_TYMS
4.48712e-95	0.613191	0.325	0.069	8.79072e-91	TCF19	NK_C4_TYMS
2.28549e-64	0.612257	0.902	0.633	4.47751e-60	DBI	NK_C4_TYMS
9.67441e-100	0.610197	0.737	0.224	1.89531e-95	CX3CR1	NK_C4_TYMS
1.78808e-36	0.607741	0.456	0.227	3.50303e-32	TMEM106C	NK_C4_TYMS
1.45454e-37	0.600695	0.335	0.132	2.8496e-33	TPX2	NK_C4_TYMS
1.25984e-43	0.595467	0.415	0.176	2.46815e-39	SMC2	NK_C4_TYMS
2.83211e-85	0.592553	0.289	0.06	5.54838e-81	E2F1	NK_C4_TYMS
2.02088e-63	0.592195	0.381	0.121	3.9591e-59	ZWINT	NK_C4_TYMS
2.41226e-94	0.590896	0.83	0.276	4.72587e-90	KLRF1	NK_C4_TYMS
2.08256e-70	0.589236	0.93	0.57	4.07995e-66	ITGB2	NK_C4_TYMS
1.1147e-32	0.585889	0.647	0.415	2.18382e-28	RAD21	NK_C4_TYMS
6.53627e-71	0.582335	0.593	0.213	1.28052e-66	PTPN6	NK_C4_TYMS
3.35564e-42	0.578059	0.41	0.175	6.57403e-38	ATAD2	NK_C4_TYMS
6.55096e-55	0.571086	0.487	0.2	1.2834e-50	DNAJC9	NK_C4_TYMS
8.81303e-30	0.568585	0.317	0.135	1.72656e-25	NUSAP1	NK_C4_TYMS
3.51748e-65	0.567436	0.997	0.805	6.89109e-61	IFITM2	NK_C4_TYMS
5.72598e-40	0.566482	0.804	0.558	1.12178e-35	CALM3	NK_C4_TYMS
3.12069e-63	0.566474	0.92	0.495	6.11374e-59	CD7	NK_C4_TYMS
1.83363e-63	0.565599	0.374	0.117	3.59227e-59	LIG1	NK_C4_TYMS
2.39074e-53	0.555747	0.363	0.124	4.68369e-49	GINS2	NK_C4_TYMS
3.11788e-70	0.546446	0.974	0.87	6.10823e-66	H3F3A	NK_C4_TYMS
6.07647e-16	0.545483	0.332	0.179	1.19044e-11	HIST1H1E	NK_C4_TYMS
4.10835e-38	0.544624	0.552	0.294	8.04867e-34	ANP32E	NK_C4_TYMS
6.92749e-38	0.541106	0.601	0.331	1.35716e-33	LSM5	NK_C4_TYMS
5.61332e-41	0.538532	0.662	0.388	1.09971e-36	H2AFY	NK_C4_TYMS
2.90521e-37	0.537759	0.938	0.806	5.69159e-33	GNLY	NK_C4_TYMS
3.17541e-53	0.536115	0.884	0.616	6.22094e-49	NDUFB2	NK_C4_TYMS
8.16249e-41	0.533657	0.786	0.535	1.59911e-36	RALY	NK_C4_TYMS
7.38496e-26	0.53211	0.253	0.102	1.44679e-21	ASPM	NK_C4_TYMS
1.56456e-33	0.531809	0.567	0.331	3.06512e-29	PSIP1	NK_C4_TYMS
3.51297e-88	0.531551	0.521	0.139	6.88227e-84	TSPO	NK_C4_TYMS
5.50358e-38	0.529279	0.304	0.114	1.07821e-33	MCM4	NK_C4_TYMS
2.02594e-39	0.528503	0.716	0.444	3.96903e-35	CDK2AP2	NK_C4_TYMS
6.23831e-45	0.525845	0.402	0.162	1.22215e-40	CBX5	NK_C4_TYMS
1.73749e-46	0.524841	0.567	0.276	3.40391e-42	EBP	NK_C4_TYMS
1.86271e-34	0.523514	0.32	0.129	3.64924e-30	ASF1B	NK_C4_TYMS
1.63503e-55	0.513486	0.918	0.598	3.20319e-51	CD247	NK_C4_TYMS
1.72238e-59	0.513121	0.969	0.858	3.37432e-55	HNRNPA2B1	NK_C4_TYMS
4.11062e-48	0.509832	0.433	0.162	8.05311e-44	CXXC5	NK_C4_TYMS
1.00044e-33	0.508107	0.644	0.398	1.95997e-29	NASP	NK_C4_TYMS
2.98755e-39	0.505944	0.595	0.313	5.85291e-35	RPA3	NK_C4_TYMS
1.73621e-17	0.505641	0.291	0.148	3.40141e-13	HIST1H1D	NK_C4_TYMS
2.40736e-62	0.505084	0.34	0.088	4.71626e-58	AKR1C3	NK_C4_TYMS
1.95379e-81	0.504926	1	0.993	3.82768e-77	PTMA	NK_C4_TYMS
5.84564e-30	0.504923	0.523	0.294	1.14522e-25	STRA13	NK_C4_TYMS
2.41865e-44	0.501385	0.693	0.403	4.73837e-40	ABRACL	NK_C4_TYMS
3.72605e-59	0.500815	0.284	0.075	7.2997e-55	DTL	NK_C4_TYMS
4.54073e-53	0.500071	0.84	0.509	8.89574e-49	EFHD2	NK_C4_TYMS
1.55955e-30	0.497984	0.34	0.154	3.05531e-26	HELLS	NK_C4_TYMS
2.21437e-48	0.497856	0.356	0.128	4.33818e-44	MCM2	NK_C4_TYMS
2.79487e-38	0.49748	0.763	0.505	5.47543e-34	BANF1	NK_C4_TYMS
1.31047e-33	0.495938	0.557	0.313	2.56734e-29	SUMO3	NK_C4_TYMS
2.13001e-52	0.493382	0.466	0.168	4.1729e-48	SELL	NK_C4_TYMS
5.85041e-35	0.492879	0.399	0.178	1.14615e-30	MAD2L1	NK_C4_TYMS
1.17553e-67	0.486886	0.979	0.896	2.30298e-63	CALM1	NK_C4_TYMS
1.22913e-38	0.485612	0.371	0.154	2.40799e-34	MCM6	NK_C4_TYMS
5.23311e-58	0.483049	0.433	0.149	1.02522e-53	DUSP23	NK_C4_TYMS
7.44311e-37	0.481439	0.441	0.196	1.45818e-32	CKS1B	NK_C4_TYMS
7.01564e-35	0.479604	0.763	0.506	1.37443e-30	FCER1G	NK_C4_TYMS
1.67962e-50	0.478772	0.884	0.654	3.29055e-46	PPP1CA	NK_C4_TYMS
2.37908e-47	0.477637	0.92	0.753	4.66085e-43	TPM3	NK_C4_TYMS
3.7458e-40	0.475468	0.387	0.16	7.3384e-36	RFC2	NK_C4_TYMS
5.26344e-30	0.474071	0.451	0.235	1.03116e-25	LMNB1	NK_C4_TYMS
6.05142e-15	0.472591	0.16	0.065	1.18553e-10	HIST1H2AI	NK_C4_TYMS
2.46508e-68	0.470934	0.735	0.273	4.82933e-64	PLAC8	NK_C4_TYMS
1.48551e-51	0.469917	0.791	0.372	2.91025e-47	FCGR3A	NK_C4_TYMS
5.20685e-43	0.467397	0.923	0.653	1.02007e-38	EMP3	NK_C4_TYMS
6.63555e-41	0.467395	0.531	0.226	1.29997e-36	LAIR2	NK_C4_TYMS
3.72194e-73	0.466241	0.603	0.188	7.29166e-69	S1PR5	NK_C4_TYMS
2.89913e-29	0.464522	0.539	0.305	5.67969e-25	DSTN	NK_C4_TYMS
6.28215e-27	0.46433	0.284	0.118	1.23074e-22	CDK1	NK_C4_TYMS
1.27924e-34	0.463012	0.799	0.559	2.50615e-30	YWHAQ	NK_C4_TYMS
7.15776e-55	0.462587	0.977	0.847	1.40228e-50	RAC2	NK_C4_TYMS
2.5335e-33	0.461536	0.827	0.641	4.96338e-29	HNRNPF	NK_C4_TYMS
9.98063e-152	0.46001	0.232	0.023	1.95531e-147	CD59	NK_C4_TYMS
6.0668e-45	0.459234	0.278	0.088	1.18855e-40	BRCA1	NK_C4_TYMS
3.61025e-45	0.45907	0.822	0.495	7.07285e-41	AES	NK_C4_TYMS
1.25798e-40	0.454539	0.675	0.358	2.46451e-36	SPN	NK_C4_TYMS
5.49825e-38	0.453992	0.66	0.362	1.07716e-33	CD38	NK_C4_TYMS
4.90096e-29	0.452094	0.381	0.182	9.60147e-25	RPA1	NK_C4_TYMS
1.40212e-27	0.449468	0.479	0.27	2.74689e-23	SMC1A	NK_C4_TYMS
2.56439e-34	0.448766	0.786	0.547	5.02389e-30	C9orf142	NK_C4_TYMS
3.02379e-29	0.447076	0.521	0.294	5.92391e-25	USP1	NK_C4_TYMS
2.68248e-27	0.44609	0.59	0.372	5.25524e-23	YWHAH	NK_C4_TYMS
2.60461e-42	0.445618	0.606	0.293	5.10268e-38	ABI3	NK_C4_TYMS
2.63082e-27	0.444591	0.41	0.209	5.15404e-23	NUP210	NK_C4_TYMS
8.2651e-43	0.444093	0.268	0.085	1.61922e-38	RAD51AP1	NK_C4_TYMS
1.87428e-34	0.443337	0.464	0.224	3.6719e-30	DCK	NK_C4_TYMS
4.83925e-34	0.443098	0.747	0.506	9.48057e-30	OSTF1	NK_C4_TYMS
3.76957e-54	0.44201	0.271	0.074	7.38497e-50	NRM	NK_C4_TYMS
1.76126e-36	0.44158	0.389	0.163	3.45049e-32	CCDC28B	NK_C4_TYMS
1.81855e-33	0.441285	0.253	0.089	3.56272e-29	KIFC1	NK_C4_TYMS
7.20653e-33	0.441091	0.835	0.626	1.41183e-28	HNRNPA3	NK_C4_TYMS
8.56962e-26	0.440573	0.286	0.126	1.67887e-21	WHSC1	NK_C4_TYMS
1.76269e-30	0.437182	0.265	0.103	3.45328e-26	FANCI	NK_C4_TYMS
9.15762e-27	0.436667	0.438	0.239	1.79407e-22	AKR7A2	NK_C4_TYMS
5.9167e-99	0.436263	0.363	0.07	1.15914e-94	CTBP2	NK_C4_TYMS
3.38093e-46	0.436029	0.688	0.311	6.62358e-42	VAMP8	NK_C4_TYMS
2.34977e-31	0.435616	0.755	0.528	4.60343e-27	ARL6IP4	NK_C4_TYMS
4.34165e-32	0.435612	0.405	0.191	8.50573e-28	DTYMK	NK_C4_TYMS
1.79762e-38	0.434444	0.539	0.255	3.52172e-34	ARRB2	NK_C4_TYMS
2.73973e-33	0.434255	0.765	0.499	5.36741e-29	GIMAP7	NK_C4_TYMS
6.69036e-43	0.433895	0.843	0.537	1.31071e-38	PLEK	NK_C4_TYMS
3.49123e-31	0.433788	0.296	0.119	6.83967e-27	NCAPD2	NK_C4_TYMS
2.54619e-47	0.431359	0.943	0.803	4.98824e-43	RHOA	NK_C4_TYMS
4.31324e-52	0.429848	0.268	0.075	8.45006e-48	CDC45	NK_C4_TYMS
1.94731e-31	0.428809	0.291	0.117	3.81497e-27	GGH	NK_C4_TYMS
2.05136e-30	0.427353	0.361	0.164	4.01881e-26	PHF19	NK_C4_TYMS
1.97127e-32	0.4266	0.278	0.094	3.86191e-28	MYOM2	NK_C4_TYMS
3.7516e-35	0.426557	0.897	0.738	7.34976e-31	PCBP1	NK_C4_TYMS
4.06498e-38	0.425261	0.899	0.687	7.9637e-34	CD99	NK_C4_TYMS
3.04085e-23	0.424985	0.559	0.349	5.95733e-19	LBR	NK_C4_TYMS
1.0169e-27	0.424881	0.559	0.334	1.99222e-23	CISD3	NK_C4_TYMS
3.65561e-36	0.424529	0.322	0.127	7.1617e-32	RFC4	NK_C4_TYMS
5.83029e-45	0.424268	0.961	0.8	1.14221e-40	PRF1	NK_C4_TYMS
2.416e-39	0.42297	0.874	0.66	4.73319e-35	RAP1B	NK_C4_TYMS
4.79499e-30	0.42296	0.848	0.651	9.39387e-26	HMGN1	NK_C4_TYMS
6.44346e-46	0.422513	0.995	0.948	1.26234e-41	SH3BGRL3	NK_C4_TYMS
6.04888e-29	0.420933	0.582	0.347	1.18504e-24	TECR	NK_C4_TYMS
2.43273e-28	0.41919	0.253	0.096	4.76597e-24	CDCA8	NK_C4_TYMS
3.93435e-31	0.419118	0.835	0.608	7.70779e-27	ARPC5	NK_C4_TYMS
1.3427e-21	0.418783	0.224	0.095	2.63048e-17	SAC3D1	NK_C4_TYMS
2.35236e-29	0.418066	0.773	0.525	4.60851e-25	MSN	NK_C4_TYMS
3.5329e-59	0.417914	0.247	0.059	6.92131e-55	RAD51	NK_C4_TYMS
4.5984e-29	0.416735	0.765	0.525	9.00873e-25	ANXA6	NK_C4_TYMS
6.96588e-39	0.415771	0.92	0.762	1.36469e-34	PSMB9	NK_C4_TYMS
7.99023e-28	0.415203	0.763	0.522	1.56537e-23	FLNA	NK_C4_TYMS
3.40105e-33	0.415097	0.884	0.715	6.66301e-29	COX8A	NK_C4_TYMS
3.65426e-23	0.41259	0.332	0.164	7.15906e-19	UBE2T	NK_C4_TYMS
4.21603e-24	0.412073	0.598	0.388	8.25962e-20	TALDO1	NK_C4_TYMS
2.59155e-23	0.411289	0.539	0.333	5.07711e-19	HPRT1	NK_C4_TYMS
6.17304e-17	0.40961	0.673	0.512	1.20936e-12	ARL6IP1	NK_C4_TYMS
2.62519e-32	0.409459	0.791	0.526	5.143e-28	GNG2	NK_C4_TYMS
3.24751e-24	0.408562	0.557	0.349	6.36219e-20	LSM3	NK_C4_TYMS
4.24787e-69	0.40755	1	0.962	8.322e-65	CFL1	NK_C4_TYMS
9.02505e-29	0.405709	0.786	0.611	1.7681e-24	CAP1	NK_C4_TYMS
6.205e-17	0.403188	0.309	0.163	1.21562e-12	CENPF	NK_C4_TYMS
2.58575e-36	0.400191	0.281	0.101	5.06575e-32	CHAF1A	NK_C4_TYMS
5.06179e-22	0.399943	0.428	0.245	9.91655e-18	COPS3	NK_C4_TYMS
3.32483e-35	0.399627	0.433	0.189	6.51367e-31	PTPN18	NK_C4_TYMS
6.89727e-22	0.399357	0.714	0.529	1.35124e-17	LRRFIP1	NK_C4_TYMS
1.30491e-31	0.398576	0.25	0.09	2.55646e-27	CASC5	NK_C4_TYMS
7.82428e-46	0.39772	0.966	0.859	1.53285e-41	ARPC2	NK_C4_TYMS
2.47446e-25	0.395718	0.371	0.184	4.84772e-21	KIF22	NK_C4_TYMS
1.45422e-29	0.395059	0.265	0.105	2.84897e-25	CHEK1	NK_C4_TYMS
2.50219e-16	0.394994	0.209	0.094	4.90203e-12	CDC20	NK_C4_TYMS
1.0469e-22	0.394751	0.281	0.129	2.05099e-18	CDKN2C	NK_C4_TYMS
3.58115e-28	0.393426	0.384	0.183	7.01583e-24	CCDC109B	NK_C4_TYMS
1.12508e-19	0.392411	0.546	0.354	2.20413e-15	SDF2L1	NK_C4_TYMS
1.70452e-32	0.392318	0.557	0.291	3.33933e-28	SAMHD1	NK_C4_TYMS
1.3299e-30	0.390796	0.201	0.064	2.6054e-26	PAQR4	NK_C4_TYMS
2.88245e-22	0.389372	0.637	0.435	5.647e-18	HNRNPR	NK_C4_TYMS
2.97367e-28	0.388933	0.224	0.08	5.82572e-24	GTSE1	NK_C4_TYMS
1.90782e-27	0.388851	0.696	0.459	3.7376e-23	CIB1	NK_C4_TYMS
1.78678e-11	0.388801	0.271	0.164	3.50049e-07	CDCA7	NK_C4_TYMS
1.52241e-38	0.388784	0.294	0.098	2.98256e-34	TMEM107	NK_C4_TYMS
1.00944e-27	0.387118	0.657	0.406	1.97759e-23	CAST	NK_C4_TYMS
2.0446e-25	0.386863	0.642	0.418	4.00558e-21	NONO	NK_C4_TYMS
2.76426e-18	0.385887	0.557	0.367	5.41547e-14	DDX39A	NK_C4_TYMS
6.74612e-20	0.385377	0.567	0.366	1.32163e-15	LSM4	NK_C4_TYMS
4.95633e-21	0.384919	0.425	0.225	9.70994e-17	CDKN2D	NK_C4_TYMS
1.18181e-19	0.384325	0.58	0.387	2.31528e-15	NAA38	NK_C4_TYMS
3.6716e-22	0.384029	0.446	0.258	7.19303e-18	PPIH	NK_C4_TYMS
6.3184e-15	0.38335	0.188	0.085	1.23784e-10	CCNB2	NK_C4_TYMS
6.29057e-41	0.382751	0.946	0.82	1.23239e-36	CRIP1	NK_C4_TYMS
2.09472e-25	0.382742	0.789	0.555	4.10376e-21	SNRPB	NK_C4_TYMS
3.38745e-21	0.382006	0.544	0.354	6.63636e-17	HSPB11	NK_C4_TYMS
3.22234e-29	0.381519	0.307	0.131	6.31289e-25	GMNN	NK_C4_TYMS
2.04373e-31	0.381085	0.258	0.095	4.00387e-27	WDR34	NK_C4_TYMS
7.52636e-33	0.379808	0.247	0.086	1.47449e-28	DSN1	NK_C4_TYMS
1.69104e-23	0.379671	0.201	0.074	3.31293e-19	CENPE	NK_C4_TYMS
1.07231e-23	0.379317	0.294	0.136	2.10075e-19	CENPN	NK_C4_TYMS
9.28958e-28	0.379073	0.528	0.301	1.81992e-23	RPA2	NK_C4_TYMS
1.21997e-30	0.378823	0.531	0.288	2.39004e-26	CYB5B	NK_C4_TYMS
2.16344e-28	0.376799	0.351	0.159	4.23839e-24	RRM1	NK_C4_TYMS
1.57543e-26	0.376281	0.418	0.208	3.08643e-22	CDC25B	NK_C4_TYMS
2.80187e-24	0.375485	0.353	0.173	5.48914e-20	ACAT2	NK_C4_TYMS
5.19947e-24	0.375434	0.497	0.29	1.01863e-19	IER3IP1	NK_C4_TYMS
1.61002e-26	0.375418	0.593	0.352	3.1542e-22	ADD3	NK_C4_TYMS
4.02565e-41	0.375385	0.201	0.053	7.88666e-37	FAM111B	NK_C4_TYMS
2.34248e-33	0.374527	0.954	0.878	4.58916e-29	ARHGDIB	NK_C4_TYMS
3.34378e-19	0.373355	0.724	0.526	6.5508e-15	MZT2B	NK_C4_TYMS
3.10585e-26	0.372888	0.268	0.111	6.08468e-22	YEATS4	NK_C4_TYMS
1.08761e-42	0.371855	0.335	0.107	2.13074e-38	CHST2	NK_C4_TYMS
1.98222e-23	0.370897	0.526	0.309	3.88337e-19	BLOC1S1	NK_C4_TYMS
1.9507e-18	0.370358	0.389	0.227	3.82162e-14	SAE1	NK_C4_TYMS
6.71072e-26	0.369986	0.193	0.066	1.3147e-21	CEP55	NK_C4_TYMS
4.01316e-21	0.369164	0.302	0.148	7.86217e-17	CENPH	NK_C4_TYMS
2.86206e-20	0.36907	0.673	0.473	5.60706e-16	SEPW1	NK_C4_TYMS
2.13991e-20	0.36657	0.652	0.471	4.1923e-16	BSG	NK_C4_TYMS
1.27216e-15	0.366428	0.706	0.569	2.49229e-11	TRDC	NK_C4_TYMS
3.73136e-27	0.366278	0.905	0.757	7.31011e-23	LCP1	NK_C4_TYMS
1.05968e-21	0.366014	0.235	0.1	2.07603e-17	CENPW	NK_C4_TYMS
2.54679e-24	0.364583	0.781	0.575	4.98941e-20	SET	NK_C4_TYMS
1.63112e-18	0.364541	0.508	0.328	3.19553e-14	PSMC3	NK_C4_TYMS
2.50422e-23	0.364016	0.691	0.479	4.90602e-19	NDUFB7	NK_C4_TYMS
4.62321e-20	0.363659	0.405	0.232	9.05734e-16	SKA2	NK_C4_TYMS
9.13097e-23	0.36325	0.791	0.605	1.78885e-18	UCP2	NK_C4_TYMS
9.41982e-18	0.362781	0.495	0.315	1.84544e-13	TMEM109	NK_C4_TYMS
3.42809e-19	0.362017	0.554	0.365	6.71598e-15	VDAC3	NK_C4_TYMS
1.23881e-23	0.361681	0.289	0.131	2.42696e-19	HIRIP3	NK_C4_TYMS
2.6622e-25	0.360736	0.304	0.136	5.21552e-21	ACTL6A	NK_C4_TYMS
1.97315e-21	0.359967	0.603	0.4	3.86561e-17	SNX3	NK_C4_TYMS
1.5648e-18	0.359052	0.495	0.319	3.06559e-14	RNASEH2C	NK_C4_TYMS
1.30796e-18	0.358346	0.327	0.165	2.56242e-14	HSPB1	NK_C4_TYMS
4.24128e-19	0.357842	0.652	0.461	8.30909e-15	ANAPC11	NK_C4_TYMS
3.64858e-21	0.357604	0.655	0.446	7.14793e-17	CBX3	NK_C4_TYMS
6.61432e-18	0.357296	0.673	0.513	1.29581e-13	SRSF10	NK_C4_TYMS
6.19333e-22	0.357179	0.675	0.475	1.21334e-17	UBE2I	NK_C4_TYMS
1.03052e-21	0.357173	0.43	0.243	2.01888e-17	HAT1	NK_C4_TYMS
3.1878e-22	0.356959	0.369	0.19	6.24522e-18	RNASEH2A	NK_C4_TYMS
6.64262e-24	0.356068	0.402	0.211	1.30136e-19	CCDC167	NK_C4_TYMS
1.35135e-17	0.355603	0.567	0.386	2.64744e-13	SIVA1	NK_C4_TYMS
7.0394e-40	0.355558	0.258	0.082	1.37909e-35	TIMELESS	NK_C4_TYMS
1.25522e-23	0.354547	0.835	0.668	2.45911e-19	SEPT7	NK_C4_TYMS
9.0874e-27	0.354494	0.441	0.215	1.78031e-22	PRKCB	NK_C4_TYMS
2.05223e-21	0.353979	0.415	0.229	4.02052e-17	RECQL	NK_C4_TYMS
2.59925e-24	0.353727	0.428	0.227	5.09218e-20	AP1M1	NK_C4_TYMS
5.7482e-21	0.353407	0.66	0.46	1.12613e-16	RBBP4	NK_C4_TYMS
5.17859e-23	0.352929	0.817	0.641	1.01454e-18	PSMB8	NK_C4_TYMS
1.45485e-29	0.351529	0.216	0.074	2.8502e-25	CDC6	NK_C4_TYMS
5.17784e-19	0.351347	0.51	0.326	1.01439e-14	TMEM160	NK_C4_TYMS
6.99807e-22	0.350289	0.534	0.329	1.37099e-17	RNF167	NK_C4_TYMS
2.22277e-18	0.349915	0.843	0.698	4.35462e-14	CALR	NK_C4_TYMS
4.42995e-24	0.349527	0.59	0.353	8.67871e-20	SYNE2	NK_C4_TYMS
1.3185e-26	0.3491	0.41	0.193	2.58307e-22	PTGER2	NK_C4_TYMS
7.77741e-48	0.348604	0.25	0.062	1.52367e-43	TMEM71	NK_C4_TYMS
2.41601e-14	0.348443	0.188	0.088	4.7332e-10	CDCA5	NK_C4_TYMS
1.20513e-33	0.347774	0.369	0.15	2.36098e-29	AGK	NK_C4_TYMS
7.14525e-44	0.347357	0.992	0.954	1.39983e-39	PPIA	NK_C4_TYMS
1.69306e-15	0.346857	0.258	0.134	3.31688e-11	KIF20B	NK_C4_TYMS
3.13111e-29	0.346607	0.178	0.054	6.13416e-25	MCM10	NK_C4_TYMS
1.27815e-32	0.34635	0.296	0.112	2.50401e-28	CYB5A	NK_C4_TYMS
8.64055e-20	0.346179	0.528	0.34	1.69277e-15	TMX1	NK_C4_TYMS
7.60456e-27	0.345706	0.265	0.107	1.48981e-22	PRIM1	NK_C4_TYMS
1.88934e-30	0.345507	0.392	0.165	3.70141e-26	ICAM2	NK_C4_TYMS
1.21581e-28	0.344918	0.938	0.796	2.3819e-24	SUMO2	NK_C4_TYMS
3.90696e-15	0.344403	0.526	0.359	7.65412e-11	RTN4	NK_C4_TYMS
7.40078e-12	0.344259	0.162	0.075	1.44989e-07	CCNB1	NK_C4_TYMS
2.65499e-45	0.344231	0.995	0.943	5.20139e-41	SERF2	NK_C4_TYMS
2.91109e-21	0.343827	0.853	0.697	5.70312e-17	PDIA3	NK_C4_TYMS
6.49469e-16	0.343598	0.454	0.297	1.27237e-11	MAD2L2	NK_C4_TYMS
2.92654e-22	0.343458	0.302	0.134	5.73339e-18	UBE2C	NK_C4_TYMS
8.44944e-07	0.343	0.351	0.26	0.0165533	PTTG1	NK_C4_TYMS
6.47995e-17	0.342671	0.204	0.09	1.26949e-12	PKMYT1	NK_C4_TYMS
1.27408e-21	0.342619	0.518	0.317	2.49604e-17	RAB8A	NK_C4_TYMS
3.21758e-18	0.342569	0.175	0.069	6.30355e-14	DLGAP5	NK_C4_TYMS
9.25127e-31	0.342328	0.526	0.26	1.81242e-26	ABHD17A	NK_C4_TYMS
1.06161e-30	0.340967	0.405	0.177	2.07979e-26	CEP78	NK_C4_TYMS
1.23884e-17	0.340573	0.637	0.457	2.42702e-13	TLN1	NK_C4_TYMS
1.27803e-23	0.33946	0.541	0.309	2.50378e-19	GLIPR2	NK_C4_TYMS
4.18131e-24	0.338841	0.325	0.149	8.19161e-20	NENF	NK_C4_TYMS
8.23085e-23	0.338464	0.871	0.701	1.6125e-18	ARPC1B	NK_C4_TYMS
2.3454e-16	0.338349	0.454	0.282	4.59488e-12	SSRP1	NK_C4_TYMS
2.74558e-25	0.338278	0.436	0.222	5.37886e-21	CTDSP1	NK_C4_TYMS
1.88015e-26	0.337156	0.472	0.235	3.68339e-22	GNPTAB	NK_C4_TYMS
1.70263e-25	0.337149	0.472	0.243	3.33562e-21	GLRX	NK_C4_TYMS
3.63932e-22	0.336605	0.773	0.583	7.1298e-18	DAZAP2	NK_C4_TYMS
5.65169e-27	0.33512	0.25	0.097	1.10722e-22	RPL39L	NK_C4_TYMS
2.65234e-30	0.334622	0.232	0.081	5.1962e-26	TACC3	NK_C4_TYMS
2.09179e-26	0.334265	0.242	0.089	4.09802e-22	SPTBN1	NK_C4_TYMS
3.30826e-19	0.332596	0.485	0.295	6.48122e-15	SMC3	NK_C4_TYMS
1.5688e-40	0.3313	0.242	0.071	3.07343e-36	RBL1	NK_C4_TYMS
9.33367e-21	0.330549	0.51	0.294	1.82856e-16	MYO1G	NK_C4_TYMS
1.02899e-21	0.330451	0.41	0.219	2.01589e-17	COX16	NK_C4_TYMS
2.12514e-28	0.330202	0.925	0.802	4.16337e-24	ARPC3	NK_C4_TYMS
1.59485e-20	0.329645	0.611	0.409	3.12447e-16	DCTN3	NK_C4_TYMS
2.04715e-24	0.329541	0.567	0.322	4.01056e-20	CARD16	NK_C4_TYMS
6.34954e-15	0.329532	0.433	0.283	1.24394e-10	GSTO1	NK_C4_TYMS
8.65045e-15	0.328429	0.541	0.376	1.69471e-10	TAF15	NK_C4_TYMS
1.94473e-25	0.328425	0.899	0.771	3.80992e-21	IL2RG	NK_C4_TYMS
2.27485e-17	0.327726	0.518	0.338	4.45667e-13	SNRPA	NK_C4_TYMS
2.47823e-29	0.327701	0.969	0.911	4.8551e-25	MYL12A	NK_C4_TYMS
2.98574e-16	0.327002	0.647	0.473	5.84936e-12	PSMA6	NK_C4_TYMS
6.55532e-15	0.326854	0.448	0.293	1.28425e-10	DBNL	NK_C4_TYMS
6.67131e-15	0.325498	0.631	0.468	1.30698e-10	IDH2	NK_C4_TYMS
1.48823e-25	0.325107	0.611	0.341	2.91559e-21	ZEB2	NK_C4_TYMS
2.02079e-42	0.322224	0.567	0.228	3.95894e-38	ADGRG1	NK_C4_TYMS
3.50242e-24	0.321178	0.345	0.163	6.86159e-20	RP11-25K19.1	NK_C4_TYMS
2.77971e-13	0.321139	0.446	0.307	5.44573e-09	ITGB1BP1	NK_C4_TYMS
5.82084e-20	0.320434	0.727	0.523	1.14036e-15	ARHGDIA	NK_C4_TYMS
1.22786e-15	0.320339	0.631	0.469	2.4055e-11	XRCC5	NK_C4_TYMS
1.49671e-17	0.320074	0.642	0.451	2.93221e-13	SNRPD3	NK_C4_TYMS
3.38466e-12	0.319203	0.557	0.424	6.63089e-08	PSMA4	NK_C4_TYMS
1.62163e-35	0.318629	0.985	0.913	3.17693e-31	MYL6	NK_C4_TYMS
8.4626e-18	0.318345	0.376	0.215	1.65791e-13	DPM2	NK_C4_TYMS
6.94954e-16	0.317996	0.335	0.192	1.36148e-11	GMPS	NK_C4_TYMS
6.95139e-15	0.317769	0.608	0.448	1.36185e-10	GDI2	NK_C4_TYMS
6.58835e-18	0.317682	0.353	0.195	1.29072e-13	FAM111A	NK_C4_TYMS
3.06432e-39	0.317266	0.451	0.171	6.00331e-35	TXK	NK_C4_TYMS
7.01866e-12	0.31653	0.363	0.237	1.37503e-07	DCTPP1	NK_C4_TYMS
6.62062e-17	0.316465	0.601	0.405	1.29705e-12	ETS1	NK_C4_TYMS
2.11472e-16	0.316449	0.624	0.448	4.14295e-12	DENND2D	NK_C4_TYMS
3.17549e-10	0.315562	0.201	0.11	6.22111e-06	CDKN3	NK_C4_TYMS
8.12461e-19	0.315477	0.142	0.048	1.59169e-14	HIST1H1B	NK_C4_TYMS
3.79963e-19	0.315353	0.358	0.186	7.44386e-15	ACADVL	NK_C4_TYMS
2.29e-33	0.314561	0.987	0.935	4.48633e-29	FTH1	NK_C4_TYMS
1.46807e-16	0.314064	0.57	0.378	2.8761e-12	SH2D1A	NK_C4_TYMS
6.80589e-14	0.313515	0.606	0.451	1.33334e-09	RHOG	NK_C4_TYMS
1.49615e-14	0.31216	0.335	0.198	2.9311e-10	EXOSC8	NK_C4_TYMS
3.8402e-15	0.311771	0.482	0.322	7.52333e-11	ILK	NK_C4_TYMS
5.43799e-13	0.311713	0.379	0.242	1.06536e-08	GUSB	NK_C4_TYMS
2.89609e-26	0.311678	0.936	0.794	5.67373e-22	YBX1	NK_C4_TYMS
7.30162e-16	0.310826	0.817	0.622	1.43046e-11	ATP5J2	NK_C4_TYMS
4.47328e-31	0.309104	0.58	0.269	8.76361e-27	CLIC3	NK_C4_TYMS
4.60686e-17	0.308903	0.222	0.103	9.02531e-13	PXMP2	NK_C4_TYMS
9.39461e-21	0.308711	0.235	0.101	1.8405e-16	ORC6	NK_C4_TYMS
6.66411e-19	0.308278	0.58	0.367	1.30557e-14	SEPT9	NK_C4_TYMS
3.35037e-18	0.308093	0.812	0.644	6.56372e-14	TMBIM6	NK_C4_TYMS
3.87507e-51	0.308085	0.289	0.076	7.59166e-47	LGALS9	NK_C4_TYMS
5.57913e-16	0.30754	0.711	0.543	1.09301e-11	SRP9	NK_C4_TYMS
8.77923e-15	0.307482	0.492	0.333	1.71994e-10	FDPS	NK_C4_TYMS
4.08704e-15	0.307354	0.696	0.528	8.00692e-11	PSMB1	NK_C4_TYMS
1.20886e-12	0.307239	0.34	0.212	2.36827e-08	GGCT	NK_C4_TYMS
3.09697e-16	0.306867	0.188	0.082	6.06728e-12	NDC80	NK_C4_TYMS
1.54845e-14	0.306867	0.276	0.149	3.03357e-10	ITGB3BP	NK_C4_TYMS
2.6249e-15	0.306829	0.546	0.372	5.14244e-11	HNRNPL	NK_C4_TYMS
1.96393e-23	0.30583	0.655	0.411	3.84753e-19	BIN2	NK_C4_TYMS
2.15199e-14	0.305822	0.662	0.507	4.21597e-10	SEPT6	NK_C4_TYMS
2.97409e-14	0.304954	0.59	0.429	5.82653e-10	PSMB2	NK_C4_TYMS
2.33277e-24	0.304761	0.304	0.129	4.57012e-20	LPGAT1	NK_C4_TYMS
5.81768e-23	0.304502	0.289	0.129	1.13974e-18	C4orf27	NK_C4_TYMS
2.26616e-14	0.304404	0.361	0.219	4.43964e-10	GLO1	NK_C4_TYMS
4.71347e-20	0.304277	0.237	0.105	9.23416e-16	ATAD5	NK_C4_TYMS
1.36922e-18	0.303988	0.237	0.109	2.68243e-14	IFI27L1	NK_C4_TYMS
1.25396e-20	0.303549	0.214	0.088	2.45664e-16	RACGAP1	NK_C4_TYMS
4.88961e-10	0.303248	0.322	0.216	9.57923e-06	ACOT7	NK_C4_TYMS
3.00386e-14	0.303236	0.595	0.438	5.88486e-10	HNRNPM	NK_C4_TYMS
2.49721e-13	0.303127	0.356	0.22	4.89229e-09	SDHA	NK_C4_TYMS
4.081e-19	0.301256	0.433	0.253	7.9951e-15	MESDC2	NK_C4_TYMS
9.8303e-16	0.301159	0.193	0.086	1.92585e-11	CCDC34	NK_C4_TYMS
1.27243e-23	0.300956	0.296	0.128	2.49282e-19	BCL7C	NK_C4_TYMS
5.58647e-38	0.300357	0.351	0.124	1.09445e-33	MGMT	NK_C4_TYMS
1.15945e-17	0.299701	0.544	0.344	2.27147e-13	PIM1	NK_C4_TYMS
1.66158e-29	0.299577	0.219	0.074	3.2552e-25	WDR76	NK_C4_TYMS
4.91863e-26	0.29939	0.915	0.79	9.63609e-22	CHCHD2	NK_C4_TYMS
1.30918e-16	0.299183	0.848	0.715	2.56481e-12	S100A11	NK_C4_TYMS
1.87648e-37	0.298915	1	0.995	3.67621e-33	TMSB10	NK_C4_TYMS
2.75842e-34	0.298592	0.348	0.123	5.40402e-30	C1orf162	NK_C4_TYMS
4.82104e-30	0.298512	0.247	0.08	9.44491e-26	ASCL2	NK_C4_TYMS
4.61039e-38	0.298476	0.33	0.111	9.03221e-34	HACD4	NK_C4_TYMS
1.94547e-14	0.298278	0.394	0.236	3.81137e-10	LPCAT1	NK_C4_TYMS
2.05422e-12	0.298191	0.376	0.242	4.02442e-08	ARL6IP6	NK_C4_TYMS
2.50475e-13	0.297999	0.335	0.204	4.90706e-09	TPGS2	NK_C4_TYMS
6.8542e-15	0.297967	0.642	0.441	1.34281e-10	HNRNPAB	NK_C4_TYMS
1.20944e-23	0.296074	0.995	0.988	2.36942e-19	HLA-B	NK_C4_TYMS
6.42127e-24	0.295381	0.307	0.133	1.25799e-19	ADA	NK_C4_TYMS
1.45349e-14	0.29506	0.675	0.493	2.84754e-10	ATP5C1	NK_C4_TYMS
2.79774e-17	0.294727	0.642	0.424	5.48105e-13	RANBP1	NK_C4_TYMS
1.35311e-18	0.294496	0.428	0.253	2.65088e-14	RFC1	NK_C4_TYMS
3.40258e-21	0.294477	0.918	0.784	6.66599e-17	SRP14	NK_C4_TYMS
4.51139e-28	0.293595	0.193	0.062	8.83826e-24	LRRCC1	NK_C4_TYMS
3.55138e-28	0.293316	0.969	0.907	6.9575e-24	CYBA	NK_C4_TYMS
3.87774e-15	0.293131	0.211	0.099	7.59688e-11	REEP4	NK_C4_TYMS
2.83775e-39	0.293075	0.479	0.183	5.55943e-35	FAM65B	NK_C4_TYMS
2.17382e-18	0.292973	0.325	0.171	4.25874e-14	TMEM18	NK_C4_TYMS
1.49148e-33	0.292611	0.358	0.134	2.92195e-29	RASGRP2	NK_C4_TYMS
6.66564e-14	0.292238	0.369	0.229	1.30587e-09	POP4	NK_C4_TYMS
3.24967e-15	0.291601	0.688	0.515	6.36642e-11	WDR1	NK_C4_TYMS
3.07329e-97	0.290981	0.175	0.02	6.02088e-93	DBNDD2	NK_C4_TYMS
1.96386e-48	0.290936	0.17	0.033	3.8474e-44	PECAM1	NK_C4_TYMS
2.20653e-22	0.290857	0.209	0.08	4.32281e-18	SGOL2	NK_C4_TYMS
3.74548e-21	0.290721	0.459	0.245	7.33776e-17	OPTN	NK_C4_TYMS
3.34098e-19	0.29068	0.168	0.062	6.54532e-15	CHAF1B	NK_C4_TYMS
4.35158e-32	0.290596	1	0.979	8.52517e-28	HLA-C	NK_C4_TYMS
6.7333e-16	0.290218	0.461	0.296	1.31912e-11	LAMTOR2	NK_C4_TYMS
4.98913e-20	0.290131	0.503	0.285	9.7742e-16	NCR3	NK_C4_TYMS
2.98176e-17	0.289865	0.588	0.402	5.84157e-13	AP2S1	NK_C4_TYMS
2.1553e-21	0.289434	0.24	0.101	4.22245e-17	ACYP1	NK_C4_TYMS
6.76791e-23	0.289115	0.464	0.236	1.3259e-18	PXN	NK_C4_TYMS
6.48902e-13	0.288067	0.593	0.432	1.27126e-08	RAD23A	NK_C4_TYMS
5.40864e-20	0.287258	0.201	0.081	1.05961e-15	SHMT1	NK_C4_TYMS
1.53361e-12	0.286977	0.211	0.108	3.0045e-08	SVIP	NK_C4_TYMS
1.69003e-12	0.286744	0.222	0.117	3.31093e-08	MSH2	NK_C4_TYMS
2.28804e-16	0.28642	0.696	0.524	4.4825e-12	SF3B2	NK_C4_TYMS
3.37916e-15	0.286235	0.268	0.14	6.62011e-11	TOR3A	NK_C4_TYMS
3.74181e-14	0.286167	0.737	0.564	7.33058e-10	SNRPG	NK_C4_TYMS
2.73432e-14	0.28602	0.515	0.35	5.35681e-10	ACAA2	NK_C4_TYMS
1.36699e-14	0.28577	0.508	0.346	2.67807e-10	CNPY3	NK_C4_TYMS
9.18824e-10	0.28576	0.384	0.265	1.80007e-05	GLRX5	NK_C4_TYMS
2.82544e-17	0.285663	0.407	0.23	5.53532e-13	LAT2	NK_C4_TYMS
4.15097e-15	0.285132	0.652	0.48	8.13216e-11	TRA2B	NK_C4_TYMS
8.60341e-17	0.285068	0.521	0.342	1.68549e-12	RBBP7	NK_C4_TYMS
8.7547e-16	0.284899	0.724	0.54	1.71513e-11	P4HB	NK_C4_TYMS
1.25896e-12	0.28441	0.214	0.11	2.46642e-08	CDCA4	NK_C4_TYMS
1.07023e-13	0.284319	0.572	0.42	2.09669e-09	NDUFA6	NK_C4_TYMS
1.24459e-13	0.284145	0.513	0.35	2.43828e-09	MEA1	NK_C4_TYMS
5.08579e-29	0.284117	0.307	0.117	9.96358e-25	SDCBP	NK_C4_TYMS
1.47152e-18	0.283891	0.796	0.622	2.88285e-14	C19orf43	NK_C4_TYMS
2.28505e-11	0.283643	0.616	0.498	4.47664e-07	ACTR2	NK_C4_TYMS
3.21656e-29	0.283208	0.371	0.151	6.30156e-25	SLC44A2	NK_C4_TYMS
5.62813e-20	0.282889	0.325	0.157	1.10261e-15	IFNAR2	NK_C4_TYMS
4.65351e-18	0.282382	0.652	0.422	9.1167e-14	SUN2	NK_C4_TYMS
2.36738e-17	0.281554	0.776	0.564	4.63794e-13	ERH	NK_C4_TYMS
1.28295e-16	0.28135	0.698	0.508	2.51342e-12	IQGAP1	NK_C4_TYMS
1.93702e-10	0.281067	0.291	0.184	3.79481e-06	TOPBP1	NK_C4_TYMS
1.56447e-34	0.28106	0.206	0.056	3.06495e-30	TMIGD2	NK_C4_TYMS
2.1892e-17	0.280787	0.332	0.174	4.28885e-13	EIF4EBP2	NK_C4_TYMS
3.02679e-10	0.280377	0.423	0.301	5.92979e-06	SUPT16H	NK_C4_TYMS
4.25081e-13	0.280187	0.412	0.27	8.32776e-09	DECR1	NK_C4_TYMS
1.1677e-08	0.280154	0.348	0.25	0.000228765	TFDP1	NK_C4_TYMS
1.51209e-15	0.280114	0.773	0.636	2.96234e-11	PSMB10	NK_C4_TYMS
5.23418e-18	0.279866	0.34	0.177	1.02543e-13	FAM195B	NK_C4_TYMS
3.54617e-14	0.279434	0.448	0.301	6.9473e-10	SF3A2	NK_C4_TYMS
8.19803e-18	0.279198	0.719	0.511	1.60608e-13	ARL4C	NK_C4_TYMS
1.15466e-08	0.279098	0.335	0.233	0.00022621	RTN3	NK_C4_TYMS
5.58221e-19	0.279058	0.371	0.199	1.09361e-14	IAH1	NK_C4_TYMS
3.30378e-20	0.278319	0.418	0.218	6.47243e-16	C1orf21	NK_C4_TYMS
4.2696e-52	0.278317	0.314	0.083	8.36458e-48	LAIR1	NK_C4_TYMS
3.17981e-13	0.278015	0.577	0.413	6.22957e-09	ILF2	NK_C4_TYMS
2.7734e-11	0.277871	0.418	0.286	5.43337e-07	MGST3	NK_C4_TYMS
2.82795e-12	0.277747	0.487	0.339	5.54023e-08	PARP1	NK_C4_TYMS
1.22516e-11	0.277019	0.616	0.448	2.40021e-07	TOMM5	NK_C4_TYMS
1.56883e-48	0.27692	0.701	0.271	3.0735e-44	FGFBP2	NK_C4_TYMS
5.71068e-15	0.276728	0.415	0.259	1.11878e-10	BAZ1B	NK_C4_TYMS
1.16584e-22	0.276365	0.608	0.347	2.28399e-18	LINC00861	NK_C4_TYMS
1.11577e-16	0.276325	0.263	0.129	2.1859e-12	MRE11A	NK_C4_TYMS
7.34774e-13	0.276236	0.683	0.507	1.43949e-08	PDIA6	NK_C4_TYMS
2.72906e-17	0.276095	0.34	0.182	5.3465e-13	SLC25A1	NK_C4_TYMS
1.96748e-19	0.276031	0.173	0.065	3.85448e-15	ECT2	NK_C4_TYMS
1.12641e-16	0.275863	0.572	0.381	2.20676e-12	MIEN1	NK_C4_TYMS
1.30755e-15	0.275859	0.32	0.171	2.56163e-11	GRK6	NK_C4_TYMS
1.2191e-23	0.274689	0.155	0.049	2.38834e-19	CKAP2L	NK_C4_TYMS
6.61791e-13	0.274622	0.559	0.402	1.29652e-08	CAPZA1	NK_C4_TYMS
2.15561e-18	0.274531	0.356	0.185	4.22305e-14	ATP2A3	NK_C4_TYMS
1.19722e-16	0.274487	0.611	0.417	2.34546e-12	CSDE1	NK_C4_TYMS
2.20705e-13	0.274371	0.688	0.52	4.32383e-09	HNRNPA0	NK_C4_TYMS
2.3417e-18	0.273701	0.912	0.793	4.58762e-14	PCBP2	NK_C4_TYMS
5.2024e-36	0.273559	0.309	0.104	1.0192e-31	CPNE3	NK_C4_TYMS
8.18849e-23	0.273257	0.899	0.681	1.60421e-18	H2AFZ	NK_C4_TYMS
4.81591e-22	0.272193	0.224	0.091	9.43485e-18	POLD3	NK_C4_TYMS
3.57101e-32	0.271929	0.119	0.025	6.99596e-28	FAM64A	NK_C4_TYMS
3.37079e-15	0.27176	0.155	0.063	6.60372e-11	KIF11	NK_C4_TYMS
3.83679e-12	0.270896	0.149	0.067	7.51665e-08	KIF2C	NK_C4_TYMS
9.87019e-15	0.270836	0.265	0.141	1.93367e-10	MCMBP	NK_C4_TYMS
3.3315e-13	0.270824	0.343	0.208	6.52675e-09	MIS18BP1	NK_C4_TYMS
1.17411e-19	0.270022	0.216	0.091	2.30021e-15	NCAPH2	NK_C4_TYMS
3.32329e-10	0.269758	0.402	0.283	6.51065e-06	RNASEH2B	NK_C4_TYMS
3.25624e-20	0.269397	0.884	0.745	6.37931e-16	MYL12B	NK_C4_TYMS
9.78829e-13	0.268866	0.276	0.154	1.91762e-08	ACD	NK_C4_TYMS
4.2608e-21	0.26874	0.227	0.087	8.34734e-17	VCL	NK_C4_TYMS
3.78794e-15	0.268537	0.441	0.273	7.42095e-11	SMS	NK_C4_TYMS
5.55575e-19	0.2685	0.32	0.155	1.08843e-14	PTPN12	NK_C4_TYMS
3.91575e-20	0.268167	0.224	0.093	7.67134e-16	CASP8AP2	NK_C4_TYMS
2.24914e-09	0.267431	0.144	0.072	4.40628e-05	TROAP	NK_C4_TYMS
1.13176e-14	0.26741	0.441	0.275	2.21723e-10	VAMP5	NK_C4_TYMS
6.45333e-32	0.267229	0.188	0.052	1.26427e-27	TP53I13	NK_C4_TYMS
2.61615e-13	0.266986	0.291	0.162	5.1253e-09	LMF2	NK_C4_TYMS
7.65097e-10	0.266888	0.186	0.101	1.4989e-05	BRCA2	NK_C4_TYMS
8.90907e-20	0.266872	0.34	0.167	1.74538e-15	C1GALT1	NK_C4_TYMS
1.05558e-13	0.266606	0.735	0.587	2.06799e-09	PPP1R18	NK_C4_TYMS
1.18986e-18	0.266405	0.951	0.864	2.33105e-14	CLIC1	NK_C4_TYMS
2.56393e-13	0.266397	0.639	0.476	5.02299e-09	PSMD8	NK_C4_TYMS
5.97377e-22	0.266256	0.165	0.057	1.17032e-17	DSCC1	NK_C4_TYMS
4.18871e-10	0.265933	0.412	0.288	8.20611e-06	CDK4	NK_C4_TYMS
9.86852e-21	0.265864	0.201	0.078	1.93334e-16	FBXO5	NK_C4_TYMS
1.45904e-11	0.265825	0.505	0.365	2.8584e-07	NAP1L4	NK_C4_TYMS
4.54419e-16	0.265551	0.799	0.661	8.90253e-12	JAK1	NK_C4_TYMS
1.3453e-16	0.264933	0.232	0.109	2.63558e-12	PRIM2	NK_C4_TYMS
2.3654e-13	0.264217	0.387	0.24	4.63405e-09	UBE2E3	NK_C4_TYMS
3.8077e-15	0.263818	0.183	0.081	7.45967e-11	POLD1	NK_C4_TYMS
6.42762e-41	0.263768	0.152	0.032	1.25923e-36	TSPAN4	NK_C4_TYMS
1.89852e-11	0.263037	0.273	0.162	3.71938e-07	POLD2	NK_C4_TYMS
2.19613e-14	0.262863	0.183	0.083	4.30244e-10	PRC1	NK_C4_TYMS
7.0039e-10	0.262765	0.423	0.295	1.37213e-05	MRPL14	NK_C4_TYMS
1.37361e-11	0.262763	0.577	0.425	2.69104e-07	NDUFB1	NK_C4_TYMS
3.79033e-13	0.262736	0.515	0.361	7.42564e-09	C7orf73	NK_C4_TYMS
8.0045e-13	0.262197	0.655	0.499	1.56816e-08	PSMA5	NK_C4_TYMS
2.47237e-15	0.261957	0.222	0.104	4.84362e-11	ATL3	NK_C4_TYMS
5.48578e-11	0.261576	0.423	0.294	1.07472e-06	RNF126	NK_C4_TYMS
6.4746e-12	0.261575	0.503	0.358	1.26844e-07	RPN1	NK_C4_TYMS
3.54352e-13	0.261531	0.479	0.323	6.94211e-09	NUCB1	NK_C4_TYMS
6.84659e-12	0.261348	0.531	0.382	1.34132e-07	BCLAF1	NK_C4_TYMS
2.17021e-14	0.261279	0.371	0.226	4.25165e-10	HCFC1R1	NK_C4_TYMS
3.33749e-21	0.260983	0.157	0.053	6.53848e-17	KNTC1	NK_C4_TYMS
1.76949e-15	0.26048	0.188	0.083	3.46662e-11	NUF2	NK_C4_TYMS
1.71746e-11	0.260369	0.443	0.307	3.36468e-07	UBA2	NK_C4_TYMS
1.07254e-11	0.260363	0.441	0.302	2.10121e-07	ZNF428	NK_C4_TYMS
5.16956e-14	0.260151	0.809	0.603	1.01277e-09	GNG5	NK_C4_TYMS
3.64565e-13	0.260081	0.492	0.329	7.1422e-09	FDFT1	NK_C4_TYMS
1.17578e-11	0.260052	0.42	0.287	2.30346e-07	GTF3C6	NK_C4_TYMS
1.92831e-12	0.260044	0.196	0.099	3.77774e-08	RFC5	NK_C4_TYMS
2.81588e-17	0.260036	0.794	0.619	5.5166e-13	GMFG	NK_C4_TYMS
1.33264e-32	0.259848	0.134	0.031	2.61078e-28	E2F2	NK_C4_TYMS
3.76225e-12	0.259587	0.577	0.414	7.37062e-08	DCXR	NK_C4_TYMS
2.55401e-22	0.2595	0.232	0.091	5.00355e-18	IMPDH1	NK_C4_TYMS
3.85789e-12	0.259153	0.678	0.516	7.55799e-08	ARF5	NK_C4_TYMS
8.65554e-18	0.258943	0.711	0.506	1.69571e-13	CD164	NK_C4_TYMS
[truncated: 1,806 more rows]

## Sheet: Table S3b
Table S3b | Differentially expressed genes in T subclusters
P_val	Avg_logFC	Pct.1	Pct.2	P_val_adj	Gene	Subcluster
0	1.31173	0.55	0.091	0	RP11-291B21.2	CD8_C1_NAÏVE
0	1.06273	0.857	0.251	0	CD8B	CD8_C1_NAÏVE
0	0.855933	0.7	0.249	0	LEF1	CD8_C1_NAÏVE
0	0.809536	0.612	0.212	0	CCR7	CD8_C1_NAÏVE
0	0.775521	0.443	0.105	0	NELL2	CD8_C1_NAÏVE
0	0.735026	0.374	0.079	0	AIF1	CD8_C1_NAÏVE
0	0.703128	0.339	0.066	0	ACTN1	CD8_C1_NAÏVE
0	0.683792	0.742	0.381	0	NOSIP	CD8_C1_NAÏVE
0	0.562836	0.724	0.362	0	SELL	CD8_C1_NAÏVE
0	0.562568	0.592	0.276	0	TCF7	CD8_C1_NAÏVE
0	0.539148	0.383	0.14	0	LDLRAP1	CD8_C1_NAÏVE
0	0.537598	0.427	0.178	0	OXNAD1	CD8_C1_NAÏVE
0	0.527727	0.986	0.877	0	EEF1B2	CD8_C1_NAÏVE
0	0.522123	0.189	0.021	0	LRRN3	CD8_C1_NAÏVE
0	0.521345	0.999	0.987	0	RPS13	CD8_C1_NAÏVE
0	0.511392	0.998	0.969	0	RPS5	CD8_C1_NAÏVE
0	0.509424	1	0.997	0	RPS8	CD8_C1_NAÏVE
0	0.506777	0.999	0.987	0	RPS3A	CD8_C1_NAÏVE
0	0.499139	1	0.998	0	RPL32	CD8_C1_NAÏVE
3.7957e-232	0.492079	0.949	0.934	7.43616e-228	RPS26	CD8_C1_NAÏVE
0	0.492036	1	0.997	0	RPL34	CD8_C1_NAÏVE
0	0.490089	0.996	0.938	0	RPL22	CD8_C1_NAÏVE
0	0.471773	0.996	0.962	0	RPS21	CD8_C1_NAÏVE
0	0.468517	1	0.996	0	RPS28	CD8_C1_NAÏVE
0	0.465619	0.887	0.653	0	LDHB	CD8_C1_NAÏVE
0	0.454773	0.272	0.09	0	TRABD2A	CD8_C1_NAÏVE
0	0.449013	0.22	0.064	0	C1orf228	CD8_C1_NAÏVE
0	0.443931	0.993	0.949	0	RPL9	CD8_C1_NAÏVE
4.00375e-278	0.442434	0.409	0.193	7.84375e-274	ABLIM1	CD8_C1_NAÏVE
1.90759e-279	0.430683	0.301	0.121	3.73717e-275	MYC	CD8_C1_NAÏVE
0	0.426765	1	0.994	0	RPS23	CD8_C1_NAÏVE
0	0.425635	1	0.988	0	RPS6	CD8_C1_NAÏVE
0	0.4253	1	0.996	0	RPL39	CD8_C1_NAÏVE
9.237e-254	0.421539	0.555	0.323	1.80962e-249	RGS10	CD8_C1_NAÏVE
2.05984e-244	0.420281	0.477	0.256	4.03543e-240	FOXP1	CD8_C1_NAÏVE
0	0.419571	0.998	0.972	0	RPL5	CD8_C1_NAÏVE
6.37783e-233	0.419005	0.607	0.383	1.24948e-228	NDFIP1	CD8_C1_NAÏVE
8.75521e-244	0.415999	0.368	0.175	1.71523e-239	NUCB2	CD8_C1_NAÏVE
0	0.415395	1	0.999	0	RPL13	CD8_C1_NAÏVE
0	0.414853	0.134	0.003	0	CD248	CD8_C1_NAÏVE
0	0.403555	1	0.988	0	RPL35A	CD8_C1_NAÏVE
0	0.402385	1	0.992	0	RPL37	CD8_C1_NAÏVE
1.8314e-283	0.40187	0.807	0.592	3.5879e-279	EIF3E	CD8_C1_NAÏVE
0	0.401709	0.998	0.984	0	MT-ND3	CD8_C1_NAÏVE
0	0.399192	0.145	0.01	0	NT5E	CD8_C1_NAÏVE
0	0.392115	0.948	0.805	0	EEF1G	CD8_C1_NAÏVE
0	0.386172	0.997	0.973	0	RPL21	CD8_C1_NAÏVE
0	0.383726	0.998	0.975	0	RPL36	CD8_C1_NAÏVE
0	0.381213	0.957	0.838	0	RPL38	CD8_C1_NAÏVE
0	0.379655	0.2	0.059	0	BACH2	CD8_C1_NAÏVE
0	0.379379	0.995	0.955	0	RPL10A	CD8_C1_NAÏVE
0	0.376852	0.999	0.993	0	RPL12	CD8_C1_NAÏVE
2.10743e-267	0.376762	0.229	0.08	4.12866e-263	CARS	CD8_C1_NAÏVE
0	0.374848	1	0.998	0	RPS12	CD8_C1_NAÏVE
0	0.373949	0.999	0.988	0	RPS10	CD8_C1_NAÏVE
0	0.370075	1	0.997	0	RPS14	CD8_C1_NAÏVE
1.28354e-184	0.369925	0.485	0.287	2.51458e-180	FLT3LG	CD8_C1_NAÏVE
6.24307e-207	0.369604	0.343	0.168	1.22308e-202	RCAN3	CD8_C1_NAÏVE
0	0.367436	1	0.997	0	RPL30	CD8_C1_NAÏVE
5.89168e-170	0.365973	0.735	0.62	1.15424e-165	RPS4Y1	CD8_C1_NAÏVE
0	0.364827	1	0.985	0	RPL14	CD8_C1_NAÏVE
0	0.359531	0.999	0.985	0	RPS25	CD8_C1_NAÏVE
0	0.355667	0.999	0.992	0	RPL18	CD8_C1_NAÏVE
2.79684e-181	0.352019	0.447	0.254	5.47928e-177	PIK3IP1	CD8_C1_NAÏVE
0	0.35031	0.948	0.83	0	RPL7	CD8_C1_NAÏVE
0	0.347134	0.999	0.99	0	RPLP2	CD8_C1_NAÏVE
0	0.345599	1	0.998	0	RPL11	CD8_C1_NAÏVE
3.0169e-190	0.3454	0.475	0.271	5.91041e-186	CAMK4	CD8_C1_NAÏVE
3.09202e-200	0.343822	0.23	0.093	6.05757e-196	SH3YL1	CD8_C1_NAÏVE
8.53939e-183	0.340521	0.395	0.212	1.67295e-178	CD55	CD8_C1_NAÏVE
8.15881e-291	0.336791	0.928	0.797	1.59839e-286	RPL31	CD8_C1_NAÏVE
0	0.3346	1	0.995	0	RPS18	CD8_C1_NAÏVE
0	0.32973	0.957	0.831	0	PABPC1	CD8_C1_NAÏVE
8.37206e-128	0.329587	0.369	0.221	1.64017e-123	PCED1B	CD8_C1_NAÏVE
4.23296e-162	0.32926	0.554	0.357	8.29278e-158	SNHG8	CD8_C1_NAÏVE
0	0.328439	1	0.997	0	RPS27A	CD8_C1_NAÏVE
4.66341e-201	0.328275	0.862	0.691	9.13609e-197	RPL36A	CD8_C1_NAÏVE
0	0.324483	1	1	0	EEF1A1	CD8_C1_NAÏVE
4.97537e-196	0.323018	0.217	0.086	9.74726e-192	TXK	CD8_C1_NAÏVE
7.27847e-240	0.321732	0.194	0.065	1.42593e-235	SPINT2	CD8_C1_NAÏVE
0	0.320448	1	0.996	0	RPL18A	CD8_C1_NAÏVE
0	0.320426	0.11	0.008	0	CLEC11A	CD8_C1_NAÏVE
1.48134e-168	0.316539	0.241	0.108	2.90209e-164	SERINC5	CD8_C1_NAÏVE
1.65969e-245	0.313368	0.909	0.774	3.2515e-241	NPM1	CD8_C1_NAÏVE
0	0.313336	1	0.993	0	RPS4X	CD8_C1_NAÏVE
0	0.311982	0.999	0.998	0	RPL19	CD8_C1_NAÏVE
3.80408e-303	0.30946	0.973	0.888	7.45256e-299	RPL4	CD8_C1_NAÏVE
0	0.308684	1	0.991	0	RPL29	CD8_C1_NAÏVE
3.52427e-180	0.306186	0.193	0.076	6.90439e-176	A1BG	CD8_C1_NAÏVE
0	0.305657	0.999	0.976	0	RPLP0	CD8_C1_NAÏVE
0	0.30524	0.997	0.986	0	RPS24	CD8_C1_NAÏVE
5.08108e-130	0.303482	0.572	0.393	9.95434e-126	SMDT1	CD8_C1_NAÏVE
0	0.303339	1	1	0	RPL10	CD8_C1_NAÏVE
0	0.302868	0.992	0.962	0	RPS29	CD8_C1_NAÏVE
0	0.300586	1	0.998	0	RPS15A	CD8_C1_NAÏVE
1.42311e-119	0.299976	0.328	0.188	2.78802e-115	TGFBR2	CD8_C1_NAÏVE
4.11265e-141	0.299708	0.542	0.354	8.05709e-137	TMEM123	CD8_C1_NAÏVE
0	0.298066	1	0.998	0	AC090498.1	CD8_C1_NAÏVE
0	0.297141	0.988	0.953	0	RPL37A	CD8_C1_NAÏVE
2.10021e-152	0.293766	0.237	0.11	4.11452e-148	MAML2	CD8_C1_NAÏVE
0	0.291214	1	0.999	0	RPL28	CD8_C1_NAÏVE
2.31003e-150	0.288249	0.79	0.636	4.52557e-146	UQCRB	CD8_C1_NAÏVE
0	0.287433	0.998	0.983	0	RPL3	CD8_C1_NAÏVE
0	0.285332	0.997	0.972	0	RPSA	CD8_C1_NAÏVE
0	0.284694	0.995	0.976	0	RPS16	CD8_C1_NAÏVE
1.88384e-188	0.284581	0.157	0.053	3.69064e-184	YBX3	CD8_C1_NAÏVE
2.31452e-284	0.28419	0.113	0.023	4.53437e-280	FCER1G	CD8_C1_NAÏVE
0	0.281431	0.99	0.952	0	NACA	CD8_C1_NAÏVE
0	0.280405	1	0.997	0	RPS27	CD8_C1_NAÏVE
1.79069e-176	0.279642	0.956	0.916	3.50815e-172	MT-ATP8	CD8_C1_NAÏVE
6.12645e-118	0.279165	0.478	0.313	1.20023e-113	ATM	CD8_C1_NAÏVE
3.75661e-159	0.278011	0.379	0.204	7.35958e-155	MAL	CD8_C1_NAÏVE
0	0.276943	0.999	0.986	0	RPL8	CD8_C1_NAÏVE
0	0.27483	1	0.995	0	RPS15	CD8_C1_NAÏVE
2.32472e-179	0.274521	0.15	0.051	4.55436e-175	EPHX2	CD8_C1_NAÏVE
0	0.271565	0.989	0.956	0	RPS9	CD8_C1_NAÏVE
2.3429e-111	0.270445	0.426	0.274	4.58998e-107	FBL	CD8_C1_NAÏVE
0	0.267567	1	1	0	RPLP1	CD8_C1_NAÏVE
8.44687e-152	0.265741	0.152	0.057	1.65483e-147	RUNX2	CD8_C1_NAÏVE
9.8216e-102	0.26441	0.434	0.288	1.92415e-97	EIF2S3	CD8_C1_NAÏVE
0	0.25995	0.995	0.977	0	RPL17	CD8_C1_NAÏVE
8.60466e-132	0.259595	0.191	0.085	1.68574e-127	ITGA6	CD8_C1_NAÏVE
9.12624e-96	0.259477	0.342	0.212	1.78792e-91	ALKBH7	CD8_C1_NAÏVE
5.12312e-153	0.258717	0.881	0.749	1.00367e-148	COX7C	CD8_C1_NAÏVE
6.33306e-105	0.256985	0.63	0.467	1.24071e-100	EIF3L	CD8_C1_NAÏVE
2.34714e-111	0.256097	0.337	0.196	4.59829e-107	PDE3B	CD8_C1_NAÏVE
1.02054e-140	0.255825	0.15	0.058	1.99934e-136	APBA2	CD8_C1_NAÏVE
2.7162e-104	0.254531	0.202	0.101	5.3213e-100	AC241585.2	CD8_C1_NAÏVE
1.30206e-180	0.78002	0.95	0.547	2.55087e-176	LTB	CD8_C2_CM
3.60801e-200	0.734713	0.526	0.14	7.06845e-196	TNFSF10	CD8_C2_CM
5.35089e-154	0.702742	0.802	0.369	1.04829e-149	ARHGAP15	CD8_C2_CM
1.1684e-297	0.680887	0.372	0.055	2.289e-293	CRIP2	CD8_C2_CM
0	0.666787	0.404	0.06	0	CAPG	CD8_C2_CM
7.65204e-150	0.659457	0.73	0.292	1.49911e-145	PLP2	CD8_C2_CM
1.71281e-135	0.652953	0.948	0.593	3.35557e-131	IL7R	CD8_C2_CM
4.08056e-162	0.641835	0.982	0.799	7.99423e-158	VIM	CD8_C2_CM
2.7034e-144	0.629623	0.569	0.192	5.29622e-140	GATA3	CD8_C2_CM
0	0.61263	0.271	0.019	0	FUT7	CD8_C2_CM
1.78702e-161	0.594294	0.789	0.288	3.50096e-157	CD8B	CD8_C2_CM
2.11924e-109	0.585147	0.87	0.517	4.1518e-105	S100A11	CD8_C2_CM
0	0.579256	0.258	0.004	0	PTGDR2	CD8_C2_CM
3.70502e-145	0.551639	0.494	0.146	7.25851e-141	C1orf162	CD8_C2_CM
4.28653e-103	0.537455	0.685	0.299	8.39775e-99	ITGB1	CD8_C2_CM
3.0222e-112	0.521423	0.955	0.767	5.92078e-108	FXYD5	CD8_C2_CM
7.06034e-169	0.517448	0.313	0.062	1.38319e-164	FXYD7	CD8_C2_CM
6.90342e-99	0.514896	0.788	0.402	1.35245e-94	NOSIP	CD8_C2_CM
8.32885e-92	0.51059	0.67	0.31	1.63171e-87	LGALS1	CD8_C2_CM
7.75689e-116	0.50735	0.417	0.126	1.51965e-111	CISH	CD8_C2_CM
1.9316e-103	0.504174	0.453	0.155	3.7842e-99	CTSA	CD8_C2_CM
0	0.488094	0.153	0.008	0	CCR10	CD8_C2_CM
4.2514e-119	0.47412	0.497	0.164	8.32892e-115	GPR183	CD8_C2_CM
1.18289e-85	0.472691	0.919	0.667	2.31741e-81	LDHB	CD8_C2_CM
6.98716e-72	0.4683	0.853	0.626	1.36886e-67	RPS4Y1	CD8_C2_CM
2.87503e-92	0.453424	0.437	0.153	5.63247e-88	ERN1	CD8_C2_CM
1.78092e-70	0.453369	0.907	0.644	3.489e-66	S100A10	CD8_C2_CM
1.81374e-281	0.447234	0.207	0.019	3.55329e-277	PI16	CD8_C2_CM
1.10725e-83	0.447041	0.848	0.481	2.16921e-79	ANXA1	CD8_C2_CM
4.16851e-98	0.438622	0.458	0.158	8.16653e-94	TIMP1	CD8_C2_CM
3.75489e-60	0.437883	0.683	0.384	7.3562e-56	SELL	CD8_C2_CM
1.79273e-90	0.427641	0.386	0.127	3.51213e-86	PTGER2	CD8_C2_CM
7.57016e-89	0.411809	0.425	0.148	1.48307e-84	TESPA1	CD8_C2_CM
1.32513e-106	0.395147	0.244	0.056	2.59606e-102	NPDC1	CD8_C2_CM
3.71919e-127	0.389642	0.997	0.982	7.28627e-123	RPS2	CD8_C2_CM
3.37015e-58	0.38909	0.598	0.297	6.60246e-54	FLT3LG	CD8_C2_CM
6.31764e-47	0.387589	0.843	0.601	1.23769e-42	TAGLN2	CD8_C2_CM
2.53372e-63	0.386145	0.919	0.61	4.96381e-59	KLF2	CD8_C2_CM
7.9327e-49	0.377065	0.829	0.58	1.5541e-44	GSTK1	CD8_C2_CM
1.09738e-107	0.372361	0.792	0.319	2.14988e-103	CD8A	CD8_C2_CM
5.33067e-43	0.359711	0.77	0.509	1.04433e-38	NME2	CD8_C2_CM
2.50823e-60	0.354916	0.523	0.238	4.91387e-56	INPP4B	CD8_C2_CM
8.3112e-62	0.353626	0.442	0.183	1.62825e-57	SORL1	CD8_C2_CM
2.58551e-70	0.353419	0.306	0.101	5.06527e-66	LPAR6	CD8_C2_CM
7.89238e-67	0.352722	0.506	0.216	1.5462e-62	ICAM2	CD8_C2_CM
4.91357e-60	0.35168	0.499	0.219	9.62618e-56	ANXA2	CD8_C2_CM
3.87259e-104	0.34906	1	0.973	7.58678e-100	RPL5	CD8_C2_CM
8.67125e-52	0.347317	0.432	0.192	1.69878e-47	STT3B	CD8_C2_CM
3.22871e-60	0.345246	0.488	0.213	6.32537e-56	MAL	CD8_C2_CM
1.59197e-99	0.343777	0.254	0.062	3.11884e-95	RUNX2	CD8_C2_CM
9.25199e-155	0.343436	1	1	1.81256e-150	RPL10	CD8_C2_CM
5.28125e-75	0.342631	0.991	0.942	1.03465e-70	RPL13A	CD8_C2_CM
2.5338e-68	0.34176	0.425	0.166	4.96397e-64	TRADD	CD8_C2_CM
1.53472e-99	0.338941	1	0.974	3.00667e-95	RPSA	CD8_C2_CM
1.58738e-86	0.337379	0.992	0.977	3.10983e-82	RPLP0	CD8_C2_CM
1.20504e-100	0.334613	1	0.994	2.3608e-96	TPT1	CD8_C2_CM
9.06201e-45	0.328702	0.898	0.679	1.77534e-40	CRIP1	CD8_C2_CM
1.48008e-48	0.324781	0.584	0.297	2.89963e-44	IL10RA	CD8_C2_CM
1.24677e-64	0.324199	0.417	0.166	2.44255e-60	CD82	CD8_C2_CM
1.2868e-195	0.323989	0.151	0.015	2.52096e-191	RP11-356J5.12	CD8_C2_CM
1.82749e-74	0.321527	0.32	0.104	3.58024e-70	RP11-18H21.1	CD8_C2_CM
3.01522e-85	0.32138	0.991	0.958	5.90713e-81	GNB2L1	CD8_C2_CM
5.42914e-41	0.316657	0.368	0.171	1.06362e-36	NBEAL1	CD8_C2_CM
5.14849e-43	0.316507	0.715	0.434	1.00864e-38	SEC61B	CD8_C2_CM
2.34292e-102	0.315651	0.165	0.03	4.59002e-98	CCR4	CD8_C2_CM
7.31281e-51	0.313365	0.431	0.193	1.43265e-46	SSR3	CD8_C2_CM
6.80839e-56	0.311051	0.985	0.893	1.33383e-51	RPL4	CD8_C2_CM
3.80643e-220	0.307577	0.143	0.012	7.45718e-216	CCR8	CD8_C2_CM
2.58139e-34	0.304502	0.634	0.387	5.05719e-30	STAT1	CD8_C2_CM
3.64031e-40	0.299388	0.85	0.611	7.13174e-36	PPIB	CD8_C2_CM
1.3381e-130	0.299093	1	1	2.62146e-126	EEF1A1	CD8_C2_CM
2.41393e-88	0.299039	0.235	0.058	4.72913e-84	LSR	CD8_C2_CM
3.14419e-51	0.298711	0.965	0.837	6.15979e-47	RPL7	CD8_C2_CM
4.41322e-77	0.295877	0.234	0.063	8.64595e-73	RNF214	CD8_C2_CM
3.36909e-39	0.294164	0.705	0.415	6.60038e-35	AHNAK	CD8_C2_CM
1.97258e-91	0.293915	0.999	0.986	3.86449e-87	RPL14	CD8_C2_CM
8.66197e-88	0.29155	0.999	0.987	1.69697e-83	RPL8	CD8_C2_CM
2.08664e-49	0.291302	0.402	0.176	4.08793e-45	MDFIC	CD8_C2_CM
9.5292e-46	0.29055	0.957	0.772	1.86687e-41	TXNIP	CD8_C2_CM
1.05067e-80	0.288052	0.999	0.985	2.05838e-76	RPL6	CD8_C2_CM
1.17165e-69	0.287303	0.992	0.957	2.29537e-65	RPL10A	CD8_C2_CM
2.6774e-157	0.287003	0.179	0.024	5.2453e-153	USP46	CD8_C2_CM
1.57587e-53	0.284892	0.372	0.151	3.08729e-49	FKBP2	CD8_C2_CM
9.23365e-39	0.281718	0.286	0.122	1.80896e-34	RP11-291B21.2	CD8_C2_CM
5.94565e-46	0.280735	0.964	0.851	1.16481e-41	EEF2	CD8_C2_CM
8.58238e-56	0.276975	0.261	0.089	1.68137e-51	MAP3K1	CD8_C2_CM
1.03761e-35	0.276611	0.816	0.588	2.03277e-31	GIMAP7	CD8_C2_CM
8.50504e-87	0.274774	1	0.99	1.66622e-82	RPL7A	CD8_C2_CM
6.68342e-77	0.272245	1	0.988	1.30935e-72	RPS10	CD8_C2_CM
3.37231e-39	0.269805	0.616	0.344	6.6067e-35	XBP1	CD8_C2_CM
4.74202e-81	0.258084	0.164	0.034	9.29009e-77	ADAM19	CD8_C2_CM
2.43979e-44	0.257905	0.408	0.186	4.7798e-40	TMEM256-PLSCR3	CD8_C2_CM
7.35864e-31	0.257113	0.559	0.325	1.44163e-26	SAMHD1	CD8_C2_CM
2.75101e-28	0.256935	0.87	0.676	5.3895e-24	SLC25A6	CD8_C2_CM
2.17172e-29	0.256843	0.715	0.463	4.25461e-25	ERP29	CD8_C2_CM
3.28079e-13	0.256722	0.102	0.046	6.4274e-09	TRAV19	CD8_C2_CM
7.17678e-34	0.255169	0.9	0.669	1.406e-29	EMP3	CD8_C2_CM
1.68433e-39	0.254666	0.435	0.21	3.29977e-35	GLIPR1	CD8_C2_CM
3.02147e-32	0.253635	0.885	0.73	5.91937e-28	RPL36AL	CD8_C2_CM
8.12953e-75	0.252409	0.182	0.043	1.59266e-70	GCSAM	CD8_C2_CM
8.8072e-48	0.251159	0.522	0.247	1.72542e-43	S1PR1	CD8_C2_CM
6.23688e-47	0.250235	0.99	0.934	1.22187e-42	IL32	CD8_C2_CM
1.09353e-33	0.250214	0.63	0.364	2.14233e-29	TMEM123	CD8_C2_CM
0	1.96327	0.914	0.23	0	KLRB1	CD8_C3_MAIT
0	1.58315	0.6	0.025	0	TRAV1-2	CD8_C3_MAIT
0	1.32122	0.503	0.004	0	SLC4A10	CD8_C3_MAIT
0	1.29304	0.528	0.046	0	CEBPD	CD8_C3_MAIT
0	1.26412	0.562	0.081	0	NCR3	CD8_C3_MAIT
0	0.938365	0.951	0.591	0	IL7R	CD8_C3_MAIT
0	0.867532	0.741	0.268	0	KLRG1	CD8_C3_MAIT
0	0.695218	0.286	0.038	0	LST1	CD8_C3_MAIT
3.33564e-70	0.668123	0.716	0.489	6.53485e-66	DUSP1	CD8_C3_MAIT
4.22433e-145	0.653004	0.868	0.546	8.27589e-141	LTB	CD8_C3_MAIT
3.17846e-172	0.64613	0.554	0.222	6.22691e-168	GPR65	CD8_C3_MAIT
0	0.643905	0.204	0.024	0	TRBV6-1	CD8_C3_MAIT
1.83332e-293	0.613235	0.114	0.008	3.59165e-289	TRBV6-4	CD8_C3_MAIT
1.17168e-133	0.596268	0.405	0.152	2.29544e-129	ERN1	CD8_C3_MAIT
0	0.578986	0.857	0.263	0	GZMK	CD8_C3_MAIT
1.67498e-146	0.577228	0.503	0.202	3.28145e-142	AQP3	CD8_C3_MAIT
9.27032e-204	0.546652	0.989	0.792	1.81615e-199	S100A4	CD8_C3_MAIT
8.72344e-210	0.537492	0.265	0.054	1.70901e-205	CXCR6	CD8_C3_MAIT
1.78076e-111	0.534052	0.526	0.246	3.48869e-107	RORA	CD8_C3_MAIT
7.0321e-139	0.519618	0.386	0.133	1.37766e-134	GYG1	CD8_C3_MAIT
9.03772e-139	0.515537	0.342	0.109	1.77058e-134	MYBL1	CD8_C3_MAIT
4.22262e-161	0.512545	0.277	0.071	8.27254e-157	JAML	CD8_C3_MAIT
0	0.505055	0.182	0.007	0	RORC	CD8_C3_MAIT
0	0.501855	0.19	0.016	0	CXXC5	CD8_C3_MAIT
1.78855e-209	0.480266	0.227	0.042	3.50394e-205	TMIGD2	CD8_C3_MAIT
1.72466e-120	0.479712	0.301	0.097	3.37878e-116	IFNGR1	CD8_C3_MAIT
2.40744e-189	0.476048	0.232	0.047	4.71641e-185	DPP4	CD8_C3_MAIT
2.26604e-115	0.472332	0.672	0.35	4.4394e-111	ALOX5AP	CD8_C3_MAIT
2.94513e-103	0.469848	0.458	0.199	5.7698e-99	LYAR	CD8_C3_MAIT
7.54343e-82	0.464306	0.493	0.25	1.47783e-77	PARP8	CD8_C3_MAIT
8.65452e-136	0.448617	0.182	0.039	1.69551e-131	TRGV7	CD8_C3_MAIT
7.39771e-23	0.443856	0.475	0.344	1.44929e-18	FOS	CD8_C3_MAIT
0	0.435701	0.163	0.016	0	CCR2	CD8_C3_MAIT
2.08426e-95	0.433	0.183	0.049	4.08328e-91	TRGV2	CD8_C3_MAIT
4.06915e-122	0.432272	0.941	0.775	7.97188e-118	S100A6	CD8_C3_MAIT
5.25566e-143	0.429864	0.855	0.428	1.02964e-138	GZMA	CD8_C3_MAIT
9.08845e-74	0.423126	0.588	0.342	1.78052e-69	XBP1	CD8_C3_MAIT
3.97738e-81	0.422982	0.385	0.171	7.79209e-77	FKBP11	CD8_C3_MAIT
2.80806e-73	0.421078	0.606	0.357	5.50127e-69	TC2N	CD8_C3_MAIT
0	0.413418	0.141	0.002	0	LTK	CD8_C3_MAIT
0	0.412883	0.17	0.015	0	ZBTB16	CD8_C3_MAIT
6.75703e-89	0.412681	0.295	0.11	1.32377e-84	CD40LG	CD8_C3_MAIT
3.58894e-77	0.41118	0.404	0.188	7.0311e-73	CASP1	CD8_C3_MAIT
2.77375e-74	0.409733	0.429	0.209	5.43405e-70	CCDC107	CD8_C3_MAIT
6.63568e-70	0.402012	0.29	0.118	1.3e-65	AC092580.4	CD8_C3_MAIT
7.36208e-91	0.399116	0.668	0.371	1.4423e-86	CTSW	CD8_C3_MAIT
4.23906e-167	0.398318	0.188	0.035	8.30473e-163	CCR6	CD8_C3_MAIT
1.24567e-88	0.395399	0.228	0.074	2.44039e-84	SESN1	CD8_C3_MAIT
1.1785e-174	0.391663	0.175	0.03	2.30879e-170	PLCB1	CD8_C3_MAIT
1.90718e-111	0.38985	0.681	0.337	3.73635e-107	PRF1	CD8_C3_MAIT
0	0.38746	0.132	0.006	0	COLQ	CD8_C3_MAIT
1.6143e-191	0.383428	0.167	0.026	3.16257e-187	ABCB1	CD8_C3_MAIT
2.36008e-66	0.383088	0.404	0.199	4.62364e-62	CDC42EP3	CD8_C3_MAIT
1.90354e-52	0.382688	0.588	0.376	3.72923e-48	ARL4C	CD8_C3_MAIT
3.68497e-58	0.381477	0.542	0.326	7.21923e-54	PDCD4	CD8_C3_MAIT
2.43706e-52	0.378133	0.712	0.481	4.77444e-48	CD69	CD8_C3_MAIT
3.70047e-86	0.375612	0.196	0.059	7.24958e-82	AC006369.2	CD8_C3_MAIT
9.26461e-175	0.375268	0.154	0.024	1.81503e-170	IL18RAP	CD8_C3_MAIT
3.3818e-94	0.374955	0.239	0.076	6.62528e-90	PRR5	CD8_C3_MAIT
1.35721e-10	0.373696	0.554	0.456	2.6589e-06	JUN	CD8_C3_MAIT
5.61752e-67	0.370898	0.298	0.127	1.10053e-62	PTGER2	CD8_C3_MAIT
0	0.369098	0.11	0.001	0	ME1	CD8_C3_MAIT
4.18398e-85	0.367885	0.272	0.098	8.19683e-81	SLAMF1	CD8_C3_MAIT
3.8874e-90	0.367379	0.234	0.074	7.61581e-86	SYTL2	CD8_C3_MAIT
9.18888e-95	0.36684	0.982	0.918	1.80019e-90	MT-ATP8	CD8_C3_MAIT
4.75904e-60	0.363067	0.372	0.183	9.32343e-56	YWHAH	CD8_C3_MAIT
1.99499e-57	0.356336	0.336	0.163	3.90838e-53	ODF2L	CD8_C3_MAIT
6.34463e-69	0.352687	0.357	0.158	1.24298e-64	MATK	CD8_C3_MAIT
4.54741e-80	0.351521	0.249	0.088	8.90883e-76	ADRB2	CD8_C3_MAIT
4.14727e-80	0.349495	0.207	0.067	8.12491e-76	PHACTR2	CD8_C3_MAIT
3.06626e-53	0.348492	0.244	0.105	6.00712e-49	ATF7IP2	CD8_C3_MAIT
1.06824e-125	0.345187	0.141	0.026	2.09279e-121	NRIP1	CD8_C3_MAIT
8.61528e-143	0.344236	0.998	0.989	1.68782e-138	MT-ND4L	CD8_C3_MAIT
1.28112e-33	0.343713	0.118	0.045	2.50983e-29	TRGV3	CD8_C3_MAIT
8.2543e-254	0.335452	0.114	0.01	1.6171e-249	CCR1	CD8_C3_MAIT
5.39695e-49	0.33339	0.342	0.175	1.05732e-44	ANXA2R	CD8_C3_MAIT
2.17639e-98	0.333038	0.998	0.984	4.26376e-94	MT-ND3	CD8_C3_MAIT
1.95823e-52	0.329872	0.243	0.106	3.83637e-48	TNFRSF25	CD8_C3_MAIT
1.41947e-54	0.324486	0.243	0.103	2.78088e-50	CERK	CD8_C3_MAIT
0	0.322387	0.113	0.007	0	ADAM12	CD8_C3_MAIT
1.56384e-40	0.316027	0.443	0.261	3.06371e-36	CKLF	CD8_C3_MAIT
4.45897e-66	0.315542	0.184	0.062	8.73556e-62	RUNX2	CD8_C3_MAIT
7.69084e-48	0.312529	0.481	0.283	1.50671e-43	OSTF1	CD8_C3_MAIT
2.01246e-52	0.306117	0.269	0.121	3.94261e-48	ACAA2	CD8_C3_MAIT
1.21375e-42	0.302951	0.623	0.409	2.37786e-38	C9orf142	CD8_C3_MAIT
3.69756e-65	0.301	0.885	0.71	7.24389e-61	HCST	CD8_C3_MAIT
2.39883e-44	0.300394	0.275	0.134	4.69955e-40	RAB18	CD8_C3_MAIT
1.42235e-49	0.298146	0.398	0.214	2.78653e-45	GLRX	CD8_C3_MAIT
1.0189e-35	0.292457	0.411	0.249	1.99614e-31	OSTC	CD8_C3_MAIT
1.0285e-53	0.290136	0.193	0.074	2.01493e-49	TPD52	CD8_C3_MAIT
8.017e-52	0.288391	0.236	0.1	1.57061e-47	GPR171	CD8_C3_MAIT
9.7197e-135	0.285696	0.132	0.022	1.90419e-130	CTSH	CD8_C3_MAIT
1.26365e-44	0.284154	0.409	0.226	2.47562e-40	PLAC8	CD8_C3_MAIT
1.26131e-50	0.28351	0.199	0.08	2.47102e-46	CYB5A	CD8_C3_MAIT
8.35763e-57	0.283165	0.193	0.072	1.63734e-52	ARL14EP	CD8_C3_MAIT
2.78999e-13	0.282648	0.679	0.599	5.46586e-09	ZFP36	CD8_C3_MAIT
1.26252e-56	0.28202	0.186	0.068	2.47339e-52	NSG1	CD8_C3_MAIT
2.18507e-45	0.279113	0.57	0.363	4.28078e-41	GBP5	CD8_C3_MAIT
1.53437e-39	0.27882	0.288	0.147	3.00599e-35	CISD3	CD8_C3_MAIT
4.84749e-34	0.276129	0.372	0.22	9.49672e-30	FLI1	CD8_C3_MAIT
5.35782e-92	0.275993	0.155	0.038	1.04965e-87	HPGD	CD8_C3_MAIT
5.02341e-41	0.27556	0.408	0.229	9.84136e-37	SAMD3	CD8_C3_MAIT
3.77764e-42	0.272488	0.199	0.087	7.40078e-38	OBFC1	CD8_C3_MAIT
5.97433e-39	0.267321	0.311	0.163	1.17043e-34	BHLHE40	CD8_C3_MAIT
3.30267e-130	0.267317	0.109	0.016	6.47027e-126	FEZ1	CD8_C3_MAIT
2.67971e-70	0.266492	0.129	0.034	5.24982e-66	NR1D1	CD8_C3_MAIT
1.19095e-61	0.264214	0.252	0.098	2.33319e-57	S1PR5	CD8_C3_MAIT
2.47131e-26	0.264065	0.469	0.322	4.84154e-22	RBL2	CD8_C3_MAIT
4.93673e-29	0.260972	0.596	0.431	9.67154e-25	SPOCK2	CD8_C3_MAIT
1.5319e-65	0.260687	0.188	0.063	3.00114e-61	IKZF2	CD8_C3_MAIT
2.14709e-33	0.26037	0.381	0.228	4.20637e-29	C10orf54	CD8_C3_MAIT
4.88384e-34	0.259872	0.72	0.533	9.56793e-30	CNN2	CD8_C3_MAIT
3.98721e-34	0.258927	0.33	0.184	7.81134e-30	PTPN4	CD8_C3_MAIT
5.76109e-31	0.257574	0.489	0.321	1.12866e-26	TNFAIP8	CD8_C3_MAIT
9.60976e-32	0.25541	0.608	0.434	1.88265e-27	SEC61B	CD8_C3_MAIT
2.46517e-49	0.253284	0.263	0.117	4.82951e-45	EOMES	CD8_C3_MAIT
0	1.15776	0.622	0.192	0	CMC1	CD8_C4_EM
0	0.887253	0.691	0.237	0	GZMK	CD8_C4_EM
0	0.855181	0.971	0.512	0	CCL5	CD8_C4_EM
0	0.851066	0.668	0.261	0	CD8B	CD8_C4_EM
0	0.831138	0.741	0.288	0	CD8A	CD8_C4_EM
0	0.702854	0.844	0.4	0	GZMA	CD8_C4_EM
0	0.605606	0.508	0.213	0	PLEK	CD8_C4_EM
0	0.596797	0.705	0.433	0	GZMM	CD8_C4_EM
0	0.588299	0.942	0.48	0	NKG7	CD8_C4_EM
0	0.586691	0.896	0.486	0	CST7	CD8_C4_EM
0	0.535077	0.305	0.103	0	EOMES	CD8_C4_EM
0	0.530929	0.931	0.731	0	CD74	CD8_C4_EM
0	0.528037	0.511	0.255	0	KLRG1	CD8_C4_EM
0	0.521166	0.446	0.213	0	SAMD3	CD8_C4_EM
0	0.506597	0.582	0.302	0	GZMH	CD8_C4_EM
0	0.475047	0.61	0.36	0	HLA-DPA1	CD8_C4_EM
8.19048e-252	0.453745	0.373	0.189	1.6046e-247	LYAR	CD8_C4_EM
0	0.448591	0.633	0.391	0	HLA-DPB1	CD8_C4_EM
0	0.447333	0.6	0.318	0	HLA-DRB1	CD8_C4_EM
1.48743e-239	0.431507	0.537	0.338	2.91403e-235	CTSC	CD8_C4_EM
2.08448e-213	0.427069	0.379	0.207	4.0837e-209	SYNE1	CD8_C4_EM
1.29661e-214	0.419039	0.425	0.244	2.54019e-210	SH2D1A	CD8_C4_EM
5.55579e-247	0.412522	0.327	0.153	1.08844e-242	HLA-DRB5	CD8_C4_EM
8.28559e-225	0.403849	0.462	0.267	1.62323e-220	C12orf75	CD8_C4_EM
7.07318e-278	0.397093	0.596	0.357	1.38571e-273	CTSW	CD8_C4_EM
0	0.385402	0.907	0.81	0	PTPRCAP	CD8_C4_EM
2.24939e-191	0.379332	0.214	0.091	4.40679e-187	AOAH	CD8_C4_EM
3.29538e-232	0.373876	0.737	0.566	6.45599e-228	ITGB2	CD8_C4_EM
0	0.371733	0.854	0.701	0	HCST	CD8_C4_EM
5.97322e-162	0.355269	0.322	0.178	1.17021e-157	TPST2	CD8_C4_EM
1.18543e-182	0.3504	0.714	0.584	2.32238e-178	RARRES3	CD8_C4_EM
4.1831e-159	0.34653	0.497	0.332	8.1951e-155	FYN	CD8_C4_EM
4.54265e-152	0.346007	0.345	0.201	8.8995e-148	APMAP	CD8_C4_EM
1.17303e-130	0.341259	0.302	0.176	2.29809e-126	IKZF3	CD8_C4_EM
1.57697e-185	0.339123	0.188	0.075	3.08944e-181	FCRL6	CD8_C4_EM
1.26247e-134	0.338588	0.591	0.456	2.4733e-130	PTP4A2	CD8_C4_EM
5.57749e-124	0.328156	0.118	0.046	1.09269e-119	TRGV2	CD8_C4_EM
1.04343e-163	0.324254	0.292	0.15	2.04418e-159	MATK	CD8_C4_EM
1.57043e-165	0.317995	0.665	0.509	3.07664e-161	LITAF	CD8_C4_EM
8.84673e-138	0.31674	0.306	0.173	1.73316e-133	MYO1F	CD8_C4_EM
2.99349e-122	0.315789	0.462	0.322	5.86454e-118	CLEC2B	CD8_C4_EM
6.71168e-214	0.315581	0.799	0.634	1.31489e-209	CD99	CD8_C4_EM
1.37503e-161	0.314521	0.178	0.075	2.69382e-157	SLAMF7	CD8_C4_EM
9.75837e-230	0.311715	0.869	0.75	1.91176e-225	CYBA	CD8_C4_EM
1.42878e-135	0.31083	0.172	0.078	2.79911e-131	PECAM1	CD8_C4_EM
7.91484e-114	0.309609	0.279	0.165	1.5506e-109	ARHGAP25	CD8_C4_EM
3.47405e-105	0.308175	0.333	0.213	6.80601e-101	ITGAL	CD8_C4_EM
1.3252e-109	0.306996	0.419	0.289	2.59619e-105	IL10RA	CD8_C4_EM
4.7198e-125	0.306302	0.545	0.401	9.24656e-121	C9orf142	CD8_C4_EM
8.57853e-133	0.30375	0.586	0.445	1.68062e-128	SLC9A3R1	CD8_C4_EM
2.46244e-94	0.301767	0.331	0.219	4.82416e-90	MYO1G	CD8_C4_EM
4.75768e-92	0.3016	0.306	0.199	9.32077e-88	THEMIS	CD8_C4_EM
2.58063e-117	0.299584	0.356	0.224	5.05572e-113	PYHIN1	CD8_C4_EM
1.43019e-118	0.298591	0.552	0.406	2.80189e-114	AHNAK	CD8_C4_EM
3.7476e-109	0.296333	0.512	0.38	7.34193e-105	FLNA	CD8_C4_EM
1.70619e-114	0.295332	0.34	0.209	3.34259e-110	LINC00152	CD8_C4_EM
2.28408e-100	0.293625	0.333	0.214	4.47474e-96	APOBEC3G	CD8_C4_EM
1.17493e-95	0.285334	0.205	0.114	2.3018e-91	SLAMF6	CD8_C4_EM
4.80628e-112	0.285153	0.612	0.492	9.41598e-108	GUK1	CD8_C4_EM
0	0.281197	0.99	0.965	0	PFN1	CD8_C4_EM
1.04104e-96	0.280502	0.507	0.384	2.0395e-92	STK17A	CD8_C4_EM
5.97002e-119	0.280227	0.323	0.192	1.16959e-114	HLA-DRA	CD8_C4_EM
5.69375e-125	0.279747	0.718	0.603	1.11546e-120	PSMB9	CD8_C4_EM
3.4614e-83	0.27615	0.295	0.193	6.78123e-79	ZBTB38	CD8_C4_EM
3.453e-92	0.275646	0.462	0.338	6.76477e-88	ITGA4	CD8_C4_EM
5.65376e-99	0.275599	0.143	0.068	1.10763e-94	CD81	CD8_C4_EM
5.42682e-74	0.275476	0.399	0.298	1.06317e-69	DENND2D	CD8_C4_EM
4.50032e-104	0.271553	0.525	0.389	8.81658e-100	GSTP1	CD8_C4_EM
2.49149e-139	0.271513	0.172	0.075	4.88107e-135	FGR	CD8_C4_EM
5.0138e-97	0.268761	0.307	0.191	9.82253e-93	STOM	CD8_C4_EM
1.47059e-208	0.266473	0.921	0.877	2.88103e-204	PTPRC	CD8_C4_EM
1.85691e-65	0.266294	0.241	0.158	3.63788e-61	NIN	CD8_C4_EM
1.29079e-75	0.263999	0.379	0.272	2.52879e-71	ARPC5L	CD8_C4_EM
1.2445e-76	0.263545	0.203	0.12	2.4381e-72	SIPA1	CD8_C4_EM
0	0.259749	1	0.999	0	MT-CO1	CD8_C4_EM
7.86834e-74	0.257682	0.477	0.371	1.54149e-69	ARL4C	CD8_C4_EM
9.02919e-68	0.257171	0.395	0.297	1.76891e-63	LIME1	CD8_C4_EM
3.14772e-67	0.257055	0.243	0.159	6.1667e-63	MFSD10	CD8_C4_EM
2.83115e-88	0.256442	0.195	0.108	5.54651e-84	LPCAT1	CD8_C4_EM
4.32519e-67	0.255964	0.348	0.252	8.47347e-63	AKNA	CD8_C4_EM
6.22509e-69	0.255697	0.412	0.314	1.21956e-64	PRKCH	CD8_C4_EM
3.74273e-72	0.253554	0.272	0.179	7.33238e-68	PTPN4	CD8_C4_EM
6.07633e-83	0.253408	0.223	0.132	1.19041e-78	ABI3	CD8_C4_EM
1.63584e-86	0.253362	0.179	0.095	3.20477e-82	CLIC3	CD8_C4_EM
5.64257e-69	0.252196	0.246	0.159	1.10544e-64	PRKCB	CD8_C4_EM
3.5635e-70	0.252161	0.268	0.176	6.98126e-66	RAB29	CD8_C4_EM
3.01324e-97	0.251912	0.248	0.141	5.90323e-93	ZEB2	CD8_C4_EM
0	1.41574	0.919	0.262	0	GZMH	CD8_C5_EFF
0	1.32278	0.672	0.138	0	FGFBP2	CD8_C5_EFF
0	1.26649	0.999	0.467	0	NKG7	CD8_C5_EFF
0	1.14147	0.761	0.224	0	GNLY	CD8_C5_EFF
0	1.12873	0.736	0.175	0	KLRD1	CD8_C5_EFF
0	1.1267	0.821	0.272	0	CD8A	CD8_C5_EFF
0	1.06325	0.79	0.296	0	PRF1	CD8_C5_EFF
0	1.06032	0.504	0.093	0	CX3CR1	CD8_C5_EFF
0	1.01485	0.774	0.335	0	CTSW	CD8_C5_EFF
0	1.01435	0.646	0.194	0	PLEK	CD8_C5_EFF
0	1.00516	0.784	0.235	0	GZMB	CD8_C5_EFF
0	0.98805	0.647	0.28	0	LGALS1	CD8_C5_EFF
0	0.965074	0.6	0.196	0	EFHD2	CD8_C5_EFF
0	0.937903	0.721	0.249	0	CD8B	CD8_C5_EFF
0	0.916448	0.479	0.115	0	ZEB2	CD8_C5_EFF
0	0.87942	0.995	0.502	0	CCL5	CD8_C5_EFF
0	0.869564	0.433	0.089	0	ADGRG1	CD8_C5_EFF
0	0.859033	0.247	0.03	0	KLRF1	CD8_C5_EFF
0	0.848101	0.349	0.07	0	FCGR3A	CD8_C5_EFF
0	0.83411	0.935	0.476	0	CST7	CD8_C5_EFF
0	0.823711	0.403	0.11	0	SPON2	CD8_C5_EFF
0	0.808779	0.194	0.028	0	TRGV4	CD8_C5_EFF
0	0.80122	0.341	0.057	0	FCRL6	CD8_C5_EFF
0	0.785122	0.253	0.097	0	TYROBP	CD8_C5_EFF
0	0.780084	0.228	0.033	0	KLRC3	CD8_C5_EFF
0	0.778012	0.423	0.12	0	TBX21	CD8_C5_EFF
0	0.767072	0.362	0.074	0	S1PR5	CD8_C5_EFF
0	0.764263	0.174	0.039	0	TRGV2	CD8_C5_EFF
0	0.755541	0.586	0.251	0	C12orf75	CD8_C5_EFF
0	0.754836	0.87	0.39	0	GZMA	CD8_C5_EFF
0	0.710317	0.571	0.245	0	KLRG1	CD8_C5_EFF
0	0.696421	0.646	0.364	0	FLNA	CD8_C5_EFF
0	0.689051	0.449	0.203	0	CMC1	CD8_C5_EFF
0	0.684836	0.429	0.144	0	HOPX	CD8_C5_EFF
0	0.671612	0.294	0.06	0	FGR	CD8_C5_EFF
0	0.658143	0.276	0.081	0	LAIR2	CD8_C5_EFF
0	0.655913	0.809	0.556	0	ITGB2	CD8_C5_EFF
0	0.648697	0.971	0.778	0	S100A4	CD8_C5_EFF
0	0.644841	0.292	0.082	0	CLIC3	CD8_C5_EFF
0	0.642885	0.718	0.427	0	GZMM	CD8_C5_EFF
0	0.627095	0.273	0.062	0	TTC38	CD8_C5_EFF
0	0.626324	0.317	0.097	0	TGFBR3	CD8_C5_EFF
0	0.621052	0.594	0.329	0	CTSC	CD8_C5_EFF
0	0.618537	0.232	0.054	0	TRGC2	CD8_C5_EFF
0	0.609942	0.99	0.907	0	SH3BGRL3	CD8_C5_EFF
0	0.609452	0.937	0.761	0	S100A6	CD8_C5_EFF
0	0.60459	0.267	0.06	0	C1orf21	CD8_C5_EFF
0	0.604519	0.153	0.039	0	TRAV17	CD8_C5_EFF
0	0.60438	0.256	0.052	0	PRSS23	CD8_C5_EFF
0	0.604082	0.384	0.138	0	MATK	CD8_C5_EFF
0	0.602875	0.463	0.208	0	SAMD3	CD8_C5_EFF
0	0.593701	0.892	0.694	0	HCST	CD8_C5_EFF
0	0.584326	0.332	0.119	0	ABI3	CD8_C5_EFF
0	0.567213	0.35	0.149	0	ABHD17A	CD8_C5_EFF
0	0.566467	0.388	0.169	0	TPST2	CD8_C5_EFF
0	0.564419	0.416	0.208	0	MYO1G	CD8_C5_EFF
0	0.564227	0.381	0.164	0	MYO1F	CD8_C5_EFF
0	0.564167	0.181	0.048	0	ZNF683	CD8_C5_EFF
0	0.557612	0.733	0.499	0	LITAF	CD8_C5_EFF
0	0.55113	0.855	0.625	0	CD99	CD8_C5_EFF
0	0.549119	0.117	0.011	0	KLRC2	CD8_C5_EFF
1.29975e-279	0.545001	0.258	0.109	2.54635e-275	RP11-291B21.2	CD8_C5_EFF
0	0.54249	0.68	0.472	0	RAP1B	CD8_C5_EFF
0	0.53756	0.658	0.435	0	SLC9A3R1	CD8_C5_EFF
0	0.529437	0.207	0.045	0	PTGDR	CD8_C5_EFF
0	0.52211	0.904	0.745	0	CYBA	CD8_C5_EFF
0	0.520991	0.404	0.193	0	APMAP	CD8_C5_EFF
0	0.508126	0.164	0.016	0	LILRB1	CD8_C5_EFF
0	0.506541	0.597	0.379	0	GSTP1	CD8_C5_EFF
0	0.505734	0.259	0.085	0	AOAH	CD8_C5_EFF
1.04329e-265	0.501139	0.385	0.213	2.04391e-261	PLAC8	CD8_C5_EFF
2.90686e-291	0.49353	0.388	0.205	5.69482e-287	ITGAL	CD8_C5_EFF
0	0.493446	0.396	0.205	0	APOBEC3G	CD8_C5_EFF
0	0.492596	0.996	0.964	0	PFN1	CD8_C5_EFF
0	0.482228	0.263	0.099	0	LPCAT1	CD8_C5_EFF
0	0.478631	0.17	0.032	0	RP11-81H14.2	CD8_C5_EFF
0	0.476883	0.597	0.394	0	C9orf142	CD8_C5_EFF
4.21059e-262	0.468164	0.379	0.21	8.24896e-258	ITGB7	CD8_C5_EFF
2.40173e-249	0.466076	0.374	0.205	4.70522e-245	SYNE1	CD8_C5_EFF
0	0.464632	0.171	0.036	0	ASCL2	CD8_C5_EFF
6.5854e-240	0.462343	0.468	0.295	1.29015e-235	TGFB1	CD8_C5_EFF
3.94375e-290	0.460473	0.558	0.361	7.7262e-286	ARL4C	CD8_C5_EFF
7.37866e-289	0.456504	0.6	0.399	1.44555e-284	AHNAK	CD8_C5_EFF
1.17524e-234	0.454134	0.3	0.152	2.30242e-230	PRKCB	CD8_C5_EFF
0	0.45194	0.786	0.589	0	CLIC1	CD8_C5_EFF
5.12027e-248	0.451734	0.328	0.169	1.00311e-243	RASSF1	CD8_C5_EFF
1.36715e-270	0.446692	0.525	0.337	2.67838e-266	GNG2	CD8_C5_EFF
1.43959e-222	0.444108	0.397	0.238	2.82029e-218	SPN	CD8_C5_EFF
1.92845e-280	0.443629	0.316	0.15	3.77803e-276	CHST12	CD8_C5_EFF
1.22287e-166	0.442748	0.109	0.037	2.39572e-162	TRGV5	CD8_C5_EFF
1.33133e-282	0.442154	0.238	0.096	2.60821e-278	GNPTAB	CD8_C5_EFF
0	0.440852	0.824	0.656	0	EMP3	CD8_C5_EFF
0	0.436293	0.876	0.799	0	IFITM2	CD8_C5_EFF
2.70179e-228	0.435716	0.432	0.265	5.29308e-224	ARPC5L	CD8_C5_EFF
1.24535e-240	0.435223	0.245	0.108	2.43977e-236	AC092580.4	CD8_C5_EFF
2.60988e-250	0.434598	0.617	0.451	5.11301e-246	PTP4A2	CD8_C5_EFF
0	0.433402	0.865	0.725	0	ARPC2	CD8_C5_EFF
0	0.430983	0.23	0.076	0	ADRB2	CD8_C5_EFF
1.70167e-213	0.427278	0.371	0.215	3.33375e-209	CD63	CD8_C5_EFF
0	0.426855	0.773	0.608	0	LSP1	CD8_C5_EFF
2.18191e-203	0.426432	0.313	0.172	4.27458e-199	SSBP4	CD8_C5_EFF
2.47213e-228	0.424178	0.369	0.207	4.84315e-224	ANXA2	CD8_C5_EFF
1.00445e-279	0.419879	0.714	0.572	1.96782e-275	CD3G	CD8_C5_EFF
1.00516e-248	0.418599	0.394	0.218	1.96921e-244	PYHIN1	CD8_C5_EFF
1.78685e-265	0.41741	0.24	0.099	3.50062e-261	MYBL1	CD8_C5_EFF
1.6494e-255	0.416931	0.633	0.471	3.23133e-251	PPP1CA	CD8_C5_EFF
0	0.409619	0.621	0.388	0	HLA-DPB1	CD8_C5_EFF
4.2883e-209	0.407066	0.319	0.173	8.40121e-205	PTPN4	CD8_C5_EFF
1.01863e-188	0.404045	0.29	0.156	1.99559e-184	PXN	CD8_C5_EFF
8.27951e-203	0.40404	0.27	0.137	1.62204e-198	CISD3	CD8_C5_EFF
3.78114e-270	0.395507	0.722	0.582	7.40764e-266	RARRES3	CD8_C5_EFF
1.95687e-241	0.395187	0.246	0.109	3.8337e-237	PLEKHF1	CD8_C5_EFF
1.11025e-266	0.391998	0.177	0.062	2.17508e-262	CEP78	CD8_C5_EFF
8.80091e-190	0.390174	0.427	0.272	1.72419e-185	DOK2	CD8_C5_EFF
9.19584e-200	0.389036	0.514	0.359	1.80156e-195	DBI	CD8_C5_EFF
1.47108e-268	0.38884	0.206	0.077	2.882e-264	TRG-AS1	CD8_C5_EFF
1.50935e-190	0.388253	0.49	0.336	2.95697e-186	BIN2	CD8_C5_EFF
2.83327e-290	0.384432	0.794	0.632	5.55065e-286	S100A10	CD8_C5_EFF
3.13114e-187	0.38364	0.537	0.394	6.13422e-183	ANXA6	CD8_C5_EFF
1.50614e-162	0.381822	0.383	0.248	2.95069e-158	NDUFB7	CD8_C5_EFF
1.59796e-138	0.379848	0.424	0.29	3.13056e-134	ITGB1	CD8_C5_EFF
1.14638e-147	0.378585	0.367	0.239	2.24587e-143	TLN1	CD8_C5_EFF
1.87945e-177	0.378342	0.294	0.162	3.68204e-173	TSEN54	CD8_C5_EFF
5.8403e-175	0.377484	0.5	0.357	1.14417e-170	MBP	CD8_C5_EFF
1.94282e-163	0.376966	0.418	0.276	3.80617e-159	ADGRE5	CD8_C5_EFF
0	0.376207	0.902	0.809	0	PTPRCAP	CD8_C5_EFF
1.17947e-159	0.376026	0.3	0.176	2.31071e-155	PYCARD	CD8_C5_EFF
3.17719e-176	0.374915	0.304	0.171	6.22444e-172	RAB29	CD8_C5_EFF
1.18369e-172	0.374875	0.381	0.238	2.31896e-168	SASH3	CD8_C5_EFF
0	0.374686	0.998	0.985	0	HLA-B	CD8_C5_EFF
1.33496e-146	0.374469	0.34	0.214	2.61533e-142	DSTN	CD8_C5_EFF
3.0504e-194	0.37336	0.477	0.318	5.97605e-190	CLEC2B	CD8_C5_EFF
3.03069e-166	0.37297	0.435	0.296	5.93742e-162	DHRS7	CD8_C5_EFF
3.28811e-269	0.371066	0.773	0.66	6.44174e-265	MYL12B	CD8_C5_EFF
5.33121e-126	0.368436	0.357	0.23	1.04444e-121	KLRB1	CD8_C5_EFF
3.43146e-171	0.368233	0.552	0.414	6.72256e-167	MSN	CD8_C5_EFF
3.33451e-103	0.3675	0.407	0.302	6.53264e-99	BAX	CD8_C5_EFF
2.54376e-203	0.367053	0.609	0.458	4.98348e-199	UCP2	CD8_C5_EFF
6.61554e-172	0.366538	0.509	0.367	1.29605e-167	PPP1R18	CD8_C5_EFF
5.86543e-153	0.364695	0.459	0.322	1.1491e-148	CAST	CD8_C5_EFF
2.8135e-169	0.362489	0.222	0.109	5.51193e-165	AGTRAP	CD8_C5_EFF
1.89323e-221	0.359278	0.173	0.066	3.70902e-217	ANXA4	CD8_C5_EFF
3.64743e-161	0.359174	0.254	0.136	7.14568e-157	MAPK1	CD8_C5_EFF
1.99065e-211	0.35702	0.176	0.07	3.89988e-207	VCL	CD8_C5_EFF
7.90465e-210	0.355601	0.191	0.079	1.5486e-205	PLA2G16	CD8_C5_EFF
1.29558e-162	0.355292	0.549	0.416	2.53817e-158	SUN2	CD8_C5_EFF
7.60149e-227	0.352642	0.731	0.6	1.48921e-222	PSMB9	CD8_C5_EFF
2.23091e-272	0.349601	0.929	0.874	4.37058e-268	CD52	CD8_C5_EFF
1.19261e-164	0.349344	0.239	0.121	2.33644e-160	RHOC	CD8_C5_EFF
4.644e-172	0.349191	0.327	0.188	9.09806e-168	STOM	CD8_C5_EFF
1.27055e-154	0.347554	0.217	0.11	2.48914e-150	PTPN18	CD8_C5_EFF
3.60313e-230	0.347368	0.18	0.068	7.05889e-226	PPP2R2B	CD8_C5_EFF
5.98413e-145	0.347163	0.509	0.382	1.17235e-140	ARF6	CD8_C5_EFF
1.18572e-144	0.347136	0.318	0.192	2.32294e-140	ACTN4	CD8_C5_EFF
1.53156e-161	0.346608	0.588	0.464	3.00049e-157	CAP1	CD8_C5_EFF
3.43013e-182	0.346251	0.625	0.489	6.71997e-178	CCND3	CD8_C5_EFF
2.91706e-132	0.344658	0.375	0.252	5.71482e-128	ARRB2	CD8_C5_EFF
0	0.344221	0.941	0.865	0	MYL12A	CD8_C5_EFF
2.57256e-150	0.342842	0.506	0.369	5.03991e-146	YWHAQ	CD8_C5_EFF
1.08005e-139	0.342265	0.401	0.274	2.11594e-135	OSTF1	CD8_C5_EFF
1.48894e-277	0.340842	0.155	0.048	2.91698e-273	USP28	CD8_C5_EFF
1.05989e-240	0.340688	0.564	0.361	2.07642e-236	HLA-DPA1	CD8_C5_EFF
1.88984e-139	0.340127	0.233	0.127	3.70239e-135	RPS6KA1	CD8_C5_EFF
6.02838e-116	0.339697	0.277	0.172	1.18102e-111	FBXW5	CD8_C5_EFF
2.07614e-142	0.339352	0.127	0.051	4.06736e-138	TRGV10	CD8_C5_EFF
1.21263e-247	0.337884	0.116	0.031	2.37566e-243	SYNGR1	CD8_C5_EFF
6.60165e-180	0.337816	0.626	0.488	1.29333e-175	GUK1	CD8_C5_EFF
6.57624e-133	0.335904	0.336	0.214	1.28835e-128	C5orf56	CD8_C5_EFF
4.18556e-129	0.33549	0.45	0.328	8.19993e-125	SELPLG	CD8_C5_EFF
2.10557e-129	0.332907	0.502	0.386	4.12502e-125	PSMB10	CD8_C5_EFF
4.2354e-175	0.332274	0.681	0.555	8.29758e-171	LCP1	CD8_C5_EFF
2.27969e-125	0.329947	0.525	0.412	4.46615e-121	NDUFB2	CD8_C5_EFF
4.31185e-226	0.329068	0.767	0.597	8.44735e-222	KLF2	CD8_C5_EFF
2.18509e-116	0.328967	0.404	0.289	4.28081e-112	FMNL1	CD8_C5_EFF
0	0.328955	0.953	0.905	0	CFL1	CD8_C5_EFF
2.92143e-281	0.328368	0.133	0.037	5.72338e-277	CD244	CD8_C5_EFF
0	0.328309	0.917	0.826	0	MYL6	CD8_C5_EFF
0	0.326419	0.999	0.998	0	ACTB	CD8_C5_EFF
3.03463e-266	0.326002	0.122	0.033	5.94515e-262	ITGAM	CD8_C5_EFF
7.6348e-126	0.324794	0.446	0.326	1.49573e-121	FAM49B	CD8_C5_EFF
8.01606e-112	0.322932	0.339	0.229	1.57043e-107	PPP3CC	CD8_C5_EFF
0	0.321857	0.983	0.969	0	HLA-C	CD8_C5_EFF
1.25765e-146	0.320818	0.663	0.558	2.46386e-142	LY6E	CD8_C5_EFF
1.38708e-109	0.319184	0.4	0.287	2.71742e-105	HMGN3	CD8_C5_EFF
1.32621e-162	0.319158	0.25	0.128	2.59817e-158	PTMS	CD8_C5_EFF
1.67039e-232	0.315517	0.133	0.042	3.27247e-228	PRR5L	CD8_C5_EFF
3.01381e-116	0.315472	0.444	0.328	5.90435e-112	ZAP70	CD8_C5_EFF
9.07961e-140	0.31437	0.204	0.104	1.77879e-135	ADAM8	CD8_C5_EFF
4.81205e-105	0.314263	0.323	0.216	9.42728e-101	SYTL1	CD8_C5_EFF
8.06846e-103	0.311132	0.474	0.366	1.58069e-98	PRMT2	CD8_C5_EFF
2.23075e-108	0.30939	0.374	0.264	4.37027e-104	SCP2	CD8_C5_EFF
1.55139e-121	0.308283	0.2	0.107	3.03933e-117	APOBEC3C	CD8_C5_EFF
1.79154e-273	0.307959	0.904	0.833	3.50981e-269	CALM1	CD8_C5_EFF
3.50071e-129	0.307306	0.223	0.12	6.85825e-125	PTGER2	CD8_C5_EFF
3.96212e-116	0.307264	0.597	0.499	7.76218e-112	CALR	CD8_C5_EFF
3.97945e-108	0.306517	0.266	0.164	7.79613e-104	ARHGAP25	CD8_C5_EFF
8.96505e-113	0.305829	0.199	0.108	1.75634e-108	STARD3NL	CD8_C5_EFF
0	0.304673	1	1	0	B2M	CD8_C5_EFF
1.21433e-107	0.303971	0.313	0.204	2.37899e-103	IQGAP2	CD8_C5_EFF
5.28362e-104	0.303273	0.345	0.237	1.03511e-99	CAPN2	CD8_C5_EFF
5.4549e-100	0.302722	0.357	0.25	1.06867e-95	AKNA	CD8_C5_EFF
1.72843e-127	0.302051	0.185	0.093	3.38617e-123	TSPAN32	CD8_C5_EFF
2.61039e-164	0.297849	0.111	0.039	5.11402e-160	TSPAN2	CD8_C5_EFF
8.11659e-167	0.296834	0.143	0.057	1.59012e-162	FUT11	CD8_C5_EFF
2.46821e-98	0.294306	0.305	0.203	4.83547e-94	DIAPH1	CD8_C5_EFF
1.07644e-164	0.293672	0.803	0.668	2.10884e-160	CRIP1	CD8_C5_EFF
4.40156e-89	0.29334	0.328	0.23	8.6231e-85	GNAI2	CD8_C5_EFF
2.17756e-94	0.293315	0.29	0.193	4.26606e-90	MIEN1	CD8_C5_EFF
5.56149e-87	0.293284	0.376	0.278	1.08955e-82	CYFIP2	CD8_C5_EFF
2.28695e-110	0.290086	0.387	0.27	4.48037e-106	CTSD	CD8_C5_EFF
8.78581e-90	0.289658	0.276	0.182	1.72123e-85	CASP1	CD8_C5_EFF
2.44435e-85	0.289535	0.305	0.211	4.78873e-81	STK10	CD8_C5_EFF
3.76104e-114	0.289331	0.291	0.18	7.36825e-110	RUNX3	CD8_C5_EFF
9.67695e-91	0.289134	0.439	0.34	1.89581e-86	CSK	CD8_C5_EFF
1.25624e-107	0.288768	0.541	0.442	2.46111e-103	CD53	CD8_C5_EFF
6.71077e-93	0.288711	0.381	0.279	1.31471e-88	BSG	CD8_C5_EFF
3.40786e-294	0.287753	0.94	0.877	6.67633e-290	SERF2	CD8_C5_EFF
2.01892e-86	0.287457	0.245	0.156	3.95526e-82	NFATC3	CD8_C5_EFF
4.86022e-80	0.28672	0.273	0.186	9.52166e-76	RGS19	CD8_C5_EFF
3.16975e-121	0.286533	0.59	0.484	6.20985e-117	SEPT7	CD8_C5_EFF
3.92616e-110	0.284794	0.163	0.082	7.69174e-106	NCR3	CD8_C5_EFF
2.23348e-109	0.283761	0.14	0.067	4.37562e-105	CD81	CD8_C5_EFF
0	0.283732	1	0.999	0	MT-CO1	CD8_C5_EFF
1.28922e-186	0.28358	0.822	0.754	2.52571e-182	CD3D	CD8_C5_EFF
6.64497e-113	0.283058	0.166	0.084	1.30182e-108	IGF2R	CD8_C5_EFF
2.02823e-117	0.282422	0.163	0.08	3.9735e-113	PATL2	CD8_C5_EFF
1.6939e-81	0.282161	0.338	0.245	3.31853e-77	ARHGAP30	CD8_C5_EFF
2.72641e-106	0.281229	0.151	0.075	5.34132e-102	RNPEPL1	CD8_C5_EFF
1.15679e-85	0.279747	0.209	0.127	2.26628e-81	DIP2A	CD8_C5_EFF
2.04794e-147	0.27973	0.109	0.04	4.01211e-143	SSBP3	CD8_C5_EFF
1.56807e-172	0.279533	0.117	0.041	3.07201e-168	GK5	CD8_C5_EFF
4.24276e-109	0.278432	0.183	0.097	8.312e-105	G6PD	CD8_C5_EFF
6.24851e-94	0.278241	0.398	0.291	1.22415e-89	IQGAP1	CD8_C5_EFF
6.09154e-80	0.277972	0.351	0.258	1.19339e-75	RNF167	CD8_C5_EFF
1.6285e-150	0.277791	0.167	0.074	3.1904e-146	SLAMF7	CD8_C5_EFF
2.5107e-131	0.277703	0.141	0.062	4.91872e-127	C11orf21	CD8_C5_EFF
1.01798e-168	0.277145	0.116	0.041	1.99432e-164	GAB3	CD8_C5_EFF
9.84728e-74	0.276357	0.205	0.129	1.92918e-69	CDKN2D	CD8_C5_EFF
2.64643e-156	0.276156	0.758	0.672	5.18462e-152	IL2RG	CD8_C5_EFF
5.93934e-188	0.27559	0.115	0.037	1.16358e-183	RAP1GAP2	CD8_C5_EFF
2.40828e-83	0.273704	0.429	0.334	4.71807e-79	SHISA5	CD8_C5_EFF
3.43521e-176	0.273164	0.105	0.033	6.72992e-172	VAV3	CD8_C5_EFF
0	0.272756	0.979	0.93	0	IL32	CD8_C5_EFF
4.44833e-77	0.272616	0.171	0.1	8.71473e-73	CAPNS1	CD8_C5_EFF
1.38407e-80	0.272498	0.242	0.157	2.71154e-76	GLIPR2	CD8_C5_EFF
1.22947e-76	0.271255	0.261	0.176	2.40865e-72	VASP	CD8_C5_EFF
6.57857e-84	0.269851	0.18	0.104	1.28881e-79	PIP4K2A	CD8_C5_EFF
2.23047e-122	0.269751	0.152	0.071	4.36971e-118	PRR5	CD8_C5_EFF
1.12375e-90	0.269692	0.535	0.447	2.20154e-86	PDIA3	CD8_C5_EFF
2.36369e-148	0.269651	0.127	0.05	4.63071e-144	TGFBR1	CD8_C5_EFF
1.36445e-88	0.268908	0.463	0.361	2.67309e-84	TBC1D10C	CD8_C5_EFF
4.27482e-73	0.268705	0.276	0.192	8.37481e-69	MTPN	CD8_C5_EFF
1.19191e-75	0.268269	0.284	0.196	2.33507e-71	CCDC88C	CD8_C5_EFF
1.05762e-69	0.268185	0.247	0.168	2.07199e-65	CTDSP1	CD8_C5_EFF
1.68454e-104	0.267986	0.304	0.193	3.30017e-100	LYAR	CD8_C5_EFF
1.34828e-75	0.267763	0.442	0.354	2.64142e-71	WDR1	CD8_C5_EFF
1.75114e-92	0.267705	0.24	0.149	3.43067e-88	DNAJC1	CD8_C5_EFF
2.46904e-78	0.267628	0.294	0.204	4.8371e-74	ARHGEF3	CD8_C5_EFF
8.38311e-84	0.267074	0.298	0.204	1.64233e-79	CCDC107	CD8_C5_EFF
1.65531e-131	0.266783	0.212	0.109	3.24291e-127	EOMES	CD8_C5_EFF
5.52293e-82	0.266475	0.384	0.285	1.082e-77	CDK2AP2	CD8_C5_EFF
1.02753e-75	0.265843	0.376	0.285	2.01303e-71	TBCB	CD8_C5_EFF
8.63312e-103	0.264966	0.179	0.096	1.69131e-98	RAB37	CD8_C5_EFF
5.09211e-116	0.264489	0.331	0.208	9.97596e-112	LINC00152	CD8_C5_EFF
1.70241e-78	0.263899	0.328	0.234	3.33519e-74	RASAL3	CD8_C5_EFF
1.37922e-116	0.263552	0.633	0.509	2.70203e-112	S100A11	CD8_C5_EFF
3.08066e-141	0.262283	0.764	0.682	6.03532e-137	RHOA	CD8_C5_EFF
1.28014e-287	0.26185	0.56	0.318	2.50792e-283	HLA-DRB1	CD8_C5_EFF
2.28658e-107	0.261131	0.19	0.102	4.47964e-103	TNFRSF1A	CD8_C5_EFF
1.80744e-103	0.260514	0.137	0.066	3.54095e-99	LAIR1	CD8_C5_EFF
6.25836e-92	0.257482	0.14	0.071	1.22607e-87	BCL2L1	CD8_C5_EFF
3.23353e-61	0.256984	0.235	0.162	6.33481e-57	IFI27L2	CD8_C5_EFF
7.12415e-64	0.256971	0.187	0.119	1.39569e-59	MAP2K2	CD8_C5_EFF
1.811e-81	0.255966	0.345	0.248	3.54793e-77	CARD16	CD8_C5_EFF
2.9454e-65	0.254253	0.182	0.114	5.77033e-61	CD320	CD8_C5_EFF
7.52793e-122	0.253783	0.698	0.604	1.4748e-117	PPIB	CD8_C5_EFF
2.47e-67	0.253474	0.311	0.225	4.83897e-63	MACF1	CD8_C5_EFF
6.07461e-104	0.253007	0.147	0.073	1.19008e-99	CALHM2	CD8_C5_EFF
9.0779e-79	0.252755	0.268	0.178	1.77845e-74	IKZF3	CD8_C5_EFF
1.0667e-118	0.252451	0.748	0.674	2.08977e-114	PPDPF	CD8_C5_EFF
3.33682e-74	0.252383	0.173	0.102	6.53716e-70	SLA2	CD8_C5_EFF
1.08335e-83	0.25151	0.504	0.407	2.12239e-79	RNF213	CD8_C5_EFF
3.87145e-111	0.251379	0.7	0.602	7.58457e-107	AES	CD8_C5_EFF
7.46392e-67	0.251306	0.458	0.38	1.46226e-62	VAMP8	CD8_C5_EFF
1.66017e-83	0.250958	0.584	0.499	3.25244e-79	PRR13	CD8_C5_EFF
6.91582e-74	0.250554	0.283	0.194	1.35488e-69	CDC42EP3	CD8_C5_EFF
5.75946e-148	0.250518	0.817	0.744	1.12834e-143	RAC2	CD8_C5_EFF
2.92639e-61	0.250116	0.296	0.218	5.73309e-57	TES	CD8_C5_EFF
0	1.98764	0.751	0.287	0	CCL4	CD8_C6_CCL4
0	1.70642	0.387	0.082	0	CCL4L2	CD8_C6_CCL4
0	1.53048	0.756	0.253	0	HSPA1A	CD8_C6_CCL4
0	1.49379	0.682	0.167	0	HSPA1B	CD8_C6_CCL4
0	1.32951	0.671	0.293	0	GADD45B	CD8_C6_CCL4
0	1.31975	0.76	0.277	0	NR4A2	CD8_C6_CCL4
0	1.28932	0.372	0.091	0	IFNG	CD8_C6_CCL4
0	1.25003	0.264	0.09	0	XCL2	CD8_C6_CCL4
0	1.24027	0.79	0.231	0	GZMK	CD8_C6_CCL4
0	1.17524	0.861	0.459	0	DNAJB1	CD8_C6_CCL4
0	1.14532	0.213	0.058	0	XCL1	CD8_C6_CCL4
0	1.13219	0.45	0.111	0	FOSB	CD8_C6_CCL4
0	1.1079	0.863	0.418	0	DUSP2	CD8_C6_CCL4
0	1.07419	0.684	0.294	0	TUBB4B	CD8_C6_CCL4
0	1.05811	0.286	0.1	0	TNF	CD8_C6_CCL4
0	0.950255	0.729	0.379	0	DNAJA1	CD8_C6_CCL4
0	0.93079	0.326	0.058	0	EGR1	CD8_C6_CCL4
0	0.928297	0.959	0.515	0	CCL5	CD8_C6_CCL4
0	0.920786	0.704	0.462	0	CXCR4	CD8_C6_CCL4
0	0.903484	0.706	0.293	0	CD8A	CD8_C6_CCL4
0	0.851553	0.344	0.096	0	NR4A1	CD8_C6_CCL4
0	0.844901	0.945	0.731	0	CD74	CD8_C6_CCL4
0	0.834047	0.535	0.276	0	ID2	CD8_C6_CCL4
0	0.833674	0.412	0.139	0	H2AFX	CD8_C6_CCL4
0	0.831975	0.269	0.065	0	ITM2C	CD8_C6_CCL4
0	0.830622	0.489	0.179	0	HLA-DRA	CD8_C6_CCL4
0	0.826343	0.375	0.113	0	UBE2S	CD8_C6_CCL4
0	0.826291	0.766	0.462	0	COTL1	CD8_C6_CCL4
0	0.823774	0.215	0.07	0	CCL3	CD8_C6_CCL4
0	0.800248	0.91	0.721	0	HSP90AA1	CD8_C6_CCL4
0	0.794328	0.463	0.159	0	LAG3	CD8_C6_CCL4
0	0.786841	0.689	0.483	0	ZFP36L1	CD8_C6_CCL4
0	0.786755	0.776	0.542	0	IER2	CD8_C6_CCL4
0	0.780973	0.542	0.323	0	CITED2	CD8_C6_CCL4
0	0.774008	0.43	0.167	0	SERTAD1	CD8_C6_CCL4
0	0.769277	0.666	0.391	0	BRD2	CD8_C6_CCL4
0	0.763355	0.637	0.317	0	HLA-DRB1	CD8_C6_CCL4
0	0.754231	0.451	0.208	0	HSPH1	CD8_C6_CCL4
0	0.752691	0.719	0.436	0	JUN	CD8_C6_CCL4
0	0.752548	0.227	0.06	0	IER3	CD8_C6_CCL4
0	0.749973	0.108	0.017	0	HSPA6	CD8_C6_CCL4
0	0.748973	0.387	0.172	0	CREM	CD8_C6_CCL4
0	0.748879	0.208	0.032	0	TNFSF9	CD8_C6_CCL4
0	0.745148	0.663	0.412	0	DYNLL1	CD8_C6_CCL4
0	0.733858	0.766	0.408	0	GZMA	CD8_C6_CCL4
0	0.7324	0.372	0.136	0	CKS2	CD8_C6_CCL4
0	0.724104	0.383	0.125	0	FABP5	CD8_C6_CCL4
0	0.705314	0.892	0.704	0	UBB	CD8_C6_CCL4
0	0.691377	0.795	0.584	0	ZFP36	CD8_C6_CCL4
0	0.689047	0.565	0.328	0	FOS	CD8_C6_CCL4
0	0.684969	0.16	0.029	0	CCL3L3	CD8_C6_CCL4
0	0.682917	0.855	0.705	0	HSP90AB1	CD8_C6_CCL4
0	0.674691	0.677	0.471	0	LDHA	CD8_C6_CCL4
0	0.674069	0.365	0.148	0	RGS1	CD8_C6_CCL4
0	0.666344	0.729	0.504	0	H2AFZ	CD8_C6_CCL4
0	0.664192	0.977	0.905	0	H3F3B	CD8_C6_CCL4
0	0.65849	0.209	0.062	0	CRTAM	CD8_C6_CCL4
0	0.657911	0.654	0.424	0	SRSF2	CD8_C6_CCL4
0	0.656314	0.926	0.693	0	SRGN	CD8_C6_CCL4
0	0.656027	0.303	0.105	0	SKIL	CD8_C6_CCL4
0	0.652238	0.479	0.254	0	SLC38A2	CD8_C6_CCL4
0	0.647644	0.661	0.448	0	HSPE1	CD8_C6_CCL4
0	0.642029	0.218	0.051	0	NR4A3	CD8_C6_CCL4
0	0.639539	0.329	0.13	0	RGS2	CD8_C6_CCL4
0	0.636651	0.474	0.257	0	HERPUD1	CD8_C6_CCL4
1.02173e-245	0.629815	0.2	0.072	2.00168e-241	AREG	CD8_C6_CCL4
0	0.619962	0.375	0.178	0	PPP1R10	CD8_C6_CCL4
0	0.615241	0.325	0.138	0	LYST	CD8_C6_CCL4
0	0.611792	0.347	0.152	0	HLA-DRB5	CD8_C6_CCL4
1.75454e-268	0.608499	0.37	0.191	3.43731e-264	SAMSN1	CD8_C6_CCL4
0	0.602195	0.22	0.063	0	ANKRD37	CD8_C6_CCL4
5.44011e-259	0.601591	0.529	0.336	1.06577e-254	TNFAIP3	CD8_C6_CCL4
1.23593e-287	0.598738	0.286	0.121	2.42131e-283	MAP3K8	CD8_C6_CCL4
3.49134e-249	0.595241	0.315	0.153	6.83989e-245	IFRD1	CD8_C6_CCL4
2.24603e-242	0.595225	0.354	0.187	4.40019e-238	SNHG12	CD8_C6_CCL4
1.84628e-290	0.594419	0.619	0.427	3.61704e-286	NEAT1	CD8_C6_CCL4
1.62155e-210	0.594067	0.299	0.15	3.17678e-206	ZNF331	CD8_C6_CCL4
1.16024e-212	0.587621	0.32	0.167	2.27302e-208	TSPYL2	CD8_C6_CCL4
0	0.58762	0.226	0.07	0	CDKN1A	CD8_C6_CCL4
1.9856e-299	0.581055	0.687	0.532	3.88998e-295	SRSF7	CD8_C6_CCL4
0	0.574078	0.604	0.394	0	HLA-DPB1	CD8_C6_CCL4
0	0.572205	0.66	0.474	0	RSRP1	CD8_C6_CCL4
1.59744e-289	0.568665	0.531	0.33	3.12954e-285	FYN	CD8_C6_CCL4
0	0.567044	0.955	0.84	0	UBC	CD8_C6_CCL4
4.32102e-287	0.564088	0.231	0.085	8.46531e-283	OASL	CD8_C6_CCL4
0	0.562229	0.287	0.111	0	HLA-DQA1	CD8_C6_CCL4
4.46917e-193	0.560098	0.62	0.474	8.75554e-189	CD69	CD8_C6_CCL4
1.05716e-231	0.552241	0.416	0.245	2.07108e-227	SH2D1A	CD8_C6_CCL4
5.41591e-232	0.550168	0.541	0.361	1.06103e-227	DDIT4	CD8_C6_CCL4
0	0.548213	0.728	0.473	0	DUSP1	CD8_C6_CCL4
0	0.544554	0.945	0.87	0	HSPA8	CD8_C6_CCL4
7.0844e-262	0.537131	0.244	0.096	1.38791e-257	FAM46C	CD8_C6_CCL4
1.88492e-276	0.534984	0.205	0.071	3.69275e-272	NEU1	CD8_C6_CCL4
8.74382e-226	0.534376	0.297	0.144	1.713e-221	CSRNP1	CD8_C6_CCL4
0	0.53266	0.898	0.7	0	JUNB	CD8_C6_CCL4
5.64579e-294	0.532135	0.576	0.364	1.10607e-289	HLA-DPA1	CD8_C6_CCL4
3.66402e-178	0.528219	0.414	0.265	7.17818e-174	YPEL5	CD8_C6_CCL4
1.4292e-245	0.527358	0.386	0.206	2.79994e-241	LINC00152	CD8_C6_CCL4
1.867e-204	0.526132	0.509	0.355	3.65764e-200	HSPA5	CD8_C6_CCL4
2.1636e-301	0.522997	0.173	0.05	4.23871e-297	SLC7A5	CD8_C6_CCL4
6.54366e-203	0.51845	0.448	0.286	1.28197e-198	DDX3X	CD8_C6_CCL4
1.28085e-123	0.512887	0.38	0.258	2.50931e-119	RGCC	CD8_C6_CCL4
5.41902e-259	0.508859	0.707	0.576	1.06164e-254	FUS	CD8_C6_CCL4
1.61169e-283	0.5086	0.24	0.09	3.15746e-279	AOAH	CD8_C6_CCL4
1.46736e-282	0.507276	0.154	0.043	2.8747e-278	TUBB2A	CD8_C6_CCL4
4.41716e-188	0.50195	0.264	0.129	8.65365e-184	CHMP1B	CD8_C6_CCL4
7.1337e-217	0.500312	0.247	0.109	1.39756e-212	EOMES	CD8_C6_CCL4
1.29777e-220	0.498291	0.274	0.126	2.54247e-216	BCL3	CD8_C6_CCL4
5.25549e-177	0.492445	0.299	0.162	1.0296e-172	EIF4A3	CD8_C6_CCL4
0	0.491692	0.536	0.274	0	CD8B	CD8_C6_CCL4
2.5143e-156	0.490595	0.455	0.313	4.92576e-152	BTG2	CD8_C6_CCL4
0	0.489892	0.142	0.031	0	ARL4D	CD8_C6_CCL4
3.00094e-165	0.48909	0.303	0.169	5.87914e-161	PTPN22	CD8_C6_CCL4
2.46121e-173	0.488139	0.266	0.137	4.82177e-169	RALGAPA1	CD8_C6_CCL4
2.28122e-241	0.48773	0.241	0.095	4.46915e-237	DUSP4	CD8_C6_CCL4
1.40499e-220	0.48586	0.215	0.087	2.75251e-216	JMJD6	CD8_C6_CCL4
0	0.485092	0.83	0.494	0	CST7	CD8_C6_CCL4
1.73248e-259	0.479474	0.852	0.802	3.39409e-255	ZFP36L2	CD8_C6_CCL4
7.23106e-102	0.471465	0.341	0.238	1.41664e-97	CLDND1	CD8_C6_CCL4
5.09845e-180	0.469373	0.375	0.214	9.98838e-176	CMC1	CD8_C6_CCL4
2.96293e-165	0.464927	0.245	0.119	5.80468e-161	HLA-DQB1	CD8_C6_CCL4
5.53586e-121	0.46354	0.452	0.343	1.08453e-116	TUBA4A	CD8_C6_CCL4
1.03757e-161	0.463231	0.441	0.29	2.0327e-157	PPP1R15A	CD8_C6_CCL4
6.08015e-134	0.45934	0.315	0.192	1.19116e-129	MAT2A	CD8_C6_CCL4
9.481e-139	0.453876	0.292	0.171	1.85742e-134	IDI1	CD8_C6_CCL4
1.44615e-130	0.453106	0.39	0.267	2.83315e-126	DNAJB6	CD8_C6_CCL4
3.2372e-152	0.45304	0.444	0.274	6.342e-148	GZMB	CD8_C6_CCL4
0	0.451327	0.118	0.023	0	ATF3	CD8_C6_CCL4
3.74821e-186	0.44839	0.236	0.108	7.34313e-182	HLA-DMA	CD8_C6_CCL4
2.19735e-137	0.447185	0.271	0.151	4.30483e-133	SOCS1	CD8_C6_CCL4
1.97968e-75	0.443651	0.503	0.436	3.87838e-71	TAGAP	CD8_C6_CCL4
9.92013e-151	0.442274	0.232	0.116	1.94345e-146	INSIG1	CD8_C6_CCL4
1.55474e-176	0.441474	0.156	0.059	3.0459e-172	GLA	CD8_C6_CCL4
3.87679e-272	0.439618	0.644	0.47	7.59501e-268	TUBA1B	CD8_C6_CCL4
3.92598e-123	0.438746	0.33	0.209	7.69139e-119	REL	CD8_C6_CCL4
1.52102e-127	0.432026	0.244	0.134	2.97984e-123	TUBA1C	CD8_C6_CCL4
2.58923e-112	0.430138	0.307	0.195	5.07256e-108	TMEM2	CD8_C6_CCL4
1.94947e-105	0.427825	0.546	0.468	3.81921e-101	SAP18	CD8_C6_CCL4
4.8102e-115	0.424919	0.442	0.332	9.42366e-111	HSPD1	CD8_C6_CCL4
1.69349e-161	0.420604	0.177	0.075	3.31771e-157	ZC3H12A	CD8_C6_CCL4
8.6967e-137	0.420582	0.51	0.378	1.70377e-132	SAT1	CD8_C6_CCL4
1.76723e-116	0.418996	0.297	0.182	3.46217e-112	RUNX3	CD8_C6_CCL4
8.12545e-118	0.416661	0.235	0.131	1.59186e-113	NAA50	CD8_C6_CCL4
1.93936e-58	0.415986	0.36	0.292	3.79939e-54	PIK3R1	CD8_C6_CCL4
8.41124e-136	0.415589	0.227	0.117	1.64785e-131	MIDN	CD8_C6_CCL4
7.26957e-131	0.415025	0.308	0.185	1.42418e-126	ARAP2	CD8_C6_CCL4
3.33205e-97	0.414083	0.26	0.163	6.52781e-93	ODC1	CD8_C6_CCL4
1.33452e-168	0.412778	0.188	0.08	2.61446e-164	HEXIM1	CD8_C6_CCL4
9.08132e-78	0.410686	0.255	0.166	1.77912e-73	MYADM	CD8_C6_CCL4
9.50536e-98	0.408529	0.253	0.155	1.8622e-93	POLR2A	CD8_C6_CCL4
0	0.404548	0.959	0.892	0	GAPDH	CD8_C6_CCL4
2.28034e-91	0.402999	0.395	0.297	4.46742e-87	SELK	CD8_C6_CCL4
1.45982e-184	0.398986	0.11	0.033	2.85994e-180	PPP1R14B	CD8_C6_CCL4
7.13452e-170	0.398678	0.126	0.042	1.39772e-165	RBKS	CD8_C6_CCL4
1.08001e-124	0.398514	0.172	0.08	2.11585e-120	KLF10	CD8_C6_CCL4
1.00824e-126	0.396825	0.182	0.087	1.97523e-122	DDIT3	CD8_C6_CCL4
5.43231e-100	0.395236	0.414	0.31	1.06424e-95	WSB1	CD8_C6_CCL4
8.94405e-101	0.393526	0.468	0.357	1.75223e-96	SLC2A3	CD8_C6_CCL4
3.18659e-142	0.391142	0.178	0.08	6.24285e-138	IER5	CD8_C6_CCL4
3.40079e-118	0.387706	0.193	0.098	6.66249e-114	INTS6	CD8_C6_CCL4
5.7452e-157	0.387699	0.176	0.074	1.12554e-152	F2R	CD8_C6_CCL4
1.83894e-86	0.386759	0.249	0.156	3.60266e-82	PDE4B	CD8_C6_CCL4
2.85703e-128	0.386574	0.217	0.112	5.59721e-124	PDE4D	CD8_C6_CCL4
1.61067e-135	0.386071	0.547	0.431	3.15547e-131	SFPQ	CD8_C6_CCL4
1.01722e-83	0.385364	0.461	0.371	1.99283e-79	EZR	CD8_C6_CCL4
1.01291e-114	0.38313	0.308	0.192	1.9844e-110	STOM	CD8_C6_CCL4
3.69782e-88	0.377419	0.484	0.394	7.2444e-84	MCL1	CD8_C6_CCL4
1.08497e-99	0.376044	0.286	0.183	2.12556e-95	ATF4	CD8_C6_CCL4
3.01515e-74	0.374175	0.4	0.313	5.90698e-70	TUBA1A	CD8_C6_CCL4
1.25315e-258	0.372839	0.109	0.025	2.45504e-254	ZNF296	CD8_C6_CCL4
8.10113e-96	0.369702	0.324	0.217	1.58709e-91	CBLB	CD8_C6_CCL4
3.38699e-104	0.367932	0.487	0.387	6.63546e-100	STK17A	CD8_C6_CCL4
7.41325e-107	0.367562	0.185	0.095	1.45233e-102	GLUL	CD8_C6_CCL4
2.47215e-92	0.364969	0.279	0.181	4.8432e-88	ZFAND5	CD8_C6_CCL4
3.04478e-69	0.362426	0.28	0.197	5.96502e-65	AMD1	CD8_C6_CCL4
2.10694e-105	0.361608	0.224	0.124	4.1277e-101	PMAIP1	CD8_C6_CCL4
4.9895e-107	0.36079	0.177	0.09	9.77493e-103	ZFAND2A	CD8_C6_CCL4
4.22371e-129	0.359947	0.293	0.167	8.27467e-125	TIGIT	CD8_C6_CCL4
2.47747e-116	0.359563	0.15	0.067	4.85362e-112	RHOB	CD8_C6_CCL4
7.50543e-218	0.356187	0.854	0.789	1.47039e-213	DDX5	CD8_C6_CCL4
2.18786e-71	0.35566	0.241	0.158	4.28623e-67	SRRT	CD8_C6_CCL4
3.61972e-123	0.355094	0.169	0.078	7.09138e-119	GABARAPL1	CD8_C6_CCL4
1.38156e-74	0.354108	0.226	0.143	2.70661e-70	ATP1B3	CD8_C6_CCL4
7.41177e-99	0.353746	0.255	0.154	1.45204e-94	ARID5A	CD8_C6_CCL4
1.37277e-78	0.353029	0.342	0.25	2.68939e-74	ARF4	CD8_C6_CCL4
6.57303e-89	0.351328	0.32	0.217	1.28772e-84	PTPN7	CD8_C6_CCL4
4.88935e-97	0.350569	0.157	0.078	9.57873e-93	KDM6B	CD8_C6_CCL4
2.6296e-85	0.350382	0.332	0.232	5.15164e-81	NFATC2	CD8_C6_CCL4
1.25588e-76	0.349594	0.297	0.209	2.46039e-72	TCP1	CD8_C6_CCL4
1.0931e-105	0.349279	0.263	0.156	2.14149e-101	CXCR3	CD8_C6_CCL4
4.93989e-72	0.347894	0.231	0.149	9.67773e-68	HNRNPLL	CD8_C6_CCL4
2.81421e-80	0.344429	0.314	0.216	5.51332e-76	APOBEC3G	CD8_C6_CCL4
2.36437e-85	0.343395	0.18	0.1	4.63203e-81	LRIF1	CD8_C6_CCL4
3.31631e-61	0.342984	0.254	0.176	6.49698e-57	RNF19A	CD8_C6_CCL4
3.77237e-72	0.342921	0.251	0.166	7.39046e-68	MYLIP	CD8_C6_CCL4
1.84067e-122	0.34274	0.132	0.055	3.60606e-118	SLC1A5	CD8_C6_CCL4
8.12632e-102	0.341273	0.117	0.05	1.59203e-97	FASLG	CD8_C6_CCL4
2.0677e-88	0.341007	0.504	0.416	4.05084e-84	SRSF3	CD8_C6_CCL4
1.22565e-109	0.340695	0.137	0.061	2.40117e-105	SLF1	CD8_C6_CCL4
6.4892e-63	0.339274	0.197	0.124	1.2713e-58	VPS37B	CD8_C6_CCL4
1.98964e-89	0.339077	0.552	0.455	3.8979e-85	IRF1	CD8_C6_CCL4
3.27082e-135	0.338733	0.135	0.053	6.40786e-131	DTHD1	CD8_C6_CCL4
1.00476e-70	0.338125	0.367	0.281	1.96842e-66	CACYBP	CD8_C6_CCL4
6.40275e-103	0.337965	0.158	0.077	1.25436e-98	TSC22D2	CD8_C6_CCL4
1.16857e-81	0.336333	0.169	0.091	2.28935e-77	DUSP5	CD8_C6_CCL4
5.74622e-74	0.332805	0.522	0.458	1.12574e-69	CD44	CD8_C6_CCL4
2.00849e-72	0.332477	0.212	0.132	3.93483e-68	NARF	CD8_C6_CCL4
2.94365e-75	0.331579	0.431	0.347	5.76691e-71	EIF5	CD8_C6_CCL4
1.91023e-88	0.331541	0.539	0.464	3.74233e-84	PGK1	CD8_C6_CCL4
3.01488e-96	0.330142	0.15	0.073	5.90646e-92	PPP1R16B	CD8_C6_CCL4
4.32003e-137	0.329622	0.134	0.053	8.46337e-133	ABHD5	CD8_C6_CCL4
1.83421e-111	0.329082	0.159	0.075	3.59341e-107	LGALS3	CD8_C6_CCL4
4.67393e-62	0.326778	0.411	0.333	9.15669e-58	STAT3	CD8_C6_CCL4
4.64267e-122	0.326476	0.129	0.052	9.09545e-118	CXCR6	CD8_C6_CCL4
7.86287e-89	0.322128	0.159	0.082	1.54041e-84	KPNA2	CD8_C6_CCL4
2.48379e-68	0.321652	0.449	0.369	4.86598e-64	SQSTM1	CD8_C6_CCL4
6.16023e-94	0.321648	0.148	0.073	1.20685e-89	NXF1	CD8_C6_CCL4
3.58253e-183	0.320923	0.102	0.029	7.01854e-179	KCNQ1OT1	CD8_C6_CCL4
7.69503e-64	0.320624	0.269	0.188	1.50753e-59	HNRNPAB	CD8_C6_CCL4
3.64032e-52	0.319938	0.196	0.13	7.13175e-48	GABPB1-AS1	CD8_C6_CCL4
1.57213e-58	0.319478	0.329	0.251	3.07996e-54	CLK1	CD8_C6_CCL4
3.56792e-69	0.31876	0.453	0.36	6.9899e-65	GBP5	CD8_C6_CCL4
9.86535e-74	0.314539	0.421	0.335	1.93272e-69	MAP1LC3B	CD8_C6_CCL4
1.72629e-58	0.313366	0.411	0.342	3.38198e-54	TERF2IP	CD8_C6_CCL4
1.57086e-94	0.312548	0.123	0.055	3.07748e-90	YBX3	CD8_C6_CCL4
8.47443e-64	0.311455	0.206	0.132	1.66023e-59	GYG1	CD8_C6_CCL4
6.11684e-56	0.311044	0.228	0.156	1.19835e-51	CHORDC1	CD8_C6_CCL4
4.77438e-47	0.31003	0.291	0.223	9.35349e-43	MAPRE2	CD8_C6_CCL4
2.03985e-76	0.309984	0.255	0.164	3.99627e-72	IL2RB	CD8_C6_CCL4
1.11332e-86	0.30995	0.227	0.133	2.18111e-82	PTMS	CD8_C6_CCL4
1.4686e-44	0.309857	0.249	0.186	2.87714e-40	GTF2B	CD8_C6_CCL4
4.76658e-38	0.308863	0.254	0.196	9.33821e-34	SLA	CD8_C6_CCL4
3.93891e-114	0.308617	0.114	0.045	7.71671e-110	IRF4	CD8_C6_CCL4
3.23097e-65	0.308556	0.405	0.324	6.32979e-61	PDCD4	CD8_C6_CCL4
4.7373e-104	0.307444	0.16	0.077	9.28084e-100	SLAMF7	CD8_C6_CCL4
4.42886e-127	0.305861	0.903	0.884	8.67658e-123	BTG1	CD8_C6_CCL4
7.96873e-64	0.30421	0.193	0.119	1.56115e-59	TGIF1	CD8_C6_CCL4
0	0.300563	0.981	0.957	0	EIF1	CD8_C6_CCL4
6.35396e-55	0.300358	0.386	0.313	1.2448e-50	ZC3HAV1	CD8_C6_CCL4
6.20741e-68	0.29961	0.135	0.072	1.21609e-63	TIPARP	CD8_C6_CCL4
5.11091e-75	0.299431	0.14	0.073	1.00128e-70	ERO1B	CD8_C6_CCL4
1.70079e-41	0.299118	0.237	0.177	3.33202e-37	MRPL18	CD8_C6_CCL4
1.11138e-42	0.29875	0.278	0.214	2.1773e-38	LINC-PINT	CD8_C6_CCL4
1.79735e-67	0.298682	0.176	0.103	3.52119e-63	SLA2	CD8_C6_CCL4
8.3089e-52	0.295274	0.262	0.192	1.6278e-47	SURF4	CD8_C6_CCL4
7.69083e-42	0.29485	0.228	0.167	1.50671e-37	TLE4	CD8_C6_CCL4
3.47959e-142	0.294844	0.844	0.8	6.81686e-138	OAZ1	CD8_C6_CCL4
2.16692e-57	0.294736	0.441	0.37	4.24521e-53	ARL6IP1	CD8_C6_CCL4
6.13264e-39	0.294438	0.191	0.134	1.20145e-34	PDCL3	CD8_C6_CCL4
1.21808e-41	0.293937	0.18	0.123	2.38634e-37	POM121C	CD8_C6_CCL4
1.35469e-47	0.293629	0.353	0.286	2.65396e-43	RBBP6	CD8_C6_CCL4
6.25455e-85	0.291568	0.171	0.092	1.22533e-80	PTTG1	CD8_C6_CCL4
3.2709e-42	0.288368	0.261	0.197	6.40801e-38	CNOT6L	CD8_C6_CCL4
5.07673e-44	0.28666	0.245	0.181	9.94582e-40	CDK17	CD8_C6_CCL4
6.02805e-56	0.286036	0.183	0.115	1.18096e-51	NUFIP2	CD8_C6_CCL4
5.45965e-61	0.285373	0.134	0.074	1.0696e-56	FOSL2	CD8_C6_CCL4
3.4988e-95	0.285343	0.302	0.193	6.8545e-91	STMN1	CD8_C6_CCL4
1.69211e-42	0.285204	0.226	0.164	3.31502e-38	FAM177A1	CD8_C6_CCL4
4.63513e-43	0.285095	0.263	0.196	9.08068e-39	NFKBIZ	CD8_C6_CCL4
1.50106e-91	0.284988	0.111	0.048	2.94073e-87	MXD1	CD8_C6_CCL4
1.09616e-59	0.284719	0.434	0.364	2.14749e-55	RBM8A	CD8_C6_CCL4
5.97098e-59	0.284346	0.22	0.145	1.16977e-54	MTHFD2	CD8_C6_CCL4
3.43648e-79	0.283455	0.112	0.052	6.73241e-75	MCOLN2	CD8_C6_CCL4
9.60622e-110	0.281543	0.903	0.905	1.88195e-105	MT-ND1	CD8_C6_CCL4
1.13642e-55	0.279246	0.163	0.1	2.22635e-51	ITGAE	CD8_C6_CCL4
2.9955e-33	0.278765	0.209	0.156	5.86849e-29	PTP4A1	CD8_C6_CCL4
6.26101e-43	0.27858	0.255	0.192	1.22659e-38	DYNC1H1	CD8_C6_CCL4
2.43762e-83	0.278258	0.114	0.052	4.77553e-79	FAM53C	CD8_C6_CCL4
3.73229e-48	0.27807	0.413	0.351	7.31193e-44	RBM25	CD8_C6_CCL4
2.07983e-55	0.277461	0.147	0.086	4.0746e-51	TOB2	CD8_C6_CCL4
4.39695e-83	0.276965	0.12	0.056	8.61407e-79	ZFYVE28	CD8_C6_CCL4
7.73238e-54	0.275839	0.353	0.276	1.51485e-49	CTSD	CD8_C6_CCL4
2.13059e-38	0.274439	0.29	0.231	4.17404e-34	HN1	CD8_C6_CCL4
7.77693e-65	0.273882	0.145	0.08	1.52358e-60	PECAM1	CD8_C6_CCL4
7.85886e-59	0.273333	0.122	0.066	1.53963e-54	JOSD1	CD8_C6_CCL4
4.54582e-58	0.271456	0.138	0.078	8.90572e-54	TOX	CD8_C6_CCL4
7.04533e-40	0.271173	0.214	0.155	1.38025e-35	PNP	CD8_C6_CCL4
1.2432e-67	0.270595	0.125	0.064	2.43556e-63	PDCD1	CD8_C6_CCL4
4.32834e-50	0.269205	0.2	0.133	8.47964e-46	NFAT5	CD8_C6_CCL4
6.8333e-58	0.268846	0.131	0.073	1.33871e-53	GGA2	CD8_C6_CCL4
5.83779e-36	0.268607	0.257	0.201	1.14368e-31	CNOT2	CD8_C6_CCL4
7.99317e-51	0.268254	0.486	0.434	1.56594e-46	EIF4G2	CD8_C6_CCL4
2.63529e-43	0.267716	0.23	0.164	5.1628e-39	SYTL3	CD8_C6_CCL4
8.3551e-36	0.267227	0.228	0.17	1.63685e-31	HIF1A	CD8_C6_CCL4
4.02947e-33	0.265698	0.219	0.166	7.89413e-29	AHSA1	CD8_C6_CCL4
8.19652e-40	0.264804	0.307	0.246	1.60578e-35	REEP5	CD8_C6_CCL4
6.03633e-40	0.264254	0.453	0.408	1.18258e-35	ATP6V0C	CD8_C6_CCL4
7.34223e-48	0.264015	0.428	0.36	1.43842e-43	PPP2R5C	CD8_C6_CCL4
2.45424e-34	0.263191	0.219	0.161	4.80809e-30	BHLHE40	CD8_C6_CCL4
1.05805e-31	0.262613	0.19	0.139	2.07283e-27	ZBTB1	CD8_C6_CCL4
2.13655e-113	0.262149	0.954	0.948	4.18571e-109	FTH1	CD8_C6_CCL4
4.33357e-50	0.261383	0.274	0.198	8.4899e-46	LYAR	CD8_C6_CCL4
9.05411e-42	0.2585	0.15	0.096	1.77379e-37	HCG18	CD8_C6_CCL4
2.33584e-67	0.258438	0.569	0.506	4.57615e-63	TPI1	CD8_C6_CCL4
6.12366e-31	0.257975	0.211	0.16	1.19969e-26	DNAJB9	CD8_C6_CCL4
4.99494e-92	0.2575	0.794	0.763	9.78559e-88	PNRC1	CD8_C6_CCL4
8.39677e-276	0.256377	0.993	0.977	1.64501e-271	HLA-A	CD8_C6_CCL4
4.9265e-71	0.255969	0.644	0.591	9.65151e-67	RARRES3	CD8_C6_CCL4
2.71327e-34	0.255116	0.329	0.275	5.31557e-30	EML4	CD8_C6_CCL4
4.77636e-39	0.255059	0.196	0.137	9.35737e-35	SOCS3	CD8_C6_CCL4
0	0.254548	0.9	0.485	0	NKG7	CD8_C6_CCL4
7.68095e-31	0.254456	0.189	0.139	1.50478e-26	SLC20A1	CD8_C6_CCL4
8.4846e-44	0.253972	0.469	0.411	1.66222e-39	RNF213	CD8_C6_CCL4
7.94011e-34	0.253834	0.35	0.298	1.55555e-29	CD96	CD8_C6_CCL4
1.26237e-37	0.253793	0.33	0.269	2.4731e-33	IDS	CD8_C6_CCL4
1.74918e-216	0.253711	0.989	0.984	3.42681e-212	PTMA	CD8_C6_CCL4
1.5789e-34	0.25288	0.199	0.146	3.09323e-30	UBE2A	CD8_C6_CCL4
1.07351e-27	0.251739	0.232	0.184	2.10311e-23	DHX36	CD8_C6_CCL4
7.50014e-62	0.250162	0.104	0.051	1.46935e-57	RP11-325F22.2	CD8_C6_CCL4
0	2.58091	0.684	0.065	0	CXCL13	CD8_C7_XCL
0	2.14617	0.583	0.063	0	XCL1	CD8_C7_XCL
0	2.08504	0.605	0.097	0	XCL2	CD8_C7_XCL
0	1.93981	0.614	0.057	0	NMB	CD8_C7_XCL
0	1.81918	0.828	0.195	0	HLA-DRA	CD8_C7_XCL
0	1.73825	0.746	0.138	0	FABP5	CD8_C7_XCL
0	1.55404	0.526	0.067	0	CRTAM	CD8_C7_XCL
0	1.52014	0.682	0.117	0	HLA-DQA1	CD8_C7_XCL
0	1.5087	0.442	0.007	0	CAV1	CD8_C7_XCL
1.54449e-306	1.46374	0.981	0.745	3.02582e-302	CD74	CD8_C7_XCL
0	1.45542	0.877	0.334	0	HLA-DRB1	CD8_C7_XCL
0	1.36682	0.312	0.035	0	FXYD2	CD8_C7_XCL
0	1.3465	0.435	0.022	0	GEM	CD8_C7_XCL
0	1.32217	0.58	0.123	0	HLA-DQB1	CD8_C7_XCL
0	1.24162	0.837	0.267	0	GZMK	CD8_C7_XCL
0	1.21515	0.601	0.1	0	DUSP4	CD8_C7_XCL
1.4195e-249	1.20018	0.836	0.393	2.78094e-245	ITM2A	CD8_C7_XCL
0	1.17971	0.585	0.085	0	TNFRSF18	CD8_C7_XCL
0	1.17032	0.6	0.112	0	HLA-DMA	CD8_C7_XCL
1.87832e-281	1.12014	0.603	0.164	3.67982e-277	CD82	CD8_C7_XCL
0	1.11571	0.168	0.002	0	PMCH	CD8_C7_XCL
1.56025e-211	1.07059	0.7	0.262	3.05668e-207	RGCC	CD8_C7_XCL
1.88578e-255	1.06176	0.672	0.213	3.69444e-251	REL	CD8_C7_XCL
2.18405e-247	1.01835	0.903	0.48	4.27878e-243	COTL1	CD8_C7_XCL
0	0.999529	0.348	0.023	0	TNFRSF9	CD8_C7_XCL
3.09242e-204	0.997459	0.415	0.099	6.05836e-200	TNFRSF4	CD8_C7_XCL
5.30025e-266	0.990114	0.564	0.14	1.03837e-261	RGS2	CD8_C7_XCL
3.05613e-184	0.9864	0.785	0.375	5.98727e-180	HLA-DPA1	CD8_C7_XCL
1.74179e-151	0.956086	0.777	0.406	3.41234e-147	HLA-DPB1	CD8_C7_XCL
5.09381e-222	0.947316	0.975	0.708	9.97927e-218	SRGN	CD8_C7_XCL
2.12157e-296	0.941287	0.605	0.146	4.15637e-292	LYST	CD8_C7_XCL
3.66855e-148	0.93257	0.757	0.445	7.18705e-144	PKM	CD8_C7_XCL
2.90427e-247	0.913654	0.99	0.896	5.68975e-243	GAPDH	CD8_C7_XCL
1.49064e-122	0.898708	0.559	0.223	2.92032e-118	CMC1	CD8_C7_XCL
1.40065e-184	0.892189	0.754	0.309	2.74401e-180	NR4A2	CD8_C7_XCL
1.13124e-115	0.88996	0.327	0.092	2.21622e-111	MT1E	CD8_C7_XCL
4.47924e-179	0.868563	0.302	0.061	8.77529e-175	MIR155HG	CD8_C7_XCL
4.98752e-183	0.855656	0.894	0.446	9.77104e-179	DUSP2	CD8_C7_XCL
7.26403e-87	0.842691	0.695	0.404	1.4231e-82	MT2A	CD8_C7_XCL
3.29033e-155	0.838067	0.629	0.254	6.44608e-151	SH2D1A	CD8_C7_XCL
2.44003e-196	0.823761	0.348	0.072	4.78026e-192	LMNA	CD8_C7_XCL
3.08778e-131	0.823738	0.474	0.163	6.04927e-127	HLA-DRB5	CD8_C7_XCL
0	0.821207	0.385	0.05	0	CADM1	CD8_C7_XCL
1.027e-139	0.806696	0.319	0.079	2.012e-135	AREG	CD8_C7_XCL
6.72427e-165	0.805518	0.507	0.157	1.31735e-160	ZNF331	CD8_C7_XCL
1.43775e-126	0.758279	0.653	0.293	2.81669e-122	NR3C1	CD8_C7_XCL
0	0.754419	0.296	0.034	0	IGFBP4	CD8_C7_XCL
1.88883e-137	0.751269	0.51	0.178	3.7004e-133	RNF19A	CD8_C7_XCL
0	0.72563	0.246	0.008	0	GNG4	CD8_C7_XCL
5.22655e-154	0.723659	0.53	0.172	1.02393e-149	TIGIT	CD8_C7_XCL
0	0.719516	0.35	0.043	0	NDFIP2	CD8_C7_XCL
5.5938e-105	0.711322	0.681	0.363	1.09588e-100	FKBP1A	CD8_C7_XCL
0	0.711133	0.212	0.013	0	CD200	CD8_C7_XCL
1.07066e-114	0.708495	0.541	0.215	2.09752e-110	BATF	CD8_C7_XCL
3.0456e-109	0.705856	0.251	0.063	5.96664e-105	PGM2L1	CD8_C7_XCL
1.36376e-96	0.705712	0.679	0.38	2.67173e-92	PGAM1	CD8_C7_XCL
4.99721e-109	0.705344	0.502	0.199	9.79002e-105	BIRC3	CD8_C7_XCL
5.39561e-137	0.694088	0.422	0.128	1.05705e-132	PMAIP1	CD8_C7_XCL
0	0.691581	0.175	0.004	0	CTHRC1	CD8_C7_XCL
4.83164e-178	0.689772	0.359	0.082	9.46567e-174	PECAM1	CD8_C7_XCL
0	0.688817	0.231	0.011	0	MS4A6A	CD8_C7_XCL
4.92404e-24	0.68715	0.371	0.222	9.64668e-20	MT1X	CD8_C7_XCL
1.70976e-102	0.683346	0.794	0.507	3.34959e-98	TPI1	CD8_C7_XCL
1.90634e-105	0.679734	0.719	0.404	3.73471e-101	PRDX1	CD8_C7_XCL
5.11727e-105	0.675081	0.716	0.407	1.00252e-100	PARK7	CD8_C7_XCL
4.09428e-135	0.665894	0.272	0.062	8.0211e-131	NR4A3	CD8_C7_XCL
5.41312e-112	0.654705	0.695	0.337	1.06048e-107	CD27	CD8_C7_XCL
4.0445e-183	0.649619	0.254	0.043	7.92358e-179	TNFSF9	CD8_C7_XCL
0	0.644553	0.169	0.001	0	FXYD6	CD8_C7_XCL
0	0.642229	0.231	0.019	0	VCAM1	CD8_C7_XCL
6.69854e-247	0.641699	0.286	0.042	1.31231e-242	HAVCR2	CD8_C7_XCL
5.4235e-134	0.633626	0.398	0.116	1.06252e-129	PDE4D	CD8_C7_XCL
2.10206e-99	0.632995	0.549	0.237	4.11815e-95	SH2D2A	CD8_C7_XCL
3.62107e-79	0.625604	0.321	0.11	7.09403e-75	IFNG	CD8_C7_XCL
2.42692e-115	0.625153	0.766	0.401	4.75458e-111	DNAJA1	CD8_C7_XCL
0	0.618986	0.18	0.012	0	VIPR2	CD8_C7_XCL
1.95712e-151	0.618423	0.25	0.049	3.8342e-147	TTN	CD8_C7_XCL
4.48878e-100	0.617895	0.777	0.461	8.79397e-96	HSPE1	CD8_C7_XCL
8.11009e-109	0.61511	0.784	0.427	1.58885e-104	DYNLL1	CD8_C7_XCL
4.92358e-111	0.61418	0.427	0.147	9.64579e-107	MTHFD2	CD8_C7_XCL
0	0.608044	0.216	0.017	0	RASSF4	CD8_C7_XCL
5.4281e-154	0.605589	0.468	0.136	1.06342e-149	PTMS	CD8_C7_XCL
6.92969e-84	0.600271	0.634	0.337	1.3576e-79	HSPD1	CD8_C7_XCL
1.87204e-107	0.599527	0.455	0.162	3.66752e-103	BHLHE40	CD8_C7_XCL
5.21175e-105	0.596317	0.547	0.223	1.02103e-100	HSPH1	CD8_C7_XCL
7.98982e-119	0.593247	0.433	0.144	1.56529e-114	CTSB	CD8_C7_XCL
6.60602e-223	0.590174	0.24	0.033	1.29419e-218	ENC1	CD8_C7_XCL
1.11847e-107	0.579805	0.364	0.112	2.19119e-103	NR4A1	CD8_C7_XCL
3.33808e-145	0.577446	0.329	0.08	6.53964e-141	TOX	CD8_C7_XCL
1.9933e-97	0.565521	0.454	0.171	3.90507e-93	HIF1A	CD8_C7_XCL
5.40388e-110	0.563032	0.285	0.076	1.05867e-105	APLP2	CD8_C7_XCL
3.42078e-82	0.558187	0.362	0.133	6.70164e-78	SIAH2	CD8_C7_XCL
7.74205e-77	0.557483	0.636	0.336	1.51674e-72	STAT3	CD8_C7_XCL
8.59128e-91	0.555045	0.347	0.116	1.68312e-86	EOMES	CD8_C7_XCL
6.70567e-81	0.553742	0.325	0.114	1.31371e-76	PIM3	CD8_C7_XCL
0	0.543722	0.203	0.016	0	HMOX1	CD8_C7_XCL
1.59054e-56	0.541017	0.673	0.444	3.11603e-52	ENO1	CD8_C7_XCL
1.32109e-77	0.537183	0.498	0.221	2.58814e-73	CBLB	CD8_C7_XCL
6.45143e-103	0.537154	0.431	0.15	1.2639e-98	CKS2	CD8_C7_XCL
0	0.533066	0.143	0.003	0	SLC28A3	CD8_C7_XCL
1.21242e-81	0.532932	0.877	0.715	2.37524e-77	HSP90AB1	CD8_C7_XCL
0	0.530566	0.162	0.007	0	PCAT29	CD8_C7_XCL
9.18353e-179	0.529029	0.242	0.04	1.79914e-174	AHI1	CD8_C7_XCL
2.39038e-99	0.526677	0.437	0.16	4.683e-95	LIMS1	CD8_C7_XCL
2.49275e-75	0.525091	0.491	0.221	4.88355e-71	PTPN7	CD8_C7_XCL
2.42747e-50	0.523136	0.604	0.362	4.75566e-46	HSPB1	CD8_C7_XCL
7.93126e-163	0.520783	0.193	0.029	1.55381e-158	TSC22D1	CD8_C7_XCL
9.99446e-103	0.518135	0.377	0.122	1.95801e-98	TGIF1	CD8_C7_XCL
1.4852e-131	0.51755	0.18	0.03	2.90965e-127	CD79A	CD8_C7_XCL
1.2428e-77	0.515524	0.347	0.127	2.43478e-73	SESN3	CD8_C7_XCL
6.42126e-59	0.514916	0.715	0.484	1.25799e-54	LDHA	CD8_C7_XCL
5.06875e-118	0.514195	0.212	0.044	9.93018e-114	GADD45G	CD8_C7_XCL
3.24464e-148	0.513415	0.282	0.06	6.35658e-144	LRMP	CD8_C7_XCL
2.85237e-137	0.512772	0.274	0.061	5.58808e-133	PHLDA1	CD8_C7_XCL
3.71907e-139	0.512103	0.302	0.071	7.28603e-135	WARS	CD8_C7_XCL
1.92535e-63	0.511603	0.377	0.158	3.77195e-59	PTP4A1	CD8_C7_XCL
5.67193e-54	0.504853	0.402	0.191	1.11119e-49	NFE2L2	CD8_C7_XCL
2.04267e-59	0.504832	0.737	0.521	4.00179e-55	RAN	CD8_C7_XCL
8.25385e-69	0.502196	0.445	0.197	1.61701e-64	SLA	CD8_C7_XCL
3.19223e-68	0.499455	0.433	0.186	6.2539e-64	CREM	CD8_C7_XCL
4.22551e-136	0.497481	0.285	0.065	8.2782e-132	CXorf40B	CD8_C7_XCL
4.46543e-86	0.492097	0.3	0.095	8.74822e-82	DUSP5	CD8_C7_XCL
3.63565e-133	0.490235	0.217	0.042	7.12259e-129	MAP1LC3A	CD8_C7_XCL
1.2276e-173	0.489415	0.232	0.038	2.40498e-169	RP5-1028K7.2	CD8_C7_XCL
8.12011e-73	0.486634	0.35	0.131	1.59081e-68	MAP3K8	CD8_C7_XCL
7.80632e-62	0.485264	0.446	0.209	1.52934e-57	CNIH1	CD8_C7_XCL
0	0.484042	0.151	0.003	0	PDLIM4	CD8_C7_XCL
1.05971e-91	0.480717	0.437	0.161	2.07608e-87	RGS1	CD8_C7_XCL
6.02129e-116	0.476933	0.36	0.104	1.17963e-111	CTLA4	CD8_C7_XCL
2.14009e-44	0.476676	0.26	0.107	4.19266e-40	ID3	CD8_C7_XCL
7.92965e-76	0.47564	0.446	0.184	1.5535e-71	SERTAD1	CD8_C7_XCL
2.30392e-60	0.47559	0.577	0.315	4.51361e-56	SEC11A	CD8_C7_XCL
4.42739e-77	0.472544	0.47	0.203	8.6737e-73	VDAC1	CD8_C7_XCL
3.7736e-86	0.471744	0.347	0.119	7.39285e-82	GALM	CD8_C7_XCL
0	0.471072	0.163	0.002	0	RP11-655C2.3	CD8_C7_XCL
7.88346e-106	0.469845	0.298	0.081	1.54445e-101	KDM6B	CD8_C7_XCL
6.03769e-113	0.469685	0.238	0.055	1.18284e-108	METTL8	CD8_C7_XCL
1.6512e-64	0.466934	0.347	0.139	3.23486e-60	SMS	CD8_C7_XCL
4.81667e-86	0.46304	0.198	0.048	9.43634e-82	GK	CD8_C7_XCL
3.1472e-51	0.460681	0.726	0.477	6.16567e-47	CXCR4	CD8_C7_XCL
5.83808e-88	0.459468	0.278	0.083	1.14374e-83	NFKB2	CD8_C7_XCL
1.57012e-63	0.458492	0.545	0.272	3.07601e-59	SMAP2	CD8_C7_XCL
5.38517e-95	0.458401	0.473	0.179	1.05501e-90	LAG3	CD8_C7_XCL
5.19198e-232	0.458063	0.18	0.019	1.01716e-227	DFNB31	CD8_C7_XCL
1.55908e-59	0.457893	0.372	0.158	3.0544e-55	SOCS1	CD8_C7_XCL
1.7615e-73	0.454618	0.324	0.116	3.45096e-69	B3GNT2	CD8_C7_XCL
0	0.453455	0.178	0.008	0	BCAT1	CD8_C7_XCL
0	0.45285	0.116	0.003	0	CXCL3	CD8_C7_XCL
3.28802e-60	0.446765	0.354	0.147	6.44157e-56	ATP1B3	CD8_C7_XCL
1.58365e-87	0.446475	0.267	0.078	3.10252e-83	NFATC1	CD8_C7_XCL
4.3883e-256	0.445752	0.138	0.01	8.59713e-252	EBI3	CD8_C7_XCL
9.09314e-159	0.440692	0.161	0.021	1.78144e-154	STAG3	CD8_C7_XCL
3.859e-62	0.439344	0.54	0.271	7.56017e-58	HERPUD1	CD8_C7_XCL
2.38061e-92	0.43904	0.277	0.079	4.66385e-88	MSI2	CD8_C7_XCL
7.12175e-109	0.437603	0.243	0.058	1.39522e-104	STX11	CD8_C7_XCL
5.44164e-36	0.437139	0.762	0.601	1.06607e-31	CD7	CD8_C7_XCL
1.43166e-54	0.436557	0.762	0.518	2.80477e-50	H2AFZ	CD8_C7_XCL
1.17218e-36	0.434689	0.679	0.509	2.29642e-32	NME2	CD8_C7_XCL
1.21983e-128	0.431375	0.23	0.047	2.38976e-124	SIPA1L1	CD8_C7_XCL
1.43021e-50	0.431269	0.35	0.156	2.80192e-46	RILPL2	CD8_C7_XCL
9.55439e-59	0.431014	0.385	0.168	1.8718e-54	AHSA1	CD8_C7_XCL
2.72675e-60	0.430889	0.371	0.157	5.34198e-56	SIRPG	CD8_C7_XCL
8.38231e-65	0.429958	0.377	0.152	1.64218e-60	HNRNPLL	CD8_C7_XCL
1.4211e-44	0.427593	0.518	0.288	2.78409e-40	PPP1CC	CD8_C7_XCL
5.89036e-94	0.427413	0.331	0.103	1.15398e-89	RELB	CD8_C7_XCL
3.77511e-61	0.426029	0.257	0.09	7.39581e-57	TRAF1	CD8_C7_XCL
8.18169e-64	0.42581	0.275	0.097	1.60287e-59	EED	CD8_C7_XCL
2.47592e-61	0.421221	0.979	0.909	4.85057e-57	H3F3B	CD8_C7_XCL
9.13515e-68	0.420744	0.352	0.135	1.78967e-63	BCL3	CD8_C7_XCL
1.04659e-35	0.419687	0.726	0.543	2.05037e-31	SOD1	CD8_C7_XCL
4.17188e-89	0.41813	0.217	0.054	8.17312e-85	MCOLN2	CD8_C7_XCL
2.36252e-57	0.417523	0.246	0.086	4.62842e-53	KPNA2	CD8_C7_XCL
2.6728e-48	0.417307	0.409	0.2	5.23628e-44	SEC11C	CD8_C7_XCL
1.60645e-66	0.416895	0.305	0.111	3.14719e-62	IGFLR1	CD8_C7_XCL
2.28319e-40	0.416034	0.733	0.531	4.47299e-36	TMBIM6	CD8_C7_XCL
1.01192e-170	0.415496	0.217	0.034	1.98245e-166	MYL6B	CD8_C7_XCL
1.98071e-43	0.415375	0.527	0.306	3.88041e-39	NDUFV2	CD8_C7_XCL
2.37571e-71	0.414949	0.629	0.32	4.65425e-67	TUBB4B	CD8_C7_XCL
6.14159e-49	0.413972	0.735	0.529	1.2032e-44	SLC25A3	CD8_C7_XCL
1.54401e-41	0.413681	0.371	0.186	3.02487e-37	NUCB2	CD8_C7_XCL
1.43255e-88	0.413198	0.246	0.067	2.8065e-84	NME1	CD8_C7_XCL
1.34359e-62	0.412135	0.286	0.104	2.63223e-58	CDK6	CD8_C7_XCL
1.10464e-45	0.41117	0.439	0.225	2.16411e-41	SPTAN1	CD8_C7_XCL
1.22077e-41	0.41109	0.678	0.461	2.39161e-37	ISG20	CD8_C7_XCL
9.14284e-41	0.41087	0.623	0.405	1.79117e-36	C9orf16	CD8_C7_XCL
2.28701e-63	0.410173	0.375	0.156	4.48049e-59	PRDX3	CD8_C7_XCL
1.60004e-68	0.410125	0.275	0.093	3.13464e-64	SNX9	CD8_C7_XCL
6.45104e-42	0.407939	0.656	0.444	1.26382e-37	ATP5G3	CD8_C7_XCL
9.1017e-57	0.407685	0.422	0.191	1.78311e-52	PPP1R10	CD8_C7_XCL
3.70506e-58	0.406906	0.9	0.733	7.25858e-54	HSP90AA1	CD8_C7_XCL
1.49235e-76	0.404839	0.221	0.062	2.92365e-72	CAPG	CD8_C7_XCL
3.98487e-49	0.404327	0.42	0.201	7.80675e-45	TMEM2	CD8_C7_XCL
2.90847e-41	0.402522	0.65	0.435	5.69799e-37	SEC61B	CD8_C7_XCL
6.75396e-51	0.402394	0.528	0.284	1.32317e-46	CACYBP	CD8_C7_XCL
7.58718e-54	0.400771	0.434	0.204	1.4864e-49	FKBP5	CD8_C7_XCL
2.46586e-49	0.40015	0.358	0.162	4.83086e-45	SRRT	CD8_C7_XCL
3.76277e-74	0.399948	0.187	0.048	7.37164e-70	CYSLTR1	CD8_C7_XCL
1.82212e-49	0.399798	0.515	0.273	3.56972e-45	PSMB6	CD8_C7_XCL
1.37574e-102	0.395826	0.65	0.287	2.69521e-98	HSPA1A	CD8_C7_XCL
2.27245e-65	0.395114	0.35	0.135	4.45195e-61	FOSB	CD8_C7_XCL
4.9348e-58	0.393445	0.359	0.15	9.66777e-54	RHBDD2	CD8_C7_XCL
5.79679e-48	0.391965	0.423	0.207	1.13565e-43	GSPT1	CD8_C7_XCL
2.67461e-43	0.391871	0.733	0.543	5.23983e-39	RBM3	CD8_C7_XCL
3.33014e-56	0.391423	0.279	0.105	6.52408e-52	CD84	CD8_C7_XCL
3.00901e-63	0.391346	0.956	0.848	5.89495e-59	UBC	CD8_C7_XCL
1.74274e-39	0.391062	0.658	0.437	3.4142e-35	SFPQ	CD8_C7_XCL
1.51107e-176	0.391017	0.168	0.021	2.96034e-172	C16orf45	CD8_C7_XCL
1.40919e-47	0.390277	0.204	0.071	2.76075e-43	IER3	CD8_C7_XCL
3.79934e-98	0.38974	0.529	0.202	7.44328e-94	HSPA1B	CD8_C7_XCL
4.20616e-46	0.389034	0.359	0.167	8.24029e-42	AP3S1	CD8_C7_XCL
6.23729e-121	0.388548	0.201	0.039	1.22195e-116	NAB1	CD8_C7_XCL
1.56111e-35	0.388156	0.373	0.194	3.05837e-31	SDCBP	CD8_C7_XCL
1.64274e-65	0.387858	0.342	0.13	3.21829e-61	UBE2S	CD8_C7_XCL
1.72121e-44	0.387288	0.35	0.162	3.37202e-40	CXCR3	CD8_C7_XCL
0	0.386889	0.131	0.004	0	LHFP	CD8_C7_XCL
1.00334e-37	0.386228	0.544	0.329	1.96564e-33	EID1	CD8_C7_XCL
7.07079e-38	0.384174	0.603	0.375	1.38524e-33	EZR	CD8_C7_XCL
7.04143e-29	0.383675	0.819	0.723	1.37949e-24	MIF	CD8_C7_XCL
4.31383e-40	0.382829	0.443	0.241	8.45122e-36	SYNGR2	CD8_C7_XCL
3.07484e-94	0.382011	0.222	0.054	6.02392e-90	CCDC6	CD8_C7_XCL
4.85461e-46	0.381996	0.441	0.223	9.51066e-42	WNK1	CD8_C7_XCL
1.2586e-63	0.381753	0.288	0.103	2.46572e-59	GRINA	CD8_C7_XCL
3.32094e-41	0.381732	0.426	0.223	6.50605e-37	RANBP1	CD8_C7_XCL
1.37655e-34	0.38109	0.478	0.274	2.69681e-30	YPEL5	CD8_C7_XCL
7.26803e-74	0.380338	0.195	0.052	1.42388e-69	TSPAN17	CD8_C7_XCL
2.30699e-86	0.3796	0.234	0.062	4.51962e-82	MCM5	CD8_C7_XCL
2.73755e-52	0.378607	0.856	0.683	5.36312e-48	ALDOA	CD8_C7_XCL
1.40859e-64	0.377227	0.219	0.067	2.75957e-60	PDCD1	CD8_C7_XCL
4.18876e-45	0.377146	0.398	0.195	8.20621e-41	GRSF1	CD8_C7_XCL
3.30346e-66	0.376668	0.217	0.065	6.47181e-62	FCRL3	CD8_C7_XCL
1.24601e-33	0.376081	0.754	0.55	2.44107e-29	CD2	CD8_C7_XCL
2.13322e-154	0.375185	0.125	0.014	4.17919e-150	PDE7B	CD8_C7_XCL
2.52501e-73	0.374327	0.215	0.06	4.94675e-69	PAM	CD8_C7_XCL
6.46642e-38	0.373706	0.516	0.306	1.26684e-33	POMP	CD8_C7_XCL
4.3904e-65	0.372061	0.906	0.716	8.60124e-61	UBB	CD8_C7_XCL
1.46225e-70	0.371021	0.219	0.064	2.8647e-66	KDM5B	CD8_C7_XCL
3.35651e-126	0.369898	0.132	0.018	6.57574e-122	CHN1	CD8_C7_XCL
1.21492e-31	0.368573	0.465	0.277	2.38016e-27	RPL22L1	CD8_C7_XCL
8.17912e-40	0.366288	0.546	0.336	1.60237e-35	COX5A	CD8_C7_XCL
2.62218e-45	0.363977	0.499	0.27	5.13712e-41	PSMD8	CD8_C7_XCL
1.53767e-53	0.36379	0.914	0.802	3.01244e-49	OAZ1	CD8_C7_XCL
1.03581e-53	0.363328	0.313	0.127	2.02926e-49	MAP2K3	CD8_C7_XCL
2.2589e-54	0.363313	0.248	0.089	4.4254e-50	TIFA	CD8_C7_XCL
4.49263e-66	0.360416	0.222	0.067	8.80151e-62	PHACTR2	CD8_C7_XCL
9.80199e-233	0.360037	0.103	0.006	1.92031e-228	LINC01480	CD8_C7_XCL
1.29684e-173	0.35905	0.138	0.015	2.54064e-169	SEMA4A	CD8_C7_XCL
3.92256e-96	0.358626	0.166	0.033	7.68469e-92	CCDC64	CD8_C7_XCL
4.331e-65	0.358615	0.2	0.058	8.48487e-61	DTHD1	CD8_C7_XCL
5.72773e-50	0.356729	0.275	0.11	1.12212e-45	SFI1	CD8_C7_XCL
1.02489e-52	0.353004	0.949	0.91	2.00787e-48	ACTG1	CD8_C7_XCL
9.33328e-55	0.352344	0.273	0.103	1.82848e-50	RLF	CD8_C7_XCL
2.64716e-50	0.351969	0.354	0.155	5.18605e-46	RAB27A	CD8_C7_XCL
1.17117e-101	0.351257	0.199	0.043	2.29444e-97	TOX2	CD8_C7_XCL
3.91242e-35	0.349985	0.638	0.421	7.66482e-31	GPX4	CD8_C7_XCL
2.7496e-95	0.349394	0.157	0.03	5.38673e-91	HLA-DMB	CD8_C7_XCL
4.42406e-37	0.347753	0.588	0.37	8.66718e-33	NAP1L1	CD8_C7_XCL
6.76515e-07	0.34743	0.159	0.105	0.0132536	CCL4L2	CD8_C7_XCL
2.7875e-53	0.347408	0.26	0.096	5.46099e-49	PTTG1	CD8_C7_XCL
1.4178e-113	0.347341	0.151	0.025	2.77761e-109	CCDC141	CD8_C7_XCL
1.31113e-34	0.34648	0.499	0.296	2.56864e-30	TXN	CD8_C7_XCL
5.59535e-59	0.345306	0.203	0.063	1.09618e-54	TIAM1	CD8_C7_XCL
2.12849e-31	0.344212	0.576	0.373	4.16992e-27	SQSTM1	CD8_C7_XCL
2.09606e-34	0.343836	0.491	0.287	4.1064e-30	ADGRE5	CD8_C7_XCL
1.98843e-29	0.343048	0.453	0.273	3.89553e-25	SERPINB1	CD8_C7_XCL
6.40572e-49	0.340546	0.443	0.215	1.25494e-44	ADRM1	CD8_C7_XCL
4.68103e-52	0.340229	0.198	0.064	9.1706e-48	GLA	CD8_C7_XCL
1.49059e-43	0.339849	0.337	0.153	2.92022e-39	CSRNP1	CD8_C7_XCL
3.05403e-231	0.339765	0.108	0.007	5.98316e-227	LINC01501	CD8_C7_XCL
7.1386e-118	0.33943	0.144	0.022	1.39852e-113	RDH10	CD8_C7_XCL
4.87804e-42	0.339133	0.298	0.132	9.55657e-38	RBPJ	CD8_C7_XCL
1.12643e-39	0.33819	0.46	0.248	2.2068e-35	PPM1G	CD8_C7_XCL
6.87009e-198	0.337861	0.135	0.012	1.34592e-193	ENTPD1	CD8_C7_XCL
1.22797e-47	0.336739	0.218	0.079	2.40573e-43	KIAA0319L	CD8_C7_XCL
3.92646e-43	0.336032	0.279	0.117	7.69233e-39	NINJ1	CD8_C7_XCL
1.22309e-45	0.335312	0.247	0.097	2.39615e-41	TOPORS	CD8_C7_XCL
2.03761e-30	0.334906	0.62	0.422	3.99188e-26	SLC25A5	CD8_C7_XCL
2.38223e-33	0.334424	0.333	0.168	4.66702e-29	ODC1	CD8_C7_XCL
1.77979e-33	0.331968	0.378	0.2	3.48678e-29	CNOT6L	CD8_C7_XCL
3.44366e-60	0.329997	0.173	0.048	6.74648e-56	BTLA	CD8_C7_XCL
1.22624e-19	0.328947	0.344	0.214	2.40232e-15	MAL	CD8_C7_XCL
1.08781e-44	0.328849	0.667	0.409	2.13114e-40	BRD2	CD8_C7_XCL
5.38124e-51	0.328481	0.995	0.986	1.05424e-46	HLA-B	CD8_C7_XCL
4.62276e-16	0.327983	0.602	0.464	9.05645e-12	NFKBIA	CD8_C7_XCL
1.94836e-32	0.327969	0.572	0.367	3.81703e-28	GNG5	CD8_C7_XCL
3.06699e-29	0.326231	0.187	0.08	6.00854e-25	TSHZ2	CD8_C7_XCL
6.83696e-62	0.326217	0.234	0.075	1.33943e-57	AD000671.6	CD8_C7_XCL
7.61226e-61	0.326027	0.228	0.073	1.49132e-56	NCOA1	CD8_C7_XCL
4.07538e-61	0.323112	0.184	0.052	7.98408e-57	ZC3H12D	CD8_C7_XCL
9.04869e-57	0.322975	0.24	0.082	1.77273e-52	TSPAN5	CD8_C7_XCL
4.80509e-34	0.32006	0.553	0.342	9.41366e-30	PSMB3	CD8_C7_XCL
1.52834e-109	0.320001	0.12	0.017	2.99418e-105	PON2	CD8_C7_XCL
3.5804e-33	0.319976	0.66	0.439	7.01436e-29	NEAT1	CD8_C7_XCL
2.92126e-66	0.318644	0.161	0.04	5.72305e-62	NFKBID	CD8_C7_XCL
9.81756e-61	0.318378	0.969	0.874	1.92336e-56	HSPA8	CD8_C7_XCL
1.35452e-30	0.3181	0.428	0.244	2.65363e-26	NOP58	CD8_C7_XCL
8.1426e-31	0.317885	0.372	0.199	1.59522e-26	STMN1	CD8_C7_XCL
5.51836e-45	0.316324	0.164	0.053	1.0811e-40	PFKFB3	CD8_C7_XCL
2.95686e-30	0.314	0.383	0.21	5.79278e-26	ARID5B	CD8_C7_XCL
5.75621e-56	0.312157	0.194	0.06	1.1277e-51	THADA	CD8_C7_XCL
7.38503e-33	0.311905	0.468	0.268	1.4468e-28	SLC38A2	CD8_C7_XCL
2.63621e-87	0.309809	0.153	0.031	5.16461e-83	KCNN4	CD8_C7_XCL
7.35604e-22	0.309042	0.521	0.347	1.44112e-17	UBE2B	CD8_C7_XCL
1.16769e-40	0.308296	0.395	0.194	2.28762e-36	SURF4	CD8_C7_XCL
2.72155e-121	0.308256	0.123	0.016	5.33178e-117	LAYN	CD8_C7_XCL
3.49807e-44	0.308152	0.167	0.054	6.85307e-40	FAAH2	CD8_C7_XCL
3.23483e-34	0.308086	0.293	0.138	6.33736e-30	SERPINB9	CD8_C7_XCL
4.60149e-31	0.307981	0.549	0.341	9.01478e-27	COPE	CD8_C7_XCL
1.1977e-26	0.307953	0.609	0.421	2.34641e-22	SRSF3	CD8_C7_XCL
1.21864e-32	0.307802	0.787	0.605	2.38743e-28	CLIC1	CD8_C7_XCL
4.42384e-61	0.307008	0.236	0.077	8.66674e-57	IL21R	CD8_C7_XCL
5.45637e-43	0.306688	0.192	0.068	1.06896e-38	RAB11FIP1	CD8_C7_XCL
1.38617e-30	0.304924	0.541	0.336	2.71565e-26	SNRPB	CD8_C7_XCL
3.01904e-96	0.304031	0.13	0.021	5.91459e-92	GFOD1	CD8_C7_XCL
1.07592e-138	0.303554	0.107	0.011	2.10783e-134	MTUS1	CD8_C7_XCL
2.70246e-37	0.303335	0.192	0.074	5.2944e-33	ZEB1	CD8_C7_XCL
1.8154e-43	0.302093	0.242	0.095	3.55656e-39	ATXN1	CD8_C7_XCL
4.10987e-41	0.301161	0.38	0.184	8.05165e-37	PSTPIP1	CD8_C7_XCL
4.03772e-39	0.30077	0.219	0.087	7.9103e-35	NAMPT	CD8_C7_XCL
1.17519e-39	0.3003	0.211	0.082	2.30231e-35	SLAMF7	CD8_C7_XCL
6.28689e-23	0.300054	0.636	0.462	1.23166e-18	LAT	CD8_C7_XCL
1.81707e-30	0.298941	0.235	0.107	3.55982e-26	BTG3	CD8_C7_XCL
1.51946e-57	0.298385	0.995	0.978	2.97677e-53	HLA-A	CD8_C7_XCL
5.64226e-27	0.298004	0.608	0.409	1.10537e-22	ATP6V0C	CD8_C7_XCL
1.4031e-260	0.297809	0.105	0.006	2.7488e-256	BTNL8	CD8_C7_XCL
1.5913e-35	0.296889	0.422	0.225	3.11751e-31	ILF2	CD8_C7_XCL
1.19966e-25	0.296729	0.766	0.615	2.35025e-21	CALM2	CD8_C7_XCL
9.60887e-30	0.296136	0.372	0.203	1.88247e-25	SAMSN1	CD8_C7_XCL
1.45407e-20	0.29521	0.715	0.574	2.84867e-16	NCL	CD8_C7_XCL
8.2443e-26	0.295008	0.582	0.4	1.61514e-21	CALM3	CD8_C7_XCL
1.99392e-28	0.294852	0.578	0.373	3.90629e-24	ARL6IP1	CD8_C7_XCL
5.23577e-33	0.294243	0.583	0.365	1.02574e-28	RAC1	CD8_C7_XCL
4.69923e-37	0.294158	0.193	0.074	9.20626e-33	ANKRD37	CD8_C7_XCL
2.95131e-33	0.293441	0.794	0.596	5.78191e-29	ARPC1B	CD8_C7_XCL
3.96138e-28	0.293142	0.557	0.364	7.76073e-24	PSMB1	CD8_C7_XCL
2.56272e-49	0.292958	0.204	0.068	5.02062e-45	AC133644.2	CD8_C7_XCL
9.66891e-67	0.292276	0.124	0.026	1.89424e-62	TYMS	CD8_C7_XCL
1.30394e-25	0.291929	0.385	0.227	2.55456e-21	SNRPD1	CD8_C7_XCL
2.19875e-211	0.291536	0.111	0.008	4.30758e-207	ANKS1B	CD8_C7_XCL
1.21889e-69	0.291198	0.153	0.036	2.38793e-65	MICAL2	CD8_C7_XCL
9.35117e-32	0.29064	0.441	0.247	1.83199e-27	MRPS6	CD8_C7_XCL
3.49486e-25	0.290064	0.185	0.083	6.84678e-21	NGFRAP1	CD8_C7_XCL
5.91176e-41	0.289907	0.272	0.115	1.15817e-36	HBS1L	CD8_C7_XCL
1.13589e-39	0.289702	0.925	0.838	2.22532e-35	HNRNPA1	CD8_C7_XCL
2.06893e-149	0.289518	0.137	0.016	4.05324e-145	MYB	CD8_C7_XCL
8.77561e-29	0.288035	0.206	0.092	1.71923e-24	AKTIP	CD8_C7_XCL
1.6936e-33	0.287873	0.329	0.164	3.31794e-29	SYPL1	CD8_C7_XCL
2.58719e-33	0.287438	0.309	0.15	5.06856e-29	TANK	CD8_C7_XCL
2.7583e-38	0.287427	0.313	0.144	5.40379e-34	ETNK1	CD8_C7_XCL
7.36363e-33	0.287154	0.323	0.16	1.44261e-28	ARID5A	CD8_C7_XCL
1.12086e-37	0.286851	0.312	0.145	2.19589e-33	ANKRD10	CD8_C7_XCL
7.08578e-114	0.286758	0.105	0.013	1.38817e-109	BHLHE40-AS1	CD8_C7_XCL
2.27943e-24	0.286242	0.402	0.239	4.46562e-20	CORO1B	CD8_C7_XCL
3.29924e-18	0.286009	0.654	0.506	6.46354e-14	CALR	CD8_C7_XCL
1.58384e-77	0.28564	0.163	0.037	3.1029e-73	SQLE	CD8_C7_XCL
3.98739e-47	0.285566	0.95	0.923	7.8117e-43	PPIA	CD8_C7_XCL
3.27702e-21	0.285564	0.521	0.359	6.42001e-17	EIF5A	CD8_C7_XCL
1.61331e-23	0.285534	0.493	0.316	3.16064e-19	WSB1	CD8_C7_XCL
1.06499e-25	0.28473	0.221	0.105	2.08642e-21	GPCPD1	CD8_C7_XCL
8.51331e-156	0.284406	0.106	0.01	1.66784e-151	COL9A2	CD8_C7_XCL
1.0178e-29	0.28369	0.794	0.656	1.99397e-25	CHCHD2	CD8_C7_XCL
7.17415e-32	0.283163	0.286	0.137	1.40549e-27	NAA50	CD8_C7_XCL
9.68091e-27	0.282951	0.458	0.274	1.89659e-22	DNAJB6	CD8_C7_XCL
2.279e-43	0.282266	0.246	0.097	4.46478e-39	PSMB5	CD8_C7_XCL
1.53477e-35	0.282149	0.215	0.088	3.00676e-31	PASK	CD8_C7_XCL
4.48317e-30	0.281919	0.311	0.158	8.78298e-26	TMPO	CD8_C7_XCL
4.29907e-23	0.281628	0.514	0.336	8.4223e-19	ARID4B	CD8_C7_XCL
1.91746e-33	0.281159	0.348	0.176	3.75649e-29	VOPP1	CD8_C7_XCL
9.7503e-24	0.280969	0.57	0.388	1.91018e-19	C11orf31	CD8_C7_XCL
2.72721e-45	0.280193	0.355	0.158	5.34287e-41	H2AFX	CD8_C7_XCL
5.76646e-16	0.280179	0.147	0.072	1.12971e-11	RHOB	CD8_C7_XCL
1.31168e-20	0.279715	0.517	0.357	2.56971e-16	BZW1	CD8_C7_XCL
3.84306e-25	0.279337	0.542	0.35	7.52894e-21	ARF5	CD8_C7_XCL
6.2377e-43	0.279306	0.194	0.069	1.22203e-38	JOSD1	CD8_C7_XCL
9.67662e-70	0.278964	0.131	0.028	1.89575e-65	GNA15	CD8_C7_XCL
1.70766e-29	0.278332	0.358	0.192	3.34547e-25	HNRNPAB	CD8_C7_XCL
1.37435e-13	0.278286	0.544	0.423	2.6925e-09	TUBB	CD8_C7_XCL
1.08908e-26	0.278284	0.51	0.323	2.13361e-22	CSNK2B	CD8_C7_XCL
1.65393e-61	0.277946	0.106	0.021	3.24022e-57	PHLDA2	CD8_C7_XCL
5.09466e-39	0.277873	0.204	0.078	9.98095e-35	BAG3	CD8_C7_XCL
4.64353e-183	0.277719	0.105	0.008	9.09715e-179	SERP2	CD8_C7_XCL
7.73509e-37	0.277491	0.222	0.09	1.51538e-32	HMCES	CD8_C7_XCL
1.19741e-27	0.276465	0.373	0.206	2.34585e-23	POLR2K	CD8_C7_XCL
7.39502e-27	0.275949	0.638	0.44	1.44876e-22	SRSF2	CD8_C7_XCL
9.3478e-29	0.274517	0.44	0.254	1.83133e-24	BANF1	CD8_C7_XCL
1.47389e-35	0.274179	0.259	0.113	2.88749e-31	RFTN1	CD8_C7_XCL
1.95409e-33	0.27338	0.224	0.097	3.82827e-29	CRELD2	CD8_C7_XCL
1.9048e-37	0.272925	0.125	0.038	3.73169e-33	TP53INP1	CD8_C7_XCL
1.18753e-26	0.272903	0.496	0.302	2.32648e-22	SELK	CD8_C7_XCL
2.1509e-22	0.272611	0.527	0.348	4.21383e-18	VCP	CD8_C7_XCL
1.87704e-33	0.272435	0.211	0.089	3.67731e-29	TIMMDC1	CD8_C7_XCL
3.0934e-23	0.272412	0.439	0.273	6.06029e-19	C1QBP	CD8_C7_XCL
1.10574e-38	0.271714	0.201	0.076	2.16626e-34	GGA2	CD8_C7_XCL
3.8381e-25	0.271498	0.657	0.48	7.51923e-21	HNRNPC	CD8_C7_XCL
2.4111e-29	0.271485	0.381	0.21	4.7236e-25	SDF4	CD8_C7_XCL
1.8338e-31	0.271156	0.317	0.159	3.59259e-27	CHORDC1	CD8_C7_XCL
5.47803e-24	0.270441	0.437	0.268	1.0732e-19	CFLAR	CD8_C7_XCL
1.46426e-36	0.269478	0.278	0.125	2.86862e-32	TXNDC17	CD8_C7_XCL
3.63602e-28	0.268904	0.476	0.284	7.12333e-24	ROMO1	CD8_C7_XCL
5.7868e-34	0.268878	0.28	0.13	1.13369e-29	DNPH1	CD8_C7_XCL
1.93668e-25	0.268853	0.33	0.18	3.79415e-21	MRPL18	CD8_C7_XCL
2.05375e-47	0.268056	0.186	0.061	4.0235e-43	BLVRA	CD8_C7_XCL
2.33892e-26	0.267677	0.613	0.416	4.58218e-22	ATP5B	CD8_C7_XCL
1.14718e-27	0.267142	0.387	0.217	2.24744e-23	POLR2E	CD8_C7_XCL
4.19403e-158	0.267065	0.126	0.013	8.21652e-154	VDR	CD8_C7_XCL
1.20164e-22	0.266845	0.415	0.253	2.35414e-18	PDIA6	CD8_C7_XCL
1.41628e-25	0.2661	0.225	0.108	2.77462e-21	KAT6B	CD8_C7_XCL
3.91221e-22	0.265874	0.362	0.214	7.66441e-18	TNFRSF1B	CD8_C7_XCL
1.84118e-29	0.265424	0.431	0.242	3.60706e-25	ILF3	CD8_C7_XCL
3.8502e-29	0.265357	0.215	0.096	7.54293e-25	JMJD6	CD8_C7_XCL
5.08428e-41	0.265236	0.278	0.117	9.96061e-37	ZC3H7A	CD8_C7_XCL
3.01059e-93	0.265106	0.104	0.015	5.89805e-89	FGFR1	CD8_C7_XCL
1.09861e-42	0.264947	0.222	0.084	2.15229e-38	ERCC1	CD8_C7_XCL
6.22051e-38	0.264566	0.182	0.067	1.21866e-33	CD38	CD8_C7_XCL
1.63819e-26	0.261678	0.56	0.354	3.20939e-22	RBM25	CD8_C7_XCL
9.07976e-20	0.260675	0.315	0.184	1.77882e-15	GLUD1	CD8_C7_XCL
3.06471e-34	0.260554	0.908	0.713	6.00408e-30	JUNB	CD8_C7_XCL
5.76947e-24	0.260066	0.536	0.349	1.1303e-19	TNFAIP3	CD8_C7_XCL
1.32319e-40	0.259443	0.739	0.486	2.59226e-36	DNAJB1	CD8_C7_XCL
3.16977e-24	0.258093	0.687	0.494	6.20989e-20	HMGN1	CD8_C7_XCL
1.70263e-48	0.257783	0.162	0.049	3.33562e-44	IRF4	CD8_C7_XCL
3.55469e-25	0.257013	0.389	0.223	6.964e-21	ERGIC3	CD8_C7_XCL
6.71473e-40	0.256518	0.141	0.044	1.31548e-35	FAM179B	CD8_C7_XCL
1.06162e-23	0.256191	0.651	0.462	2.07983e-19	COX8A	CD8_C7_XCL
1.02133e-20	0.255491	0.547	0.374	2.0009e-16	ERH	CD8_C7_XCL
1.9974e-17	0.255474	0.495	0.344	3.9131e-13	FOS	CD8_C7_XCL
1.12242e-27	0.255342	0.269	0.134	2.19893e-23	HBP1	CD8_C7_XCL
2.6865e-25	0.255145	0.597	0.398	5.26311e-21	GSTP1	CD8_C7_XCL
7.56971e-23	0.254713	0.366	0.214	1.48298e-18	DGKZ	CD8_C7_XCL
7.02396e-23	0.254575	0.504	0.325	1.37606e-18	RBX1	CD8_C7_XCL
1.76948e-24	0.253688	0.381	0.218	3.46658e-20	LINC00152	CD8_C7_XCL
3.96423e-23	0.25326	0.397	0.236	7.76632e-19	SIVA1	CD8_C7_XCL
2.47971e-28	0.252615	0.389	0.213	4.858e-24	TCP1	CD8_C7_XCL
7.37512e-22	0.252157	0.666	0.496	1.44486e-17	ZFP36L1	CD8_C7_XCL
1.75215e-38	0.251673	0.225	0.089	3.43264e-34	TOB2	CD8_C7_XCL
1.55448e-51	0.251438	0.168	0.05	3.04537e-47	TFRC	CD8_C7_XCL
6.62892e-34	0.25066	0.201	0.081	1.29867e-29	ZC3H12A	CD8_C7_XCL
1.79122e-100	0.250383	0.117	0.017	3.50918e-96	EGR2	CD8_C7_XCL
1.20377e-40	0.250267	0.155	0.051	2.3583e-36	PLEKHO1	CD8_C7_XCL
5.84342e-31	0.25025	0.377	0.198	1.14479e-26	LSM2	CD8_C7_XCL
0	1.98242	0.556	0.097	0	CCL4L2	CD8_C8_EX
0	1.97697	0.866	0.169	0	LAG3	CD8_C8_EX
0	1.90496	0.845	0.277	0	GZMB	CD8_C8_EX
0	1.69409	0.437	0.03	0	FXYD2	CD8_C8_EX
0	1.61958	0.813	0.313	0	CCL4	CD8_C8_EX
0	1.39409	0.397	0.014	0	VCAM1	CD8_C8_EX
0	1.3917	0.676	0.13	0	PTMS	CD8_C8_EX
0	1.36057	0.469	0.106	0	IFNG	CD8_C8_EX
0	1.3454	0.644	0.136	0	FABP5	CD8_C8_EX
0	1.2535	0.6	0.181	0	CREM	CD8_C8_EX
0	1.24641	0.915	0.261	0	GZMK	CD8_C8_EX
0	1.23987	0.42	0.066	0	CXCL13	CD8_C8_EX
0	1.22846	0.785	0.305	0	NR4A2	CD8_C8_EX
0	1.22764	0.389	0.075	0	CCL3	CD8_C8_EX
0	1.20673	0.86	0.331	0	HLA-DRB1	CD8_C8_EX
0	1.20606	0.921	0.443	0	DUSP2	CD8_C8_EX
0	1.20001	0.459	0.037	0	HAVCR2	CD8_C8_EX
0	1.19024	0.893	0.477	0	COTL1	CD8_C8_EX
0	1.19015	0.569	0.116	0	HLA-DQA1	CD8_C8_EX
0	1.1558	0.679	0.194	0	HLA-DRA	CD8_C8_EX
0	1.1502	0.345	0.04	0	TNFSF9	CD8_C8_EX
0	1.1487	0.981	0.541	0	CCL5	CD8_C8_EX
2.04431e-192	1.14503	0.326	0.091	4.00501e-188	MT1E	CD8_C8_EX
0	1.13804	0.455	0.046	0	CADM1	CD8_C8_EX
0	1.13412	0.992	0.743	0	CD74	CD8_C8_EX
0	1.12151	0.608	0.143	0	LYST	CD8_C8_EX
0	1.11229	0.625	0.155	0	RGS1	CD8_C8_EX
0	1.1095	0.391	0.057	0	PHLDA1	CD8_C8_EX
0	1.09751	0.468	0.09	0	DUSP5	CD8_C8_EX
0	1.07735	0.842	0.314	0	CD8A	CD8_C8_EX
0	1.07362	0.462	0.099	0	DUSP4	CD8_C8_EX
0	1.06252	0.365	0.067	0	CRTAM	CD8_C8_EX
0	1.05585	0.984	0.508	0	NKG7	CD8_C8_EX
2.8348e-98	1.03372	0.627	0.403	5.55366e-94	MT2A	CD8_C8_EX
1.13743e-55	1.03372	0.451	0.271	2.22834e-51	GNLY	CD8_C8_EX
0	1.0156	0.757	0.333	0	CD27	CD8_C8_EX
0	1.00762	0.405	0.062	0	PDCD1	CD8_C8_EX
0	1.00106	0.411	0.062	0	CD38	CD8_C8_EX
0	0.996917	0.322	0.021	0	TNFRSF9	CD8_C8_EX
0	0.987139	0.366	0.052	0	CXCR6	CD8_C8_EX
0	0.963658	0.579	0.169	0	TIGIT	CD8_C8_EX
6.7384e-65	0.957837	0.402	0.22	1.32012e-60	MT1X	CD8_C8_EX
0	0.955989	0.247	0.027	0	TSC22D1	CD8_C8_EX
0	0.953097	0.394	0.064	0	AC133644.2	CD8_C8_EX
0	0.947156	0.298	0.012	0	TIMD4	CD8_C8_EX
6.18874e-259	0.942805	0.763	0.391	1.21244e-254	ITM2A	CD8_C8_EX
4.48292e-289	0.940308	0.605	0.217	8.7825e-285	CBLB	CD8_C8_EX
7.87305e-226	0.926918	0.569	0.22	1.54241e-221	HSPH1	CD8_C8_EX
0	0.924534	0.94	0.512	0	CST7	CD8_C8_EX
4.35022e-300	0.92282	0.877	0.427	8.52252e-296	GZMA	CD8_C8_EX
0	0.904941	0.986	0.895	0	GAPDH	CD8_C8_EX
0	0.890478	0.982	0.706	0	SRGN	CD8_C8_EX
0	0.887886	0.27	0.014	0	HMOX1	CD8_C8_EX
7.26519e-227	0.887204	0.536	0.199	1.42332e-222	SAMSN1	CD8_C8_EX
3.21329e-236	0.88547	0.456	0.14	6.29516e-232	RGS2	CD8_C8_EX
0	0.88051	0.46	0.112	0	HLA-DMA	CD8_C8_EX
1.21835e-177	0.876736	0.533	0.221	2.38687e-173	CMC1	CD8_C8_EX
3.55916e-252	0.87404	0.75	0.335	6.97276e-248	PRF1	CD8_C8_EX
6.45167e-198	0.863317	0.447	0.156	1.26395e-193	ZNF331	CD8_C8_EX
2.57556e-249	0.84681	0.784	0.399	5.04578e-245	DNAJA1	CD8_C8_EX
1.30355e-206	0.827942	0.543	0.212	2.55379e-202	BATF	CD8_C8_EX
3.50612e-205	0.827848	0.499	0.185	6.86885e-201	RUNX3	CD8_C8_EX
6.33455e-224	0.823081	0.675	0.284	1.241e-219	HSPA1A	CD8_C8_EX
1.85048e-215	0.818787	0.925	0.731	3.62529e-211	HSP90AA1	CD8_C8_EX
4.03291e-246	0.815118	0.477	0.148	7.90088e-242	CKS2	CD8_C8_EX
1.14402e-199	0.813785	0.757	0.425	2.24126e-195	DYNLL1	CD8_C8_EX
2.41856e-199	0.80958	0.398	0.124	4.73821e-195	HLA-DQB1	CD8_C8_EX
0	0.805271	0.305	0.041	0	NDFIP2	CD8_C8_EX
4.5198e-199	0.803891	0.483	0.177	8.85475e-195	RNF19A	CD8_C8_EX
1.663e-299	0.796108	0.42	0.101	3.25799e-295	CTLA4	CD8_C8_EX
4.97588e-161	0.79586	0.398	0.144	9.74824e-157	ATP1B3	CD8_C8_EX
3.1625e-191	0.795006	0.576	0.252	6.19565e-187	SH2D1A	CD8_C8_EX
1.53302e-34	0.790437	0.153	0.068	3.00334e-30	XCL1	CD8_C8_EX
4.55129e-256	0.787947	0.453	0.131	8.91643e-252	BCL3	CD8_C8_EX
3.88825e-235	0.785767	0.356	0.092	7.61747e-231	OASL	CD8_C8_EX
6.78037e-59	0.775168	0.136	0.043	1.32834e-54	TRBV7-9	CD8_C8_EX
5.8223e-178	0.77228	0.586	0.268	1.14065e-173	HERPUD1	CD8_C8_EX
1.46884e-179	0.763902	0.445	0.16	2.8776e-175	BHLHE40	CD8_C8_EX
2.69649e-241	0.762367	0.338	0.083	5.28269e-237	ACP5	CD8_C8_EX
1.09188e-148	0.760198	0.736	0.459	2.13911e-144	HSPE1	CD8_C8_EX
5.57137e-178	0.760068	0.36	0.11	1.09149e-173	NR4A1	CD8_C8_EX
1.22339e-131	0.757536	0.224	0.061	2.39673e-127	MIR155HG	CD8_C8_EX
2.39105e-198	0.754133	0.727	0.373	4.68431e-194	HLA-DPA1	CD8_C8_EX
1.63678e-278	0.749831	0.275	0.051	3.20662e-274	FASLG	CD8_C8_EX
9.04849e-146	0.749771	0.356	0.125	1.77269e-141	VPS37B	CD8_C8_EX
5.20797e-158	0.747957	0.496	0.217	1.02029e-153	ANXA5	CD8_C8_EX
6.04309e-31	0.746864	0.196	0.102	1.1839e-26	XCL2	CD8_C8_EX
2.16683e-223	0.737782	0.375	0.103	4.24504e-219	FAM46C	CD8_C8_EX
4.24544e-248	0.734878	0.724	0.285	8.31725e-244	CD8B	CD8_C8_EX
1.50135e-214	0.726082	0.749	0.316	2.9413e-210	GZMH	CD8_C8_EX
0	0.724523	0.196	0.024	0	GEM	CD8_C8_EX
6.01058e-161	0.718663	0.676	0.345	1.17753e-156	TNFAIP3	CD8_C8_EX
5.28115e-117	0.717929	0.658	0.383	1.03463e-112	SAT1	CD8_C8_EX
1.13408e-133	0.716752	0.704	0.437	2.22177e-129	NEAT1	CD8_C8_EX
1.76486e-151	0.712994	0.415	0.159	3.45753e-147	SRRT	CD8_C8_EX
4.80797e-204	0.701641	0.232	0.048	9.4193e-200	CD200R1	CD8_C8_EX
5.80891e-149	0.696682	0.402	0.153	1.13802e-144	RAB27A	CD8_C8_EX
1.97915e-105	0.69622	0.576	0.336	3.87736e-101	HSPD1	CD8_C8_EX
1.41805e-145	0.694236	0.405	0.153	2.7781e-141	PRDM1	CD8_C8_EX
2.0627e-102	0.692662	0.416	0.196	4.04103e-98	SLA	CD8_C8_EX
1.63751e-200	0.687055	0.2	0.036	3.20804e-196	CCL3L3	CD8_C8_EX
3.28939e-123	0.676897	0.463	0.211	6.44424e-119	TNFRSF1B	CD8_C8_EX
8.72055e-129	0.676331	0.612	0.362	1.70844e-124	FKBP1A	CD8_C8_EX
5.20098e-136	0.672778	0.392	0.155	1.01892e-131	SIRPG	CD8_C8_EX
6.47611e-210	0.672641	0.258	0.056	1.26873e-205	SLC7A5	CD8_C8_EX
5.39227e-199	0.672251	0.548	0.199	1.0564e-194	HSPA1B	CD8_C8_EX
7.18134e-85	0.672057	0.59	0.374	1.4069e-80	EZR	CD8_C8_EX
1.39973e-156	0.670812	0.788	0.484	2.74221e-152	DNAJB1	CD8_C8_EX
9.39953e-132	0.667328	0.424	0.174	1.84146e-127	PTPN22	CD8_C8_EX
1.01231e-144	0.664632	0.393	0.146	1.98321e-140	MTHFD2	CD8_C8_EX
2.21491e-205	0.662955	0.915	0.714	4.33923e-201	UBB	CD8_C8_EX
3.61866e-111	0.65174	0.622	0.362	7.08932e-107	GBP5	CD8_C8_EX
5.71434e-211	0.650851	0.969	0.847	1.1195e-206	UBC	CD8_C8_EX
9.35068e-98	0.647607	0.421	0.2	1.83189e-93	TMEM2	CD8_C8_EX
5.71229e-89	0.636456	0.415	0.207	1.11909e-84	IFI6	CD8_C8_EX
1.2951e-134	0.634041	0.491	0.215	2.53723e-130	LINC00152	CD8_C8_EX
7.04147e-131	0.631644	0.861	0.714	1.37949e-126	HSP90AB1	CD8_C8_EX
0	0.627344	0.185	0.02	0	RDH10	CD8_C8_EX
2.22983e-85	0.624952	0.389	0.192	4.36847e-81	SDCBP	CD8_C8_EX
1.12709e-108	0.617758	0.52	0.272	2.20807e-104	DNAJB6	CD8_C8_EX
1.29852e-128	0.616876	0.227	0.063	2.54393e-124	GLA	CD8_C8_EX
4.38639e-154	0.61669	0.351	0.115	8.59337e-150	PDE4D	CD8_C8_EX
9.81045e-172	0.615415	0.918	0.801	1.92196e-167	OAZ1	CD8_C8_EX
7.08006e-128	0.613823	0.693	0.405	1.38705e-123	HLA-DPB1	CD8_C8_EX
2.83199e-163	0.602545	0.286	0.079	5.54815e-159	TOX	CD8_C8_EX
1.05708e-114	0.599618	0.468	0.22	2.07092e-110	PTPN7	CD8_C8_EX
4.12809e-192	0.599229	0.25	0.056	8.08733e-188	STX11	CD8_C8_EX
0	0.59618	0.174	0.016	0	AC069363.1	CD8_C8_EX
9.26344e-112	0.594535	0.389	0.165	1.8148e-107	CD82	CD8_C8_EX
4.43107e-127	0.588091	0.287	0.093	8.68091e-123	JMJD6	CD8_C8_EX
8.52254e-156	0.587142	0.208	0.047	1.66965e-151	IRF4	CD8_C8_EX
2.66828e-88	0.586605	0.645	0.445	5.22742e-84	PKM	CD8_C8_EX
3.92286e-153	0.585468	0.266	0.073	7.68528e-149	AD000671.6	CD8_C8_EX
1.00168e-102	0.581759	0.46	0.225	1.9624e-98	CD63	CD8_C8_EX
1.02398e-116	0.578868	0.306	0.11	2.00608e-112	IGFLR1	CD8_C8_EX
2.94156e-139	0.576454	0.275	0.082	5.76282e-135	PECAM1	CD8_C8_EX
7.28311e-95	0.571494	0.425	0.206	1.42683e-90	GSPT1	CD8_C8_EX
1.33456e-126	0.567836	0.331	0.117	2.61453e-122	GALM	CD8_C8_EX
1.58748e-82	0.567276	0.495	0.283	3.11003e-78	CACYBP	CD8_C8_EX
1.82592e-182	0.565978	0.973	0.909	3.57715e-178	H3F3B	CD8_C8_EX
0	0.563385	0.143	0.006	0	TNFSF4	CD8_C8_EX
7.63371e-118	0.562324	0.217	0.061	1.49552e-113	NR4A3	CD8_C8_EX
1.34395e-113	0.557261	0.318	0.115	2.63293e-109	EOMES	CD8_C8_EX
1.36101e-102	0.555785	0.662	0.407	2.66635e-98	BRD2	CD8_C8_EX
2.28597e-86	0.553914	0.766	0.6	4.47845e-82	CD7	CD8_C8_EX
1.99364e-106	0.549491	0.366	0.151	3.90574e-102	HNRNPLL	CD8_C8_EX
3.66581e-126	0.549082	0.901	0.804	7.18169e-122	IFITM2	CD8_C8_EX
9.05008e-70	0.548948	0.399	0.213	1.773e-65	ISG15	CD8_C8_EX
2.23175e-45	0.547315	0.512	0.362	4.37222e-41	HSPB1	CD8_C8_EX
3.8786e-56	0.546422	0.225	0.097	7.59856e-52	MT1F	CD8_C8_EX
7.49613e-122	0.546366	0.287	0.094	1.46857e-117	PTTG1	CD8_C8_EX
5.85368e-78	0.545185	0.514	0.301	1.14679e-73	SELK	CD8_C8_EX
1.09407e-168	0.544359	0.189	0.038	2.1434e-164	NAB1	CD8_C8_EX
1.53517e-109	0.542336	0.257	0.085	3.00756e-105	NAMPT	CD8_C8_EX
8.84959e-88	0.53912	0.597	0.38	1.73372e-83	PGAM1	CD8_C8_EX
3.99975e-105	0.533404	0.236	0.075	7.83591e-101	FOSL2	CD8_C8_EX
1.35711e-74	0.530705	0.394	0.199	2.65871e-70	BIRC3	CD8_C8_EX
3.74876e-84	0.529467	0.284	0.116	7.3442e-80	B3GNT2	CD8_C8_EX
3.27591e-70	0.527827	0.33	0.156	6.41783e-66	ICOS	CD8_C8_EX
1.0744e-136	0.524313	0.947	0.874	2.10486e-132	HSPA8	CD8_C8_EX
2.21205e-239	0.523566	0.146	0.017	4.33363e-235	TNIP3	CD8_C8_EX
1.18347e-90	0.519712	0.641	0.407	2.31854e-86	ATP6V0C	CD8_C8_EX
3.51548e-64	0.516465	0.426	0.244	6.88718e-60	GBP2	CD8_C8_EX
5.55524e-40	0.515986	0.471	0.331	1.08833e-35	CLEC2B	CD8_C8_EX
7.32605e-153	0.513904	0.19	0.041	1.43525e-148	MAP1LC3A	CD8_C8_EX
2.0741e-71	0.513044	0.704	0.518	4.06336e-67	LITAF	CD8_C8_EX
6.74369e-83	0.512635	0.234	0.085	1.32116e-78	KPNA2	CD8_C8_EX
0	0.511118	0.153	0.015	0	LAYN	CD8_C8_EX
2.03088e-102	0.510755	0.332	0.129	3.97869e-98	UBE2S	CD8_C8_EX
2.17685e-62	0.509019	0.493	0.292	4.26466e-58	ID2	CD8_C8_EX
2.14841e-93	0.508252	0.737	0.527	4.20895e-89	PSME2	CD8_C8_EX
2.90373e-68	0.508045	0.475	0.279	5.6887e-64	IFI16	CD8_C8_EX
9.56629e-59	0.506898	0.278	0.128	1.87413e-54	PMAIP1	CD8_C8_EX
1.50998e-46	0.505481	0.422	0.264	2.95819e-42	RGCC	CD8_C8_EX
1.40055e-67	0.504914	0.539	0.343	2.74383e-63	TERF2IP	CD8_C8_EX
1.26429e-213	0.493746	0.998	0.978	2.47687e-209	HLA-A	CD8_C8_EX
4.5154e-102	0.492638	0.244	0.08	8.84612e-98	SLAMF7	CD8_C8_EX
1.8055e-49	0.492368	0.192	0.08	3.53715e-45	AREG	CD8_C8_EX
4.4058e-72	0.492297	0.269	0.113	8.63139e-68	PIM3	CD8_C8_EX
7.98807e-59	0.492004	0.473	0.291	1.56494e-54	CDK2AP2	CD8_C8_EX
2.38449e-294	0.49182	0.166	0.019	4.67145e-290	SLC27A2	CD8_C8_EX
2.32127e-70	0.490591	0.357	0.175	4.54761e-66	TSPYL2	CD8_C8_EX
3.49435e-73	0.488567	0.286	0.122	6.84578e-69	TGIF1	CD8_C8_EX
1.692e-47	0.484491	0.427	0.272	3.3148e-43	SERPINB1	CD8_C8_EX
1.83676e-47	0.482171	0.299	0.158	3.5984e-43	PTP4A1	CD8_C8_EX
1.75455e-79	0.481025	0.314	0.136	3.43733e-75	NAA50	CD8_C8_EX
2.35826e-78	0.480751	0.224	0.081	4.62008e-74	KDM6B	CD8_C8_EX
1.4336e-65	0.479977	0.571	0.372	2.80857e-61	ARL6IP1	CD8_C8_EX
6.53544e-74	0.4796	0.69	0.507	1.28036e-69	TPI1	CD8_C8_EX
4.8111e-87	0.47938	0.73	0.517	9.42542e-83	H2AFZ	CD8_C8_EX
7.74819e-85	0.478272	0.755	0.548	1.51795e-80	CD2	CD8_C8_EX
7.92008e-60	0.47732	0.344	0.178	1.55162e-55	GBP4	CD8_C8_EX
2.68021e-73	0.477233	0.557	0.341	5.2508e-69	FYN	CD8_C8_EX
5.74081e-89	0.476869	0.2	0.064	1.12468e-84	FAM3C	CD8_C8_EX
7.825e-35	0.476182	0.363	0.233	1.533e-30	HMGB2	CD8_C8_EX
3.22333e-88	0.471701	0.321	0.132	6.31482e-84	MIR4435-2HG	CD8_C8_EX
1.91036e-70	0.471631	0.481	0.267	3.74258e-66	SLC38A2	CD8_C8_EX
3.37092e-75	0.470321	0.141	0.04	6.60397e-71	NFKBID	CD8_C8_EX
2.44372e-110	0.469444	0.219	0.064	4.78749e-106	FCRL3	CD8_C8_EX
3.44986e-58	0.466774	0.521	0.336	6.75861e-54	STAT3	CD8_C8_EX
4.23039e-58	0.466545	0.314	0.158	8.28776e-54	CHORDC1	CD8_C8_EX
1.89997e-65	0.462212	0.296	0.137	3.72223e-61	SERPINB9	CD8_C8_EX
4.29816e-59	0.462042	0.245	0.108	8.42052e-55	FKBP4	CD8_C8_EX
1.89433e-80	0.461708	0.772	0.619	3.71117e-76	SUB1	CD8_C8_EX
1.5115e-49	0.46059	0.54	0.372	2.96117e-45	SQSTM1	CD8_C8_EX
1.85229e-60	0.458617	0.375	0.199	3.62882e-56	CNOT6L	CD8_C8_EX
1.94235e-157	0.458379	0.167	0.032	3.80526e-153	CCDC64	CD8_C8_EX
7.1571e-52	0.458063	0.318	0.164	1.40215e-47	HLA-DRB5	CD8_C8_EX
4.78892e-45	0.452253	0.366	0.216	9.38197e-41	REL	CD8_C8_EX
1.87482e-58	0.452136	0.328	0.166	3.67296e-54	SYTL3	CD8_C8_EX
1.34322e-61	0.447606	0.366	0.194	2.6315e-57	SURF4	CD8_C8_EX
1.46378e-52	0.447526	0.481	0.312	2.86769e-48	SHFM1	CD8_C8_EX
4.24101e-52	0.446722	0.637	0.459	8.30856e-48	IRF1	CD8_C8_EX
2.45833e-59	0.445837	0.487	0.305	4.8161e-55	POMP	CD8_C8_EX
1.00184e-54	0.445752	0.412	0.243	1.96271e-50	NOP58	CD8_C8_EX
3.44398e-117	0.442062	0.169	0.04	6.74709e-113	AHI1	CD8_C8_EX
4.66042e-74	0.441798	0.219	0.08	9.13023e-70	ZC3H12A	CD8_C8_EX
6.18825e-59	0.441048	0.33	0.167	1.21234e-54	AHSA1	CD8_C8_EX
8.53321e-66	0.439096	0.376	0.19	1.67174e-61	PPP1R10	CD8_C8_EX
1.24747e-52	0.437205	0.508	0.335	2.44393e-48	ARID4B	CD8_C8_EX
4.59372e-63	0.436897	0.269	0.119	8.99956e-59	RALGDS	CD8_C8_EX
1.98026e-86	0.43666	0.803	0.604	3.87953e-82	CLIC1	CD8_C8_EX
5.7019e-52	0.435174	0.277	0.136	1.11706e-47	PDCL3	CD8_C8_EX
1.49798e-77	0.432819	0.102	0.022	2.93468e-73	HSPA6	CD8_C8_EX
1.71149e-57	0.431759	0.419	0.237	3.35298e-53	SH2D2A	CD8_C8_EX
1.58499e-61	0.431432	0.3	0.142	3.10515e-57	DNM2	CD8_C8_EX
3.85016e-83	0.429975	0.167	0.049	7.54285e-79	TTN	CD8_C8_EX
1.07222e-223	0.429426	0.125	0.014	2.10058e-219	METRNL	CD8_C8_EX
1.78958e-64	0.429105	0.667	0.483	3.50597e-60	LDHA	CD8_C8_EX
5.84747e-49	0.42789	0.335	0.183	1.14558e-44	IKZF3	CD8_C8_EX
8.62747e-70	0.427352	0.207	0.076	1.69021e-65	PPP1R16B	CD8_C8_EX
8.70311e-112	0.426817	0.923	0.833	1.70503e-107	MYL6	CD8_C8_EX
1.23991e-53	0.422475	0.478	0.295	2.4291e-49	DDX3X	CD8_C8_EX
1.81401e-302	0.421704	0.128	0.011	3.55383e-298	AFAP1L2	CD8_C8_EX
0	0.420857	0.119	0.007	0	AKAP5	CD8_C8_EX
1.08996e-79	0.420536	0.207	0.071	2.13535e-75	WARS	CD8_C8_EX
7.49016e-49	0.419837	0.385	0.22	1.4674e-44	APOBEC3G	CD8_C8_EX
1.42373e-59	0.419609	0.625	0.437	2.78923e-55	SFPQ	CD8_C8_EX
2.45634e-48	0.417765	0.37	0.209	4.81221e-44	ARID5B	CD8_C8_EX
2.91495e-77	0.417655	0.205	0.071	5.71069e-73	MCTP2	CD8_C8_EX
1.77543e-35	0.416381	0.276	0.156	3.47825e-31	RILPL2	CD8_C8_EX
3.61729e-89	0.414223	0.25	0.088	7.08663e-85	TNFRSF18	CD8_C8_EX
6.83162e-37	0.412382	0.321	0.193	1.33838e-32	PAG1	CD8_C8_EX
1.67178e-74	0.411627	0.211	0.075	3.27519e-70	GGA2	CD8_C8_EX
4.64744e-54	0.411233	0.237	0.106	9.1048e-50	BTG3	CD8_C8_EX
2.94024e-47	0.409634	0.277	0.141	5.76023e-43	ZBTB1	CD8_C8_EX
1.54136e-50	0.409443	0.618	0.461	3.01967e-46	COX8A	CD8_C8_EX
9.83442e-48	0.409183	0.563	0.408	1.92666e-43	PARK7	CD8_C8_EX
8.13208e-171	0.409134	0.129	0.019	1.59316e-166	DFNB31	CD8_C8_EX
3.41453e-140	0.408495	0.124	0.021	6.68941e-136	SLC1A4	CD8_C8_EX
7.79378e-51	0.407976	0.57	0.398	1.52688e-46	MCL1	CD8_C8_EX
8.45822e-38	0.407164	0.25	0.131	1.65705e-33	MAP3K8	CD8_C8_EX
1.61452e-81	0.40586	0.132	0.034	3.163e-77	ENC1	CD8_C8_EX
4.01238e-43	0.405468	0.406	0.254	7.86066e-39	ARF4	CD8_C8_EX
1.388e-78	0.404373	0.196	0.065	2.71924e-74	GTPBP8	CD8_C8_EX
7.64389e-69	0.40302	0.177	0.06	1.49751e-64	PAM	CD8_C8_EX
1.87173e-66	0.402808	0.764	0.621	3.66691e-62	LSP1	CD8_C8_EX
1.28768e-42	0.401314	0.364	0.216	2.5227e-38	LINC-PINT	CD8_C8_EX
2.00963e-45	0.401246	0.517	0.344	3.93706e-41	ITGA4	CD8_C8_EX
6.76231e-80	0.400373	0.191	0.062	1.3248e-75	MCM5	CD8_C8_EX
2.46397e-44	0.400129	0.221	0.105	4.82717e-40	ASXL2	CD8_C8_EX
4.83663e-39	0.397563	0.485	0.342	9.47544e-35	GPBP1	CD8_C8_EX
1.28393e-40	0.397149	0.38	0.233	2.51534e-36	HN1	CD8_C8_EX
9.53507e-207	0.396189	0.105	0.011	1.86802e-202	MTUS1	CD8_C8_EX
3.13462e-90	0.395165	0.153	0.041	6.14104e-86	SPATS2L	CD8_C8_EX
5.75663e-44	0.394877	0.283	0.15	1.12778e-39	TANK	CD8_C8_EX
2.59435e-42	0.391666	0.569	0.413	5.08259e-38	RNF213	CD8_C8_EX
3.03315e-28	0.388135	0.15	0.072	5.94224e-24	RHOB	CD8_C8_EX
4.07152e-55	0.387804	0.152	0.053	7.97651e-51	CEBPD	CD8_C8_EX
2.10109e-48	0.387769	0.308	0.161	4.11624e-44	LIMS1	CD8_C8_EX
3.81537e-71	0.386131	0.175	0.058	7.47469e-67	GPR137B	CD8_C8_EX
5.23495e-36	0.385278	0.284	0.161	1.02558e-31	PDE4B	CD8_C8_EX
1.61514e-50	0.385187	0.318	0.166	3.16421e-46	IFI27L2	CD8_C8_EX
1.70948e-169	0.385071	0.136	0.021	3.34904e-165	GFOD1	CD8_C8_EX
2.91824e-44	0.382774	0.281	0.147	5.71712e-40	UBE2A	CD8_C8_EX
3.73248e-42	0.38249	0.524	0.351	7.3123e-38	CTSC	CD8_C8_EX
1.24844e-44	0.381531	0.502	0.338	2.44581e-40	MAP1LC3B	CD8_C8_EX
7.87948e-58	0.381208	0.224	0.094	1.54367e-53	ATXN1	CD8_C8_EX
1.48696e-44	0.381093	0.279	0.145	2.9131e-40	CTSB	CD8_C8_EX
9.63497e-45	0.379789	0.527	0.367	1.88759e-40	RBM8A	CD8_C8_EX
1.71853e-53	0.379064	0.618	0.439	3.36677e-49	SRSF2	CD8_C8_EX
9.75007e-67	0.378732	0.195	0.071	1.91014e-62	JAKMIP1	CD8_C8_EX
5.78826e-31	0.375217	0.308	0.191	1.13398e-26	NFE2L2	CD8_C8_EX
3.17933e-39	0.373439	0.552	0.413	6.22863e-35	DRAP1	CD8_C8_EX
1.8865e-38	0.373234	0.488	0.341	3.69585e-34	PSMB3	CD8_C8_EX
1.45141e-109	0.37316	0.127	0.026	2.84345e-105	MIR181A1HG	CD8_C8_EX
6.46992e-44	0.372588	0.659	0.505	1.26752e-39	CALR	CD8_C8_EX
8.11287e-38	0.372542	0.24	0.123	1.58939e-33	INSIG1	CD8_C8_EX
2.92018e-67	0.372316	0.213	0.08	5.72092e-63	F2R	CD8_C8_EX
3.75089e-44	0.37222	0.405	0.248	7.34838e-40	PPM1G	CD8_C8_EX
5.114e-160	0.372074	0.12	0.017	1.00188e-155	AC017002.1	CD8_C8_EX
4.9136e-40	0.371025	0.269	0.144	9.62623e-36	ETNK1	CD8_C8_EX
4.93682e-40	0.369805	0.369	0.223	9.67172e-36	WNK1	CD8_C8_EX
9.7665e-49	0.369612	0.312	0.161	1.91335e-44	CXCR3	CD8_C8_EX
2.85759e-51	0.369347	0.234	0.106	5.5983e-47	NFKBIB	CD8_C8_EX
3.57892e-38	0.368359	0.473	0.324	7.01147e-34	BST2	CD8_C8_EX
3.17067e-32	0.368198	0.431	0.298	6.21165e-28	CYCS	CD8_C8_EX
1.83976e-44	0.36807	0.216	0.101	3.60428e-40	GPR171	CD8_C8_EX
2.44771e-55	0.36761	0.186	0.073	4.7953e-51	NCOA1	CD8_C8_EX
3.65061e-75	0.367476	0.111	0.027	7.15191e-71	CSF1	CD8_C8_EX
4.00442e-30	0.367455	0.641	0.543	7.84506e-26	SOD1	CD8_C8_EX
7.5326e-37	0.367444	0.425	0.279	1.47571e-32	CTSD	CD8_C8_EX
1.05663e-38	0.367085	0.479	0.325	2.07004e-34	AKAP13	CD8_C8_EX
2.3094e-44	0.366391	0.337	0.184	4.52435e-40	SERTAD1	CD8_C8_EX
7.6523e-36	0.365159	0.517	0.37	1.49916e-31	ELF1	CD8_C8_EX
1.31186e-38	0.365023	0.305	0.173	2.57007e-34	EPSTI1	CD8_C8_EX
5.21065e-43	0.364525	0.366	0.215	1.02082e-38	ADRM1	CD8_C8_EX
8.74592e-36	0.363902	0.566	0.435	1.71341e-31	SEC61B	CD8_C8_EX
5.12579e-36	0.362958	0.431	0.29	1.00419e-31	PRDX5	CD8_C8_EX
5.59146e-35	0.362948	0.283	0.16	1.09542e-30	POLR2A	CD8_C8_EX
4.36608e-40	0.36274	0.708	0.593	8.55358e-36	RARRES3	CD8_C8_EX
0	0.361775	0.102	0.006	0	TMEM155	CD8_C8_EX
2.60525e-42	0.361514	0.252	0.127	5.10395e-38	MAP2K3	CD8_C8_EX
4.25909e-214	0.36138	0.114	0.012	8.34399e-210	ENTPD1	CD8_C8_EX
3.56574e-36	0.359888	0.478	0.336	6.98564e-32	SNRPB	CD8_C8_EX
6.31499e-44	0.359586	0.279	0.144	1.23717e-39	CMC2	CD8_C8_EX
1.30107e-40	0.359233	0.173	0.075	2.54893e-36	TIPARP	CD8_C8_EX
1.54232e-36	0.358895	0.413	0.274	3.02157e-32	PSMB6	CD8_C8_EX
6.21919e-51	0.35833	0.231	0.104	1.2184e-46	RELB	CD8_C8_EX
2.40633e-43	0.357634	0.292	0.153	4.71425e-39	CSRNP1	CD8_C8_EX
2.96577e-37	0.354121	0.293	0.163	5.81025e-33	CHST12	CD8_C8_EX
3.02203e-65	0.35274	0.164	0.054	5.92046e-61	FAM53C	CD8_C8_EX
0	0.352211	0.102	0.007	0	ATP8B4	CD8_C8_EX
7.14784e-37	0.351608	0.495	0.344	1.40033e-32	TAP1	CD8_C8_EX
2.60113e-34	0.351567	0.316	0.189	5.09587e-30	GTF2B	CD8_C8_EX
2.18243e-34	0.35019	0.365	0.231	4.27559e-30	TPM4	CD8_C8_EX
7.23652e-45	0.348832	0.708	0.565	1.41771e-40	LY6E	CD8_C8_EX
2.67521e-39	0.348746	0.548	0.394	5.241e-35	WIPF1	CD8_C8_EX
6.00293e-27	0.348301	0.157	0.078	1.17603e-22	BAG3	CD8_C8_EX
2.15864e-42	0.348034	0.137	0.052	4.229e-38	PFKFB3	CD8_C8_EX
1.88874e-55	0.346953	0.161	0.057	3.70023e-51	DTHD1	CD8_C8_EX
7.88607e-29	0.34657	0.339	0.22	1.54496e-24	C20orf24	CD8_C8_EX
9.63885e-61	0.346552	0.204	0.079	1.88835e-56	LGALS3	CD8_C8_EX
8.89971e-48	0.346385	0.185	0.077	1.74354e-43	ZNF267	CD8_C8_EX
6.11032e-140	0.346123	0.103	0.015	1.19707e-135	SEMA4A	CD8_C8_EX
1.7054e-34	0.346044	0.544	0.405	3.34104e-30	PRDX1	CD8_C8_EX
6.72148e-32	0.344232	0.571	0.444	1.31681e-27	ENO1	CD8_C8_EX
6.0738e-45	0.343467	0.359	0.201	1.18992e-40	ACTN4	CD8_C8_EX
3.48466e-26	0.342903	0.567	0.462	6.82681e-22	ISG20	CD8_C8_EX
5.19168e-39	0.342629	0.582	0.444	1.0171e-34	ATP5G3	CD8_C8_EX
1.63482e-66	0.342406	0.846	0.736	3.20277e-62	ARPC2	CD8_C8_EX
7.84589e-12	0.342396	0.599	0.554	1.53709e-07	HMGN2	CD8_C8_EX
3.53358e-53	0.34202	0.796	0.689	6.92264e-49	SUMO2	CD8_C8_EX
1.47262e-21	0.341458	0.298	0.199	2.88501e-17	NFKBIZ	CD8_C8_EX
6.40055e-69	0.3413	0.161	0.051	1.25393e-64	TSPAN17	CD8_C8_EX
3.85286e-79	0.340586	0.137	0.036	7.54813e-75	GALNT1	CD8_C8_EX
1.1587e-36	0.340367	0.608	0.467	2.27e-32	PGK1	CD8_C8_EX
1.66329e-24	0.338805	0.334	0.226	3.25856e-20	SPTAN1	CD8_C8_EX
1.9501e-40	0.337865	0.179	0.08	3.82045e-36	PLSCR1	CD8_C8_EX
4.48887e-36	0.33775	0.336	0.199	8.79414e-32	STMN1	CD8_C8_EX
2.93814e-53	0.335679	0.16	0.059	5.75611e-49	YBX3	CD8_C8_EX
8.0869e-47	0.33538	0.202	0.089	1.5843e-42	ETF1	CD8_C8_EX
3.95515e-34	0.334153	0.313	0.187	7.74853e-30	TOP1	CD8_C8_EX
6.30188e-42	0.333922	0.731	0.614	1.2346e-37	CALM2	CD8_C8_EX
4.39168e-41	0.333541	0.7	0.57	8.60374e-37	UBE2D3	CD8_C8_EX
1.66493e-34	0.331939	0.205	0.103	3.26176e-30	RLF	CD8_C8_EX
8.56384e-32	0.331148	0.269	0.156	1.67774e-27	PRDX3	CD8_C8_EX
2.69445e-29	0.331131	0.302	0.186	5.27869e-25	NASP	CD8_C8_EX
3.40531e-21	0.330242	0.473	0.365	6.67134e-17	HSPA5	CD8_C8_EX
2.17127e-29	0.329425	0.198	0.104	4.25374e-25	TRAF5	CD8_C8_EX
5.64402e-40	0.329119	0.235	0.117	1.10572e-35	CD2BP2	CD8_C8_EX
4.67047e-39	0.327579	0.179	0.08	9.14992e-35	NEU1	CD8_C8_EX
9.9375e-53	0.327282	0.153	0.055	1.94686e-48	METTL8	CD8_C8_EX
6.87767e-53	0.326869	0.861	0.759	1.3474e-48	CD3D	CD8_C8_EX
7.28514e-31	0.326772	0.339	0.213	1.42723e-26	TCP1	CD8_C8_EX
9.01198e-26	0.325978	0.6	0.478	1.76554e-21	CXCR4	CD8_C8_EX
1.30205e-47	0.3255	0.184	0.076	2.55084e-43	CASP3	CD8_C8_EX
4.66353e-33	0.323675	0.557	0.422	9.13632e-29	SLC25A5	CD8_C8_EX
4.26373e-59	0.323395	0.139	0.045	8.35307e-55	HIST1H2BK	CD8_C8_EX
2.10142e-32	0.321954	0.435	0.298	4.11689e-28	TAX1BP1	CD8_C8_EX
1.06384e-39	0.321601	0.225	0.111	2.08417e-35	DNAJB11	CD8_C8_EX
4.19368e-96	0.321358	0.143	0.034	8.21584e-92	MYL6B	CD8_C8_EX
1.3006e-32	0.320081	0.311	0.184	2.54801e-28	PSTPIP1	CD8_C8_EX
6.59688e-35	0.319934	0.156	0.068	1.29239e-30	UBE2F	CD8_C8_EX
1.12984e-37	0.319909	0.199	0.094	2.21346e-33	ZFAND2A	CD8_C8_EX
2.54398e-56	0.319756	0.962	0.953	4.9839e-52	IFITM1	CD8_C8_EX
1.67019e-36	0.31928	0.59	0.45	3.27206e-32	PSMB8	CD8_C8_EX
4.87994e-25	0.317866	0.25	0.15	9.56028e-21	RHBDD2	CD8_C8_EX
1.37796e-46	0.316013	0.16	0.062	2.69957e-42	SLC5A3	CD8_C8_EX
2.03467e-29	0.315318	0.452	0.323	3.98613e-25	SRSF9	CD8_C8_EX
4.82532e-32	0.314772	0.325	0.197	9.45328e-28	LSM2	CD8_C8_EX
2.05561e-32	0.31466	0.57	0.434	4.02715e-28	PRRC2C	CD8_C8_EX
1.59077e-40	0.314437	0.171	0.073	3.11648e-36	ANKRD37	CD8_C8_EX
7.22956e-22	0.314231	0.221	0.133	1.41634e-17	MX1	CD8_C8_EX
9.35408e-22	0.3141	0.639	0.542	1.83256e-17	SRSF7	CD8_C8_EX
1.63717e-25	0.31363	0.512	0.4	3.20739e-21	CALM3	CD8_C8_EX
2.19522e-71	0.312943	0.944	0.909	4.30066e-67	CFL1	CD8_C8_EX
6.29862e-46	0.312927	0.162	0.064	1.23396e-41	LMNB1	CD8_C8_EX
3.92212e-28	0.312825	0.327	0.209	7.68383e-24	IDH2	CD8_C8_EX
2.9495e-30	0.312448	0.326	0.204	5.77836e-26	PSMA3	CD8_C8_EX
2.88857e-32	0.312325	0.144	0.064	5.65901e-28	KDM5B	CD8_C8_EX
1.40184e-19	0.312204	0.262	0.169	2.74634e-15	ODC1	CD8_C8_EX
3.97957e-40	0.311889	0.185	0.083	7.79637e-36	SMC4	CD8_C8_EX
2.88412e-19	0.311022	0.537	0.446	5.65028e-15	LBH	CD8_C8_EX
2.11699e-18	0.311008	0.213	0.134	4.14739e-14	PLIN2	CD8_C8_EX
1.22846e-24	0.310922	0.401	0.285	2.40667e-20	PRDX6	CD8_C8_EX
1.48955e-42	0.309762	0.12	0.043	2.91818e-38	SFMBT2	CD8_C8_EX
1.97658e-26	0.3091	0.256	0.153	3.87232e-22	RAB8B	CD8_C8_EX
6.13145e-12	0.30784	0.552	0.497	1.20121e-07	ZFP36L1	CD8_C8_EX
5.59265e-27	0.307659	0.461	0.341	1.09566e-22	COPE	CD8_C8_EX
6.80468e-41	0.307529	0.815	0.734	1.3331e-36	HMGB1	CD8_C8_EX
9.09598e-26	0.307426	0.453	0.337	1.78199e-21	COX5A	CD8_C8_EX
2.1285e-28	0.306763	0.159	0.077	4.16994e-24	APLP2	CD8_C8_EX
2.22952e-26	0.305804	0.52	0.406	4.36786e-22	WDR83OS	CD8_C8_EX
1.23537e-26	0.305739	0.385	0.262	2.42021e-22	CKLF	CD8_C8_EX
2.21462e-30	0.305588	0.211	0.112	4.33865e-26	CHST11	CD8_C8_EX
4.90892e-24	0.305543	0.36	0.249	9.61707e-20	REEP5	CD8_C8_EX
1.18626e-32	0.305385	0.293	0.17	2.32399e-28	EIF4A3	CD8_C8_EX
8.09003e-39	0.30369	0.292	0.157	1.58492e-34	H2AFX	CD8_C8_EX
6.11067e-26	0.303607	0.49	0.371	1.19714e-21	RABAC1	CD8_C8_EX
2.62715e-34	0.30343	0.157	0.07	5.14686e-30	MTSS1	CD8_C8_EX
5.15178e-29	0.30316	0.298	0.181	1.00929e-24	KDELR2	CD8_C8_EX
2.29455e-27	0.302997	0.214	0.118	4.49525e-23	PARVG	CD8_C8_EX
8.67817e-30	0.302118	0.209	0.111	1.70014e-25	TYMP	CD8_C8_EX
3.92708e-44	0.302017	0.199	0.087	7.69353e-40	PLA2G16	CD8_C8_EX
1.01228e-30	0.301738	0.354	0.225	1.98317e-26	RAB1B	CD8_C8_EX
4.00445e-37	0.301736	0.171	0.077	7.84512e-33	SPAG9	CD8_C8_EX
3.19217e-28	0.30114	0.392	0.265	6.25378e-24	ATP6V0B	CD8_C8_EX
6.11266e-30	0.301058	0.133	0.059	1.19753e-25	BANP	CD8_C8_EX
6.71868e-42	0.300881	0.144	0.056	1.31626e-37	FUT8	CD8_C8_EX
2.43263e-28	0.300509	0.497	0.365	4.76577e-24	RAC1	CD8_C8_EX
7.92795e-43	0.298272	0.166	0.068	1.55317e-38	JOSD1	CD8_C8_EX
6.33938e-24	0.298217	0.173	0.092	1.24195e-19	FBXO32	CD8_C8_EX
3.46692e-33	0.297871	0.699	0.597	6.79204e-29	ARPC1B	CD8_C8_EX
4.40557e-24	0.297549	0.282	0.177	8.63095e-20	AKIRIN2	CD8_C8_EX
2.54814e-22	0.297458	0.473	0.368	4.99205e-18	GNG5	CD8_C8_EX
1.68296e-29	0.296781	0.144	0.067	3.29708e-25	TRIM26	CD8_C8_EX
7.07476e-24	0.296714	0.226	0.134	1.38602e-19	HBP1	CD8_C8_EX
6.15309e-24	0.296564	0.347	0.232	1.20545e-19	PYHIN1	CD8_C8_EX
1.53835e-26	0.296455	0.203	0.111	3.01379e-22	SYAP1	CD8_C8_EX
1.99244e-24	0.295717	0.301	0.195	3.90339e-20	PSMB2	CD8_C8_EX
6.3928e-25	0.295541	0.334	0.224	1.25241e-20	RANBP1	CD8_C8_EX
8.18985e-35	0.295534	0.213	0.107	1.60447e-30	SLA2	CD8_C8_EX
8.36938e-33	0.295098	0.173	0.081	1.63964e-28	CDKN1A	CD8_C8_EX
7.96334e-34	0.294739	0.208	0.104	1.5601e-29	CARHSP1	CD8_C8_EX
2.18596e-26	0.293959	0.402	0.274	4.28251e-22	YPEL5	CD8_C8_EX
1.39768e-24	0.293724	0.498	0.383	2.7382e-20	ATPIF1	CD8_C8_EX
1.81278e-21	0.293357	0.268	0.171	3.55142e-17	STARD7	CD8_C8_EX
1.84642e-34	0.293237	0.194	0.094	3.61732e-30	SNX9	CD8_C8_EX
3.72213e-51	0.292841	0.192	0.077	7.29202e-47	EGR1	CD8_C8_EX
3.43136e-33	0.292407	0.777	0.678	6.72239e-29	IL2RG	CD8_C8_EX
2.99697e-44	0.292251	0.144	0.055	5.87137e-40	MCOLN2	CD8_C8_EX
1.50039e-28	0.291957	0.214	0.116	2.93942e-24	SPPL2A	CD8_C8_EX
2.27024e-25	0.291242	0.484	0.357	4.44763e-21	BZW1	CD8_C8_EX
7.71017e-33	0.290242	0.184	0.089	1.5105e-28	TOB2	CD8_C8_EX
4.0763e-16	0.289846	0.279	0.195	7.98587e-12	GATA3	CD8_C8_EX
1.03226e-22	0.289678	0.234	0.141	2.02231e-18	SLC20A1	CD8_C8_EX
2.84138e-15	0.289589	0.305	0.221	5.56655e-11	GBP1	CD8_C8_EX
3.31439e-51	0.289541	0.135	0.046	6.49321e-47	TRPS1	CD8_C8_EX
4.27022e-28	0.288697	0.411	0.278	8.36579e-24	ARPC5L	CD8_C8_EX
6.25311e-33	0.288496	0.176	0.084	1.22505e-28	SEC14L1	CD8_C8_EX
4.70284e-41	0.288024	0.99	0.986	9.21333e-37	HLA-B	CD8_C8_EX
1.57084e-26	0.287331	0.195	0.106	3.07743e-22	CD84	CD8_C8_EX
5.00576e-26	0.287052	0.305	0.192	9.80679e-22	HNRNPAB	CD8_C8_EX
4.26808e-26	0.286628	0.544	0.421	8.36159e-22	SRSF3	CD8_C8_EX
2.6689e-54	0.286424	0.108	0.031	5.22864e-50	PIK3AP1	CD8_C8_EX
5.08478e-22	0.285979	0.279	0.178	9.96159e-18	IDI1	CD8_C8_EX
1.63257e-20	0.284764	0.303	0.203	3.19838e-16	CNOT2	CD8_C8_EX
3.00788e-24	0.28472	0.291	0.185	5.89274e-20	PYCARD	CD8_C8_EX
1.35797e-24	0.284001	0.444	0.325	2.6604e-20	RBX1	CD8_C8_EX
4.41149e-19	0.283758	0.497	0.406	8.64255e-15	C9orf16	CD8_C8_EX
1.33907e-17	0.283349	0.179	0.107	2.62337e-13	ID3	CD8_C8_EX
5.29988e-30	0.283223	0.425	0.28	1.0383e-25	C12orf75	CD8_C8_EX
1.07171e-35	0.283087	0.109	0.04	2.09958e-31	DZIP3	CD8_C8_EX
1.40571e-21	0.282254	0.408	0.297	2.75393e-17	TXN	CD8_C8_EX
1.80049e-27	0.2822	0.602	0.482	3.52735e-23	RNASEK	CD8_C8_EX
1.61571e-43	0.281885	0.134	0.05	3.16534e-39	TFRC	CD8_C8_EX
8.29056e-27	0.281694	0.213	0.118	1.6242e-22	NINJ1	CD8_C8_EX
4.74972e-25	0.280601	0.154	0.077	9.30517e-21	IL21R	CD8_C8_EX
3.46169e-26	0.280399	0.218	0.123	6.78179e-22	UBE2K	CD8_C8_EX
3.45302e-34	0.279184	0.74	0.656	6.76482e-30	CHCHD2	CD8_C8_EX
1.31404e-54	0.278772	0.966	0.934	2.57434e-50	IL32	CD8_C8_EX
1.06595e-15	0.278222	0.448	0.361	2.08829e-11	RHOH	CD8_C8_EX
6.88749e-21	0.278215	0.378	0.271	1.34933e-16	PSMD8	CD8_C8_EX
3.45929e-23	0.277802	0.276	0.175	6.7771e-19	TMX1	CD8_C8_EX
4.19626e-25	0.277222	0.626	0.522	8.22088e-21	RAN	CD8_C8_EX
6.71566e-23	0.277114	0.205	0.118	1.31567e-18	GOLGB1	CD8_C8_EX
1.64683e-64	0.276863	0.108	0.028	3.22631e-60	CCR5	CD8_C8_EX
5.45579e-22	0.276373	0.27	0.172	1.06884e-17	PPP4R2	CD8_C8_EX
3.89676e-31	0.274881	0.712	0.61	7.63413e-27	PSMB9	CD8_C8_EX
8.70954e-19	0.274419	0.321	0.228	1.70629e-14	SNRPD1	CD8_C8_EX
3.3635e-26	0.274173	0.236	0.136	6.58944e-22	NARF	CD8_C8_EX
2.36396e-21	0.274107	0.303	0.199	4.63124e-17	MAT2A	CD8_C8_EX
4.28395e-24	0.274057	0.207	0.118	8.39268e-20	STIP1	CD8_C8_EX
3.48825e-29	0.273428	0.486	0.35	6.83383e-25	ARF5	CD8_C8_EX
8.787e-25	0.272118	0.676	0.575	1.72146e-20	SSR4	CD8_C8_EX
3.07794e-28	0.271681	0.198	0.104	6.03e-24	LRIF1	CD8_C8_EX
3.94369e-31	0.271011	0.127	0.054	7.72609e-27	SNAP47	CD8_C8_EX
2.30613e-29	0.27068	0.144	0.067	4.51793e-25	CXorf40B	CD8_C8_EX
6.35847e-31	0.270632	0.202	0.103	1.24569e-26	ITGAE	CD8_C8_EX
6.77546e-23	0.270483	0.314	0.204	1.32738e-18	PDE3B	CD8_C8_EX
9.55357e-16	0.269468	0.486	0.406	1.87164e-11	SEC61G	CD8_C8_EX
1.15137e-44	0.269414	0.153	0.059	2.25565e-40	SLC1A5	CD8_C8_EX
1.44271e-18	0.26896	0.286	0.193	2.82641e-14	ARAP2	CD8_C8_EX
4.82316e-21	0.268918	0.334	0.229	9.44905e-17	PCED1B	CD8_C8_EX
4.30203e-27	0.268085	0.156	0.077	8.4281e-23	EXOSC9	CD8_C8_EX
3.12918e-20	0.267642	0.235	0.147	6.13038e-16	RPA3	CD8_C8_EX
6.75704e-31	0.267639	0.192	0.097	1.32377e-26	TOPORS	CD8_C8_EX
1.12815e-19	0.26572	0.356	0.253	2.21016e-15	PDIA6	CD8_C8_EX
6.46327e-36	0.264443	0.124	0.049	1.26622e-31	MB21D1	CD8_C8_EX
3.81967e-31	0.264145	0.146	0.066	7.48312e-27	HAPLN3	CD8_C8_EX
2.71868e-19	0.263962	0.356	0.255	5.32616e-15	CLK1	CD8_C8_EX
7.61778e-32	0.263951	0.13	0.055	1.4924e-27	DUSP16	CD8_C8_EX
1.94764e-26	0.263561	0.605	0.486	3.81561e-22	RSRP1	CD8_C8_EX
3.78461e-17	0.263287	0.297	0.207	7.41443e-13	CHD1	CD8_C8_EX
5.15241e-18	0.262691	0.214	0.134	1.00941e-13	IFI35	CD8_C8_EX
1.41301e-11	0.26257	0.327	0.256	2.76822e-07	CARD16	CD8_C8_EX
6.18146e-41	0.26243	0.85	0.711	1.21101e-36	HCST	CD8_C8_EX
9.92383e-31	0.262417	0.107	0.042	1.94418e-26	ANKRD28	CD8_C8_EX
6.7451e-24	0.261935	0.237	0.14	1.32143e-19	CIAO1	CD8_C8_EX
4.79524e-40	0.261791	0.11	0.038	9.39435e-36	ITPRIP	CD8_C8_EX
1.94338e-18	0.261498	0.166	0.096	3.80727e-14	PAF1	CD8_C8_EX
8.17659e-20	0.261018	0.253	0.164	1.60187e-15	GLS	CD8_C8_EX
1.87682e-34	0.260355	0.152	0.066	3.67687e-30	BAK1	CD8_C8_EX
2.31981e-14	0.259735	0.375	0.288	4.54475e-10	ADGRE5	CD8_C8_EX
1.48947e-21	0.25963	0.598	0.508	2.91803e-17	COX7A2	CD8_C8_EX
1.51474e-19	0.258818	0.491	0.382	2.96753e-15	STK17B	CD8_C8_EX
1.45402e-18	0.258546	0.27	0.181	2.84858e-14	SLBP	CD8_C8_EX
5.52115e-21	0.258301	0.58	0.48	1.08165e-16	HNRNPC	CD8_C8_EX
6.91452e-23	0.258299	0.269	0.169	1.35462e-18	NDUFC2	CD8_C8_EX
7.51549e-23	0.258235	0.467	0.348	1.47236e-18	VCP	CD8_C8_EX
7.61003e-25	0.258207	0.277	0.169	1.49088e-20	IL2RB	CD8_C8_EX
8.49251e-27	0.258077	0.172	0.088	1.66377e-22	PTPN11	CD8_C8_EX
5.16338e-31	0.25754	0.137	0.06	1.01156e-26	OTULIN	CD8_C8_EX
3.75671e-22	0.257461	0.219	0.129	7.35978e-18	IFITM3	CD8_C8_EX
4.2023e-18	0.257313	0.424	0.326	8.23272e-14	EWSR1	CD8_C8_EX
6.46797e-17	0.256842	0.265	0.18	1.26714e-12	MRPL18	CD8_C8_EX
7.63573e-17	0.256347	0.168	0.099	1.49592e-12	HCG18	CD8_C8_EX
[truncated: 3,687 more rows]

## Sheet: Table S3c
Table S3c | Differentially expressed genes in myeloid subclusters
P_val	Avg_logFC	Pct.1	Pct.2	P_val_adj	Gene	Subcluster
0	2.21621	0.996	0.594	0	S100A8	Mono_C1_VCAN
0	2.20771	0.881	0.173	0	S100A12	Mono_C1_VCAN
0	1.98737	0.989	0.672	0	S100A9	Mono_C1_VCAN
0	1.73856	0.899	0.251	0	VCAN	Mono_C1_VCAN
0	1.13601	0.999	0.832	0	LYZ	Mono_C1_VCAN
0	0.997077	0.911	0.657	0	MNDA	Mono_C1_VCAN
0	0.9903	0.632	0.258	0	CD36	Mono_C1_VCAN
0	0.913444	0.764	0.446	0	CSTA	Mono_C1_VCAN
0	0.904428	0.395	0.099	0	RBP7	Mono_C1_VCAN
0	0.863804	0.597	0.288	0	CSF3R	Mono_C1_VCAN
0	0.85179	0.399	0.086	0	MGST1	Mono_C1_VCAN
0	0.819046	0.835	0.61	0	NCF1	Mono_C1_VCAN
0	0.73139	0.719	0.506	0	APLP2	Mono_C1_VCAN
0	0.696907	0.74	0.377	0	CD14	Mono_C1_VCAN
0	0.671777	0.952	0.642	0	FCN1	Mono_C1_VCAN
0	0.636851	0.831	0.671	0	GPX1	Mono_C1_VCAN
0	0.586323	0.822	0.669	0	TKT	Mono_C1_VCAN
0	0.583823	0.892	0.781	0	TSPO	Mono_C1_VCAN
0	0.554619	0.836	0.706	0	AP1S2	Mono_C1_VCAN
0	0.443855	0.999	0.964	0	S100A6	Mono_C1_VCAN
0	0.428453	0.949	0.853	0	S100A10	Mono_C1_VCAN
0	0.40829	1	0.996	0	RPL39	Mono_C1_VCAN
0	0.398846	0.989	0.959	0	GAPDH	Mono_C1_VCAN
0	0.397722	0.976	0.91	0	CTSS	Mono_C1_VCAN
0	0.388045	0.972	0.952	0	MT-ND4	Mono_C1_VCAN
0	0.371063	0.998	0.99	0	RPS24	Mono_C1_VCAN
0	0.370886	0.997	0.992	0	RPS13	Mono_C1_VCAN
0	0.339134	0.999	0.993	0	RPL34	Mono_C1_VCAN
0	0.297438	0.999	0.992	0	RPL32	Mono_C1_VCAN
0	0.292558	1	0.999	0	RPLP1	Mono_C1_VCAN
3.27376e-299	0.371072	0.998	0.901	6.41363e-295	S100A4	Mono_C1_VCAN
1.86876e-281	0.577621	0.736	0.627	3.66109e-277	TALDO1	Mono_C1_VCAN
5.1176e-273	0.725432	0.429	0.187	1.00259e-268	RP11-1143G9.4	Mono_C1_VCAN
1.33691e-272	0.34758	0.97	0.951	2.61914e-268	VIM	Mono_C1_VCAN
7.69193e-266	0.413686	0.882	0.829	1.50693e-261	RPL7	Mono_C1_VCAN
6.64131e-265	0.597119	0.721	0.533	1.3011e-260	CEBPD	Mono_C1_VCAN
2.42545e-250	0.732974	0.216	0.038	4.75169e-246	FOLR3	Mono_C1_VCAN
1.06686e-245	0.274377	0.986	0.978	2.09008e-241	RPL35A	Mono_C1_VCAN
3.697e-245	0.652474	0.51	0.285	7.24279e-241	NUP214	Mono_C1_VCAN
2.82995e-243	0.593327	0.613	0.399	5.54416e-239	SELL	Mono_C1_VCAN
5.87486e-237	0.565523	0.706	0.53	1.15094e-232	ANXA1	Mono_C1_VCAN
4.0542e-236	0.303116	0.965	0.951	7.94259e-232	PFDN5	Mono_C1_VCAN
3.07851e-231	0.327044	0.964	0.947	6.03111e-227	MT-ND1	Mono_C1_VCAN
5.5324e-229	0.619907	0.366	0.153	1.08385e-224	MEGF9	Mono_C1_VCAN
9.07158e-229	0.580152	0.273	0.079	1.77721e-224	NFE2	Mono_C1_VCAN
3.98351e-228	0.615411	0.346	0.135	7.80409e-224	ITGAM	Mono_C1_VCAN
4.60693e-226	0.287908	0.996	0.992	9.02543e-222	MT-ND3	Mono_C1_VCAN
2.20019e-219	0.636448	0.456	0.254	4.3104e-215	METTL9	Mono_C1_VCAN
2.59248e-217	0.597058	0.627	0.454	5.07893e-213	CD302	Mono_C1_VCAN
6.04015e-212	0.668785	0.245	0.068	1.18333e-207	CYP1B1	Mono_C1_VCAN
6.85869e-212	0.325408	0.939	0.91	1.34368e-207	ATP5G2	Mono_C1_VCAN
1.70816e-205	0.530961	0.198	0.04	3.34646e-201	NRG1	Mono_C1_VCAN
1.72677e-202	0.572287	0.236	0.066	3.38291e-198	VNN2	Mono_C1_VCAN
7.64831e-196	0.362	0.801	0.565	1.49838e-191	MS4A6A	Mono_C1_VCAN
1.10109e-195	0.582527	0.413	0.205	2.15714e-191	CDA	Mono_C1_VCAN
1.17178e-194	0.555109	0.324	0.128	2.29563e-190	CLEC4E	Mono_C1_VCAN
2.30076e-194	0.555702	0.582	0.414	4.50742e-190	AGTRAP	Mono_C1_VCAN
6.65004e-192	0.523796	0.679	0.529	1.30281e-187	AHNAK	Mono_C1_VCAN
8.86524e-191	0.490186	0.69	0.545	1.73679e-186	EVI2B	Mono_C1_VCAN
6.17672e-179	0.370057	0.119	0.009	1.21008e-174	MARCH1	Mono_C1_VCAN
7.4616e-179	0.660328	0.452	0.277	1.4618e-174	PLBD1	Mono_C1_VCAN
3.13076e-178	0.535479	0.555	0.391	6.13347e-174	CRTAP	Mono_C1_VCAN
4.65331e-177	0.272197	0.959	0.945	9.11631e-173	RPL22	Mono_C1_VCAN
4.80421e-176	0.303672	0.954	0.936	9.41192e-172	MT-ND2	Mono_C1_VCAN
1.49633e-173	0.558591	0.58	0.437	2.93146e-169	PGD	Mono_C1_VCAN
9.32505e-168	0.458333	0.217	0.065	1.82687e-163	RNASE2	Mono_C1_VCAN
3.83523e-167	0.503984	0.601	0.458	7.5136e-163	BLVRB	Mono_C1_VCAN
1.48365e-165	0.512553	0.574	0.413	2.90662e-161	KCTD12	Mono_C1_VCAN
8.05509e-164	0.527163	0.482	0.303	1.57807e-159	NAIP	Mono_C1_VCAN
2.26809e-154	0.546671	0.517	0.367	4.44341e-150	FBXL5	Mono_C1_VCAN
6.23108e-153	0.370112	0.125	0.018	1.22073e-148	PADI4	Mono_C1_VCAN
1.89114e-152	0.315057	0.906	0.838	3.70493e-148	LGALS1	Mono_C1_VCAN
3.81456e-151	0.344033	0.123	0.017	7.4731e-147	CES1	Mono_C1_VCAN
4.11759e-150	0.520895	0.848	0.722	8.06676e-146	FOS	Mono_C1_VCAN
4.34779e-142	0.677877	0.281	0.123	8.51776e-138	RETN	Mono_C1_VCAN
1.6276e-140	0.513137	0.359	0.191	3.18863e-136	CD93	Mono_C1_VCAN
4.46441e-138	0.286896	0.886	0.841	8.74622e-134	GSTP1	Mono_C1_VCAN
7.90799e-136	0.338334	0.828	0.8	1.54925e-131	TCEB2	Mono_C1_VCAN
2.03667e-132	0.540157	0.371	0.217	3.99005e-128	HMGB2	Mono_C1_VCAN
1.2431e-131	0.449487	0.507	0.341	2.43535e-127	CD99	Mono_C1_VCAN
1.76995e-131	0.327219	0.814	0.776	3.46751e-127	FXYD5	Mono_C1_VCAN
1.44738e-129	0.479488	0.576	0.442	2.83557e-125	LTA4H	Mono_C1_VCAN
4.07895e-129	0.40181	0.218	0.081	7.99107e-125	SMARCD3	Mono_C1_VCAN
6.95898e-129	0.413392	0.226	0.087	1.36333e-124	CKAP4	Mono_C1_VCAN
1.26081e-127	0.299098	0.871	0.839	2.47006e-123	TYMP	Mono_C1_VCAN
8.60565e-126	0.48715	0.349	0.195	1.68593e-121	ASGR1	Mono_C1_VCAN
1.50334e-122	0.44068	0.586	0.427	2.94519e-118	LGALS2	Mono_C1_VCAN
2.71676e-122	0.418733	0.201	0.074	5.32241e-118	QPCT	Mono_C1_VCAN
3.75432e-122	0.494981	0.514	0.381	7.35509e-118	LRRK2	Mono_C1_VCAN
1.1788e-121	0.454074	0.293	0.149	2.30938e-117	BST1	Mono_C1_VCAN
1.50845e-119	0.461394	0.289	0.145	2.9552e-115	FAM200B	Mono_C1_VCAN
3.26762e-119	0.32701	0.698	0.601	6.40159e-115	CD44	Mono_C1_VCAN
5.13501e-119	0.261744	0.695	0.599	1.006e-114	CTSD	Mono_C1_VCAN
4.17204e-116	0.260238	0.861	0.864	8.17345e-112	BTF3	Mono_C1_VCAN
1.02287e-114	0.416754	0.577	0.449	2.0039e-110	JAML	Mono_C1_VCAN
1.20199e-113	0.512432	0.395	0.256	2.35482e-109	SULT1A1	Mono_C1_VCAN
1.5462e-111	0.286331	0.804	0.769	3.02916e-107	GRN	Mono_C1_VCAN
1.02727e-110	0.374434	0.169	0.057	2.01252e-106	LINC00937	Mono_C1_VCAN
1.63113e-109	0.394387	0.21	0.085	3.19554e-105	STAB1	Mono_C1_VCAN
3.72621e-109	0.456892	0.461	0.319	7.30001e-105	HACD4	Mono_C1_VCAN
1.47855e-108	0.352629	0.685	0.617	2.89663e-104	SERPINB1	Mono_C1_VCAN
2.19514e-107	0.373115	0.25	0.115	4.30049e-103	CCR2	Mono_C1_VCAN
2.82798e-107	0.333459	0.765	0.74	5.5403e-103	C14orf2	Mono_C1_VCAN
2.28271e-106	0.453251	0.455	0.327	4.47207e-102	IL17RA	Mono_C1_VCAN
9.57941e-105	0.289607	0.823	0.814	1.8767e-100	PCBP2	Mono_C1_VCAN
3.11112e-104	0.433268	0.251	0.122	6.09499e-100	CCNY	Mono_C1_VCAN
1.7465e-102	0.36189	0.676	0.59	3.42157e-98	MPEG1	Mono_C1_VCAN
2.79e-101	0.366176	0.6	0.478	5.46588e-97	CLEC12A	Mono_C1_VCAN
2.44828e-99	0.384561	0.653	0.594	4.79643e-95	CAST	Mono_C1_VCAN
1.2913e-98	0.422223	0.231	0.11	2.52978e-94	RAB27A	Mono_C1_VCAN
1.12911e-97	0.272812	0.805	0.703	2.21205e-93	TXNIP	Mono_C1_VCAN
4.01897e-96	0.417226	0.233	0.113	7.87357e-92	FAM198B	Mono_C1_VCAN
1.21089e-95	0.279636	0.794	0.751	2.37226e-91	CYBB	Mono_C1_VCAN
3.25246e-94	0.315112	0.123	0.035	6.3719e-90	CRISPLD2	Mono_C1_VCAN
4.25638e-94	0.436013	0.407	0.277	8.33868e-90	LRP1	Mono_C1_VCAN
1.82014e-93	0.435005	0.367	0.237	3.56584e-89	OGFRL1	Mono_C1_VCAN
1.50823e-92	0.430303	0.448	0.328	2.95478e-88	LY86	Mono_C1_VCAN
9.81523e-90	0.391841	0.263	0.141	1.9229e-85	CREB5	Mono_C1_VCAN
9.7342e-89	0.428945	0.307	0.184	1.90703e-84	EVI2A	Mono_C1_VCAN
1.7967e-86	0.394496	0.215	0.103	3.51992e-82	ALDH1A1	Mono_C1_VCAN
9.27731e-84	0.378731	0.228	0.114	1.81752e-79	NRGN	Mono_C1_VCAN
3.01149e-83	0.29114	0.736	0.689	5.8998e-79	ZFP36L2	Mono_C1_VCAN
1.08157e-82	0.273456	0.772	0.76	2.11891e-78	FYB	Mono_C1_VCAN
2.06122e-82	0.274095	0.165	0.065	4.03813e-78	MCEMP1	Mono_C1_VCAN
5.60888e-81	0.361426	0.586	0.504	1.09884e-76	GLIPR1	Mono_C1_VCAN
6.11045e-80	0.408655	0.502	0.41	1.1971e-75	HSD17B11	Mono_C1_VCAN
1.55631e-79	0.395924	0.278	0.161	3.04896e-75	SORL1	Mono_C1_VCAN
3.71857e-79	0.316394	0.148	0.057	7.28505e-75	TMEM91	Mono_C1_VCAN
6.65841e-78	0.389718	0.273	0.158	1.30445e-73	KCNE3	Mono_C1_VCAN
9.02077e-78	0.415253	0.225	0.116	1.76726e-73	RP6-159A1.4	Mono_C1_VCAN
2.30944e-77	0.333444	0.208	0.102	4.52443e-73	RAB3D	Mono_C1_VCAN
1.16316e-76	0.358032	0.216	0.11	2.27875e-72	ZNF467	Mono_C1_VCAN
2.53326e-76	0.392375	0.315	0.198	4.96291e-72	YPEL3	Mono_C1_VCAN
1.03441e-74	0.377214	0.264	0.154	2.02651e-70	PSTPIP1	Mono_C1_VCAN
1.96616e-73	0.353747	0.578	0.508	3.85191e-69	C4orf48	Mono_C1_VCAN
2.7026e-73	0.317955	0.725	0.644	5.29466e-69	STXBP2	Mono_C1_VCAN
3.6241e-73	0.33106	0.192	0.094	7.09998e-69	PXN	Mono_C1_VCAN
4.53416e-73	0.382053	0.278	0.168	8.88288e-69	CARS2	Mono_C1_VCAN
1.42325e-72	0.310201	0.488	0.374	2.78829e-68	PLP2	Mono_C1_VCAN
6.76476e-72	0.384168	0.56	0.49	1.32528e-67	GCA	Mono_C1_VCAN
2.55991e-71	0.261609	0.738	0.731	5.01513e-67	RPL23	Mono_C1_VCAN
4.12192e-71	0.389696	0.229	0.127	8.07526e-67	EMB	Mono_C1_VCAN
5.39537e-71	0.262224	0.108	0.034	1.05701e-66	CLEC4D	Mono_C1_VCAN
5.26694e-70	0.269762	0.123	0.045	1.03185e-65	LTB4R	Mono_C1_VCAN
9.69214e-70	0.321587	0.602	0.545	1.89879e-65	NCF2	Mono_C1_VCAN
2.96181e-68	0.477971	0.356	0.254	5.80247e-64	LINC00936	Mono_C1_VCAN
2.89947e-67	0.370663	0.431	0.327	5.68036e-63	CLEC4A	Mono_C1_VCAN
8.1491e-67	0.287875	0.158	0.071	1.59649e-62	EIF4E3	Mono_C1_VCAN
1.85093e-66	0.269838	0.116	0.042	3.62616e-62	CATSPER1	Mono_C1_VCAN
2.57027e-66	0.358399	0.505	0.415	5.03542e-62	MYO1F	Mono_C1_VCAN
1.16519e-65	0.313977	0.171	0.082	2.28273e-61	AGO4	Mono_C1_VCAN
3.39803e-65	0.405309	0.408	0.318	6.65709e-61	RTN3	Mono_C1_VCAN
6.53285e-65	0.390243	0.366	0.258	1.27985e-60	CDC42EP3	Mono_C1_VCAN
9.57352e-64	0.293092	0.539	0.451	1.87555e-59	FPR1	Mono_C1_VCAN
1.17979e-62	0.338807	0.143	0.062	2.31132e-58	PTCH2	Mono_C1_VCAN
8.84198e-62	0.373389	0.423	0.337	1.73223e-57	DPYD	Mono_C1_VCAN
1.16712e-58	0.309043	0.593	0.548	2.2865e-54	GLRX	Mono_C1_VCAN
1.26007e-58	0.295537	0.543	0.463	2.46861e-54	TNFAIP2	Mono_C1_VCAN
1.05216e-57	0.260713	0.718	0.717	2.06129e-53	RPS17	Mono_C1_VCAN
1.30081e-57	0.311573	0.177	0.093	2.54841e-53	DYSF	Mono_C1_VCAN
1.69864e-57	0.333434	0.249	0.154	3.3278e-53	GAS7	Mono_C1_VCAN
8.61209e-57	0.356876	0.445	0.356	1.6872e-52	DMXL2	Mono_C1_VCAN
3.24353e-55	0.317199	0.578	0.548	6.35439e-51	LAMTOR1	Mono_C1_VCAN
4.17066e-55	0.324243	0.369	0.268	8.17074e-51	PRAM1	Mono_C1_VCAN
1.04025e-54	0.352668	0.32	0.224	2.03796e-50	UBXN11	Mono_C1_VCAN
2.23934e-53	0.315054	0.431	0.324	4.38708e-49	SLC11A1	Mono_C1_VCAN
1.98693e-52	0.3346	0.408	0.323	3.89259e-48	PLXDC2	Mono_C1_VCAN
3.34456e-52	0.290435	0.21	0.123	6.55233e-48	PYGL	Mono_C1_VCAN
7.1697e-52	0.341041	0.492	0.421	1.40462e-47	RCSD1	Mono_C1_VCAN
3.53041e-51	0.255507	0.663	0.64	6.91643e-47	RNF130	Mono_C1_VCAN
2.77037e-50	0.250123	0.671	0.683	5.42744e-46	UQCRH	Mono_C1_VCAN
3.34588e-50	0.262694	0.135	0.064	6.55492e-46	ASGR2	Mono_C1_VCAN
5.8199e-50	0.284838	0.181	0.101	1.14018e-45	CPD	Mono_C1_VCAN
6.06749e-49	0.349506	0.292	0.206	1.18868e-44	MSRB1	Mono_C1_VCAN
2.20437e-48	0.301732	0.54	0.491	4.31859e-44	TRAPPC5	Mono_C1_VCAN
2.50746e-48	0.329913	0.29	0.202	4.91237e-44	HEBP2	Mono_C1_VCAN
4.97988e-48	0.29792	0.484	0.416	9.75607e-44	BNIP3L	Mono_C1_VCAN
6.56779e-47	0.325606	0.261	0.177	1.2867e-42	AGTPBP1	Mono_C1_VCAN
1.49618e-44	0.324851	0.516	0.481	2.93116e-40	EIF3M	Mono_C1_VCAN
2.03164e-43	0.30695	0.529	0.492	3.98018e-39	ACAP2	Mono_C1_VCAN
8.38195e-42	0.300607	0.501	0.445	1.64211e-37	DDX17	Mono_C1_VCAN
2.07218e-41	0.313498	0.558	0.521	4.05961e-37	NDUFB1	Mono_C1_VCAN
6.12999e-41	0.29135	0.225	0.148	1.20093e-36	OSCAR	Mono_C1_VCAN
6.19908e-41	0.272555	0.18	0.108	1.21446e-36	APOBR	Mono_C1_VCAN
7.39975e-41	0.320594	0.487	0.453	1.44969e-36	NDUFB9	Mono_C1_VCAN
8.83555e-41	0.329582	0.35	0.277	1.73097e-36	TIMP2	Mono_C1_VCAN
2.70073e-40	0.278873	0.599	0.585	5.291e-36	IQGAP1	Mono_C1_VCAN
5.06873e-40	0.291087	0.482	0.429	9.93016e-36	GLIPR2	Mono_C1_VCAN
3.56347e-38	0.313781	0.28	0.206	6.9812e-34	TMEM205	Mono_C1_VCAN
7.43045e-36	0.301974	0.47	0.427	1.4557e-31	MARCH1	Mono_C1_VCAN
1.40894e-35	0.280236	0.262	0.185	2.76025e-31	TMEM154	Mono_C1_VCAN
2.66627e-35	0.299247	0.325	0.254	5.22348e-31	IRAK3	Mono_C1_VCAN
1.30357e-34	0.300908	0.359	0.293	2.55383e-30	FAM120A	Mono_C1_VCAN
9.14161e-34	0.285635	0.343	0.276	1.79093e-29	GPCPD1	Mono_C1_VCAN
4.39761e-33	0.288853	0.387	0.327	8.61537e-29	RAB32	Mono_C1_VCAN
5.70405e-33	0.258033	0.171	0.108	1.11748e-28	ARHGAP26	Mono_C1_VCAN
1.27784e-32	0.333584	0.296	0.231	2.50341e-28	SCO2	Mono_C1_VCAN
3.4655e-32	0.282526	0.224	0.157	6.78926e-28	RASSF3	Mono_C1_VCAN
3.50811e-32	0.298029	0.359	0.292	6.87275e-28	MYADM	Mono_C1_VCAN
3.3733e-31	0.253679	0.193	0.13	6.60864e-27	FAM111A	Mono_C1_VCAN
1.51519e-30	0.398024	0.231	0.165	2.9684e-26	MT1X	Mono_C1_VCAN
2.20285e-29	0.266482	0.268	0.204	4.31561e-25	SNX27	Mono_C1_VCAN
6.4548e-29	0.298155	0.454	0.423	1.26456e-24	TMEM167A	Mono_C1_VCAN
8.84565e-29	0.29105	0.271	0.211	1.73295e-24	FES	Mono_C1_VCAN
3.55114e-28	0.279789	0.47	0.436	6.95704e-24	C7orf73	Mono_C1_VCAN
8.30794e-28	0.291521	0.359	0.304	1.62761e-23	NUMB	Mono_C1_VCAN
1.07637e-27	0.285696	0.45	0.418	2.10871e-23	USP15	Mono_C1_VCAN
9.18022e-25	0.260094	0.235	0.179	1.7985e-20	UBR4	Mono_C1_VCAN
9.88195e-25	0.317376	0.523	0.524	1.93597e-20	CCNL1	Mono_C1_VCAN
1.72736e-24	0.266387	0.289	0.234	3.38406e-20	ARID1A	Mono_C1_VCAN
4.02828e-24	0.283218	0.285	0.231	7.89181e-20	TRMT1	Mono_C1_VCAN
9.78551e-24	0.252735	0.363	0.315	1.91708e-19	STX10	Mono_C1_VCAN
1.12918e-23	0.258508	0.374	0.329	2.21218e-19	SAT2	Mono_C1_VCAN
9.50288e-23	0.253658	0.353	0.307	1.86171e-18	USP3	Mono_C1_VCAN
3.5838e-21	0.272013	0.44	0.422	7.02101e-17	SMCHD1	Mono_C1_VCAN
3.25498e-20	0.260302	0.379	0.343	6.37683e-16	SH3KBP1	Mono_C1_VCAN
1.05894e-19	0.256564	0.342	0.3	2.07457e-15	STAT2	Mono_C1_VCAN
2.88917e-19	0.253426	0.433	0.416	5.66017e-15	SCAND1	Mono_C1_VCAN
4.03287e-19	0.259156	0.43	0.398	7.9008e-15	CKLF	Mono_C1_VCAN
1.54468e-18	0.260365	0.398	0.374	3.02619e-14	POLE4	Mono_C1_VCAN
9.60415e-13	0.356436	0.635	0.675	1.88155e-08	IER2	Mono_C1_VCAN
7.07401e-112	0.448256	0.895	0.725	1.38587e-107	TXNIP	Mono_C2_TXNIP
1.32605e-81	0.446636	0.803	0.636	2.59787e-77	CD52	Mono_C2_TXNIP
3.01352e-74	0.382173	0.69	0.465	5.90379e-70	LGALS2	Mono_C2_TXNIP
7.60003e-73	0.440721	0.509	0.323	1.48892e-68	LIPA	Mono_C2_TXNIP
9.82639e-72	0.40322	0.685	0.489	1.92509e-67	DUSP6	Mono_C2_TXNIP
8.43253e-65	0.319198	0.827	0.698	1.65202e-60	C1orf162	Mono_C2_TXNIP
1.44772e-61	0.32105	0.711	0.533	2.83622e-57	CPVL	Mono_C2_TXNIP
1.29907e-59	0.316805	0.201	0.082	2.54501e-55	PID1	Mono_C2_TXNIP
1.31851e-58	0.346175	0.63	0.447	2.5831e-54	KLF2	Mono_C2_TXNIP
6.1428e-55	0.364177	0.56	0.378	1.20344e-50	MARCKS	Mono_C2_TXNIP
9.47475e-53	0.321848	0.603	0.429	1.8562e-48	RHOB	Mono_C2_TXNIP
4.99811e-52	0.336204	0.82	0.687	9.79179e-48	IFI30	Mono_C2_TXNIP
1.56139e-49	0.27547	0.892	0.808	3.05893e-45	EMP3	Mono_C2_TXNIP
1.74949e-46	0.253999	0.869	0.759	3.42743e-42	FGL2	Mono_C2_TXNIP
6.97828e-46	0.28466	0.448	0.285	1.36711e-41	GPBAR1	Mono_C2_TXNIP
6.97557e-43	0.256177	0.805	0.695	1.36658e-38	ZFP36L2	Mono_C2_TXNIP
4.71674e-38	0.304095	0.655	0.526	9.24056e-34	ZFP36L1	Mono_C2_TXNIP
1.05904e-32	0.259466	0.547	0.415	2.07476e-28	DOK2	Mono_C2_TXNIP
1.04191e-31	0.259427	0.665	0.538	2.04121e-27	CFP	Mono_C2_TXNIP
0	2.07294	0.942	0.233	0	FCGR3A	Mono_C3_FCGR3A
0	1.59573	0.222	0.002	0	LYPD2	Mono_C3_FCGR3A
0	1.45287	0.993	0.813	0	LST1	Mono_C3_FCGR3A
0	1.44614	0.599	0.044	0	CDKN1C	Mono_C3_FCGR3A
0	1.43063	0.752	0.196	0	RHOC	Mono_C3_FCGR3A
0	1.4191	0.897	0.401	0	MS4A7	Mono_C3_FCGR3A
0	1.35349	0.897	0.36	0	LINC01272	Mono_C3_FCGR3A
0	1.20235	0.99	0.785	0	IFITM2	Mono_C3_FCGR3A
0	1.19202	0.643	0.088	0	MTSS1	Mono_C3_FCGR3A
0	0.998104	0.609	0.128	0	TCF7L2	Mono_C3_FCGR3A
0	0.952209	0.813	0.393	0	KLF2	Mono_C3_FCGR3A
0	0.950995	0.778	0.377	0	RHOB	Mono_C3_FCGR3A
0	0.939814	0.664	0.281	0	CUX1	Mono_C3_FCGR3A
0	0.916335	0.753	0.325	0	CSF1R	Mono_C3_FCGR3A
0	0.908546	0.715	0.335	0	PECAM1	Mono_C3_FCGR3A
0	0.905188	0.778	0.348	0	LRRC25	Mono_C3_FCGR3A
0	0.90208	0.544	0.14	0	FAM110A	Mono_C3_FCGR3A
0	0.885808	0.59	0.173	0	SPN	Mono_C3_FCGR3A
0	0.881175	0.518	0.127	0	CX3CR1	Mono_C3_FCGR3A
0	0.879755	0.689	0.285	0	HMOX1	Mono_C3_FCGR3A
0	0.875799	0.875	0.524	0	NAP1L1	Mono_C3_FCGR3A
0	0.872274	0.63	0.217	0	ABI3	Mono_C3_FCGR3A
0	0.859101	0.486	0.086	0	HES4	Mono_C3_FCGR3A
0	0.849239	0.842	0.479	0	LILRB2	Mono_C3_FCGR3A
0	0.825319	0.474	0.096	0	SIGLEC10	Mono_C3_FCGR3A
0	0.805631	0.982	0.782	0	SERPINA1	Mono_C3_FCGR3A
0	0.799143	0.903	0.601	0	CD52	Mono_C3_FCGR3A
0	0.795615	1	0.895	0	AIF1	Mono_C3_FCGR3A
0	0.791609	0.996	0.888	0	COTL1	Mono_C3_FCGR3A
0	0.790908	1	0.972	0	RPS19	Mono_C3_FCGR3A
0	0.789393	0.897	0.626	0	CFD	Mono_C3_FCGR3A
0	0.782526	0.849	0.533	0	DRAP1	Mono_C3_FCGR3A
0	0.781006	0.988	0.788	0	IFITM3	Mono_C3_FCGR3A
0	0.778527	0.296	0.011	0	CKB	Mono_C3_FCGR3A
0	0.773531	0.667	0.324	0	LILRB1	Mono_C3_FCGR3A
0	0.762443	0.547	0.193	0	EVL	Mono_C3_FCGR3A
0	0.737811	0.836	0.521	0	PTPN6	Mono_C3_FCGR3A
0	0.735581	0.398	0.067	0	RP11-362F19.1	Mono_C3_FCGR3A
0	0.730651	0.816	0.51	0	TNFRSF1B	Mono_C3_FCGR3A
0	0.713938	0.601	0.239	0	GPBAR1	Mono_C3_FCGR3A
0	0.711696	0.544	0.206	0	UNC119	Mono_C3_FCGR3A
0	0.702686	0.345	0.038	0	CD79B	Mono_C3_FCGR3A
0	0.688686	0.851	0.577	0	LYN	Mono_C3_FCGR3A
0	0.681171	0.532	0.193	0	ICAM2	Mono_C3_FCGR3A
0	0.630109	0.378	0.083	0	SYTL1	Mono_C3_FCGR3A
0	0.602244	0.994	0.941	0	PSAP	Mono_C3_FCGR3A
0	0.544974	0.228	0.016	0	FCGR3B	Mono_C3_FCGR3A
0	0.541819	0.303	0.056	0	CDH23	Mono_C3_FCGR3A
0	0.539628	0.997	0.951	0	FCER1G	Mono_C3_FCGR3A
0	0.517927	0.306	0.058	0	CALML4	Mono_C3_FCGR3A
0	0.50572	0.227	0.018	0	NEURL1	Mono_C3_FCGR3A
0	0.448268	0.205	0.014	0	CEACAM3	Mono_C3_FCGR3A
0	0.429166	0.174	0.01	0	PPM1N	Mono_C3_FCGR3A
0	0.421486	0.994	0.974	0	PFN1	Mono_C3_FCGR3A
0	0.335867	1	0.999	0	FTH1	Mono_C3_FCGR3A
0	0.321581	1	0.997	0	TMSB4X	Mono_C3_FCGR3A
6.60019e-296	0.455897	0.236	0.033	1.29304e-291	CTD-2006K23.1	Mono_C3_FCGR3A
1.59444e-295	0.285331	1	0.999	3.12367e-291	FTL	Mono_C3_FCGR3A
9.20517e-295	0.650413	0.77	0.456	1.80338e-290	PILRA	Mono_C3_FCGR3A
2.07121e-293	0.604797	0.393	0.113	4.0577e-289	SIDT2	Mono_C3_FCGR3A
9.76185e-289	0.608802	0.521	0.192	1.91244e-284	LILRA1	Mono_C3_FCGR3A
5.23652e-288	0.320426	0.13	0.004	1.02589e-283	SH2D1B	Mono_C3_FCGR3A
1.40083e-285	0.68652	0.536	0.217	2.74436e-281	CYTIP	Mono_C3_FCGR3A
9.50778e-283	0.565674	0.919	0.671	1.86267e-278	LY6E	Mono_C3_FCGR3A
2.53239e-278	0.318581	0.125	0.003	4.96121e-274	CYP4F22	Mono_C3_FCGR3A
4.3056e-278	0.52325	0.308	0.069	8.43509e-274	BATF3	Mono_C3_FCGR3A
2.25594e-272	0.510163	0.932	0.771	4.41961e-268	SPI1	Mono_C3_FCGR3A
3.75649e-267	0.469142	0.96	0.855	7.35935e-263	HLA-E	Mono_C3_FCGR3A
2.20301e-266	0.598962	0.367	0.104	4.31591e-262	ZNF703	Mono_C3_FCGR3A
9.85316e-265	0.368418	0.423	0.129	1.93033e-260	LTB	Mono_C3_FCGR3A
6.65074e-263	0.458846	0.933	0.733	1.30295e-258	CD68	Mono_C3_FCGR3A
8.48721e-260	0.537615	0.934	0.792	1.66273e-255	EMP3	Mono_C3_FCGR3A
2.07265e-259	0.666488	0.593	0.284	4.06054e-255	OAS1	Mono_C3_FCGR3A
3.65639e-256	0.51467	0.905	0.755	7.16324e-252	ARHGDIB	Mono_C3_FCGR3A
9.26692e-255	0.632013	0.676	0.371	1.81548e-250	BID	Mono_C3_FCGR3A
1.11939e-250	0.602312	0.559	0.236	2.193e-246	C5AR1	Mono_C3_FCGR3A
1.35206e-248	0.586279	0.717	0.41	2.64883e-244	CSK	Mono_C3_FCGR3A
4.59065e-245	0.583417	0.753	0.467	8.99354e-241	HCK	Mono_C3_FCGR3A
3.93906e-244	0.413227	0.997	0.929	7.71702e-240	S100A4	Mono_C3_FCGR3A
3.08298e-243	0.590885	0.688	0.363	6.03986e-239	POU2F2	Mono_C3_FCGR3A
6.87167e-243	0.301701	0.998	0.985	1.34623e-238	RPL8	Mono_C3_FCGR3A
1.82492e-242	0.487726	0.309	0.078	3.57521e-238	SLC44A2	Mono_C3_FCGR3A
2.38533e-240	0.56169	0.407	0.135	4.6731e-236	GNG2	Mono_C3_FCGR3A
1.49506e-235	0.656065	0.786	0.495	2.92898e-231	TSC22D3	Mono_C3_FCGR3A
2.05502e-233	0.614394	0.862	0.596	4.02599e-229	WARS	Mono_C3_FCGR3A
4.63006e-233	0.5291	0.865	0.625	9.07075e-229	CSTB	Mono_C3_FCGR3A
3.97271e-227	0.57878	0.696	0.41	7.78294e-223	VASP	Mono_C3_FCGR3A
1.35466e-224	0.529797	0.871	0.634	2.65391e-220	STXBP2	Mono_C3_FCGR3A
2.25252e-224	0.52546	0.415	0.15	4.41291e-220	CAMK1	Mono_C3_FCGR3A
5.5256e-223	0.362382	0.171	0.022	1.08252e-218	ICAM4	Mono_C3_FCGR3A
1.25332e-221	0.511839	0.871	0.635	2.45538e-217	LIMD2	Mono_C3_FCGR3A
1.50118e-219	0.491071	0.874	0.655	2.94097e-215	RNASET2	Mono_C3_FCGR3A
9.46801e-219	0.40442	0.982	0.916	1.85488e-214	SAT1	Mono_C3_FCGR3A
3.60896e-218	0.426719	0.939	0.794	7.07031e-214	CORO1A	Mono_C3_FCGR3A
1.47913e-217	0.372869	0.797	0.496	2.89775e-213	CTSC	Mono_C3_FCGR3A
1.8419e-217	0.532487	0.768	0.442	3.60847e-213	MAFB	Mono_C3_FCGR3A
1.8823e-217	0.572365	0.459	0.187	3.68762e-213	SLC2A6	Mono_C3_FCGR3A
2.964e-216	0.417543	0.215	0.041	5.80678e-212	PHF19	Mono_C3_FCGR3A
1.46008e-215	0.437676	0.263	0.063	2.86045e-211	PLAGL2	Mono_C3_FCGR3A
3.18882e-214	0.55518	0.53	0.245	6.24721e-210	BIN2	Mono_C3_FCGR3A
1.05152e-212	0.299418	0.144	0.015	2.06003e-208	RP11-81H14.2	Mono_C3_FCGR3A
1.71416e-212	0.35356	0.991	0.953	3.35822e-208	NACA	Mono_C3_FCGR3A
1.78336e-212	0.54318	0.654	0.365	3.49377e-208	SEPT9	Mono_C3_FCGR3A
2.84588e-212	0.556226	0.82	0.567	5.57537e-208	CEBPB	Mono_C3_FCGR3A
1.92915e-208	0.510416	0.483	0.201	3.7794e-204	ITGAL	Mono_C3_FCGR3A
3.25347e-207	0.422807	0.935	0.784	6.37388e-203	CD37	Mono_C3_FCGR3A
5.3152e-207	0.54949	0.527	0.248	1.0413e-202	MAPKAPK3	Mono_C3_FCGR3A
8.57617e-207	0.405184	0.94	0.822	1.68016e-202	PTPRC	Mono_C3_FCGR3A
5.27995e-206	0.540391	0.634	0.343	1.0344e-201	SELPLG	Mono_C3_FCGR3A
2.34863e-205	0.401438	0.25	0.06	4.6012e-201	ADA	Mono_C3_FCGR3A
1.60544e-203	0.454223	0.342	0.108	3.14522e-199	C11orf21	Mono_C3_FCGR3A
1.86779e-203	0.434513	0.28	0.074	3.65918e-199	CYFIP2	Mono_C3_FCGR3A
1.9196e-202	0.557971	0.537	0.257	3.76068e-198	UTRN	Mono_C3_FCGR3A
4.10849e-199	0.448414	0.318	0.097	8.04895e-195	TBC1D10C	Mono_C3_FCGR3A
5.36428e-199	0.541716	0.689	0.411	1.05092e-194	ADGRE5	Mono_C3_FCGR3A
8.25898e-199	0.51995	0.436	0.176	1.61802e-194	PAG1	Mono_C3_FCGR3A
1.00589e-197	0.433152	0.254	0.064	1.97064e-193	RRAS	Mono_C3_FCGR3A
5.17182e-197	0.312723	0.153	0.02	1.01321e-192	PTP4A3	Mono_C3_FCGR3A
6.92021e-197	0.524826	0.662	0.379	1.35574e-192	DOK2	Mono_C3_FCGR3A
1.14631e-196	0.550179	0.65	0.381	2.24573e-192	RGS19	Mono_C3_FCGR3A
2.07841e-193	0.51649	0.739	0.49	4.07182e-189	RAP1B	Mono_C3_FCGR3A
7.757e-191	0.383915	0.249	0.061	1.51967e-186	MXD3	Mono_C3_FCGR3A
1.054e-187	0.320926	0.171	0.028	2.06489e-183	TNFRSF8	Mono_C3_FCGR3A
2.71118e-187	0.403533	0.265	0.073	5.31147e-183	RP11-750H9.5	Mono_C3_FCGR3A
4.81415e-185	0.436838	0.303	0.094	9.4314e-181	TBC1D8	Mono_C3_FCGR3A
3.6596e-183	0.275172	0.991	0.973	7.16952e-179	OAZ1	Mono_C3_FCGR3A
8.8285e-183	0.542319	0.68	0.401	1.72959e-178	LILRA5	Mono_C3_FCGR3A
2.05277e-181	0.530477	0.478	0.217	4.02158e-177	RABGAP1L	Mono_C3_FCGR3A
7.99551e-179	0.503887	0.651	0.382	1.5664e-174	RAB24	Mono_C3_FCGR3A
5.29635e-177	0.472719	0.375	0.139	1.03761e-172	TESC	Mono_C3_FCGR3A
1.52887e-176	0.436342	0.292	0.091	2.9952e-172	SH2D3C	Mono_C3_FCGR3A
1.81434e-174	0.2931	0.994	0.952	3.55447e-170	S100A11	Mono_C3_FCGR3A
2.92623e-174	0.541892	0.702	0.447	5.73278e-170	TUBA1A	Mono_C3_FCGR3A
6.89598e-173	0.499459	0.601	0.335	1.35099e-168	SCIMP	Mono_C3_FCGR3A
6.33633e-171	0.307853	0.964	0.898	1.24135e-166	ARPC3	Mono_C3_FCGR3A
8.02901e-171	0.434615	0.884	0.712	1.57296e-166	PSMB9	Mono_C3_FCGR3A
5.34855e-170	0.348373	0.213	0.051	1.04783e-165	CTB-133G6.1	Mono_C3_FCGR3A
9.89392e-169	0.475628	0.454	0.206	1.93832e-164	ADGRE2	Mono_C3_FCGR3A
1.86393e-167	0.495186	0.571	0.308	3.65163e-163	TBXAS1	Mono_C3_FCGR3A
2.2425e-167	0.300443	0.162	0.028	4.39329e-163	RAB37	Mono_C3_FCGR3A
1.97403e-165	0.416766	0.84	0.641	3.86732e-161	RHOG	Mono_C3_FCGR3A
8.83184e-165	0.455003	0.629	0.361	1.73025e-160	C19orf38	Mono_C3_FCGR3A
1.08567e-163	0.514184	0.576	0.327	2.12694e-159	NAAA	Mono_C3_FCGR3A
2.87997e-160	0.447618	0.751	0.527	5.64214e-156	RAC2	Mono_C3_FCGR3A
4.36299e-160	0.433926	0.828	0.633	8.54753e-156	C10orf54	Mono_C3_FCGR3A
5.71606e-160	0.407569	0.265	0.083	1.11983e-155	PHTF2	Mono_C3_FCGR3A
1.08321e-159	0.429993	0.465	0.216	2.12212e-155	INSIG1	Mono_C3_FCGR3A
6.96727e-159	0.538047	0.663	0.434	1.36496e-154	POLD4	Mono_C3_FCGR3A
3.96631e-155	0.490447	0.682	0.393	7.7704e-151	IFITM1	Mono_C3_FCGR3A
6.58289e-154	0.312028	0.954	0.867	1.28965e-149	ARPC2	Mono_C3_FCGR3A
3.19067e-153	0.42917	0.764	0.55	6.25083e-149	PPP1CA	Mono_C3_FCGR3A
2.6446e-151	0.467876	0.509	0.27	5.18103e-147	CD300A	Mono_C3_FCGR3A
1.499e-150	0.277011	0.978	0.943	2.93668e-146	MYL6	Mono_C3_FCGR3A
3.34958e-150	0.456806	0.651	0.387	6.56215e-146	LYST	Mono_C3_FCGR3A
3.39848e-150	0.34938	0.2	0.051	6.65795e-146	SGPP1	Mono_C3_FCGR3A
7.01604e-149	0.429985	0.369	0.155	1.37451e-144	AP2A1	Mono_C3_FCGR3A
1.38019e-147	0.355622	0.852	0.611	2.70393e-143	FAM26F	Mono_C3_FCGR3A
3.79461e-146	0.420526	0.429	0.201	7.43403e-142	TSPAN14	Mono_C3_FCGR3A
2.6998e-143	0.427306	0.566	0.311	5.28917e-139	ICAM3	Mono_C3_FCGR3A
1.00494e-142	0.380055	0.791	0.537	1.96879e-138	TUBA1B	Mono_C3_FCGR3A
1.93612e-142	0.46642	0.616	0.372	3.79305e-138	C20orf27	Mono_C3_FCGR3A
2.0247e-142	0.390157	0.415	0.186	3.96658e-138	HK3	Mono_C3_FCGR3A
1.57507e-140	0.383538	0.789	0.547	3.08573e-136	SYNGR2	Mono_C3_FCGR3A
1.88045e-139	0.418454	0.551	0.298	3.68398e-135	MYO1G	Mono_C3_FCGR3A
7.37209e-139	0.521779	0.551	0.331	1.44427e-134	SOD1	Mono_C3_FCGR3A
1.01365e-138	0.272003	0.736	0.449	1.98584e-134	BCL2A1	Mono_C3_FCGR3A
4.86402e-137	0.47123	0.722	0.532	9.52911e-133	PTGES3	Mono_C3_FCGR3A
5.62151e-137	0.410545	0.792	0.602	1.10131e-132	PTP4A2	Mono_C3_FCGR3A
5.73995e-137	0.406558	0.33	0.132	1.12451e-132	S1PR4	Mono_C3_FCGR3A
1.11139e-136	0.305591	0.946	0.848	2.17733e-132	YBX1	Mono_C3_FCGR3A
2.08627e-136	0.425235	0.644	0.399	4.08721e-132	ITGA4	Mono_C3_FCGR3A
1.57034e-135	0.39702	0.785	0.558	3.07646e-131	ASAH1	Mono_C3_FCGR3A
2.90484e-135	0.40771	0.401	0.184	5.69087e-131	TMPO	Mono_C3_FCGR3A
7.19963e-135	0.370096	0.731	0.465	1.41048e-130	PLAC8	Mono_C3_FCGR3A
3.18677e-133	0.416631	0.763	0.556	6.24321e-129	MSN	Mono_C3_FCGR3A
4.13871e-133	0.378739	0.816	0.608	8.10814e-129	CD48	Mono_C3_FCGR3A
5.73989e-133	0.420077	0.449	0.225	1.1245e-128	RASGRP2	Mono_C3_FCGR3A
1.32468e-132	0.318022	0.158	0.035	2.59518e-128	TAGLN	Mono_C3_FCGR3A
2.44971e-132	0.494689	0.552	0.33	4.79922e-128	SLC31A2	Mono_C3_FCGR3A
4.48044e-131	0.407999	0.778	0.581	8.77764e-127	CAPZB	Mono_C3_FCGR3A
4.73756e-131	0.287581	0.991	0.968	9.28136e-127	HLA-C	Mono_C3_FCGR3A
1.62435e-130	0.317632	0.238	0.076	3.18227e-126	P2RX1	Mono_C3_FCGR3A
5.24638e-130	0.391031	0.74	0.525	1.02782e-125	RNF149	Mono_C3_FCGR3A
6.3007e-130	0.36636	0.848	0.691	1.23437e-125	HMGN2	Mono_C3_FCGR3A
1.3817e-128	0.301223	0.206	0.06	2.70689e-124	SNAPC3	Mono_C3_FCGR3A
1.46456e-128	0.3129	0.166	0.04	2.86922e-124	TPPP3	Mono_C3_FCGR3A
2.43061e-128	0.404089	0.446	0.224	4.76181e-124	RARA	Mono_C3_FCGR3A
3.23201e-128	0.422351	0.568	0.341	6.33182e-124	MYD88	Mono_C3_FCGR3A
5.1544e-128	0.400469	0.552	0.311	1.0098e-123	ADRBK1	Mono_C3_FCGR3A
1.18392e-127	0.411228	0.428	0.214	2.31941e-123	STK10	Mono_C3_FCGR3A
1.49185e-126	0.26649	0.998	0.998	2.92268e-122	MALAT1	Mono_C3_FCGR3A
1.74337e-126	0.427074	0.45	0.236	3.41545e-122	KLF3	Mono_C3_FCGR3A
2.01798e-123	0.39606	0.506	0.282	3.95342e-119	SH3BP2	Mono_C3_FCGR3A
4.0934e-120	0.332657	0.304	0.123	8.01937e-116	MS4A4A	Mono_C3_FCGR3A
3.61571e-119	0.351786	0.303	0.125	7.08354e-115	ARRB1	Mono_C3_FCGR3A
9.43552e-119	0.424761	0.623	0.41	1.84851e-114	WASF2	Mono_C3_FCGR3A
1.39744e-118	0.347232	0.119	0.022	2.73773e-114	VMO1	Mono_C3_FCGR3A
5.71512e-117	0.377256	0.771	0.591	1.11965e-112	HCLS1	Mono_C3_FCGR3A
1.53499e-115	0.364176	0.335	0.149	3.00719e-111	SNX18	Mono_C3_FCGR3A
1.88374e-115	0.36499	0.286	0.116	3.69043e-111	TMC6	Mono_C3_FCGR3A
3.39652e-114	0.254471	0.129	0.028	6.65412e-110	IL21R	Mono_C3_FCGR3A
7.20167e-114	0.37547	0.791	0.604	1.41088e-109	UCP2	Mono_C3_FCGR3A
1.40679e-113	0.374801	0.702	0.481	2.75605e-109	CHCHD10	Mono_C3_FCGR3A
1.89608e-112	0.360058	0.763	0.557	3.71462e-108	FGR	Mono_C3_FCGR3A
2.92943e-112	0.454668	0.502	0.295	5.73905e-108	CNIH4	Mono_C3_FCGR3A
2.12324e-111	0.320123	0.309	0.128	4.15963e-107	DPEP2	Mono_C3_FCGR3A
5.81335e-111	0.361586	0.748	0.546	1.13889e-106	CASP1	Mono_C3_FCGR3A
7.63224e-111	0.358988	0.335	0.151	1.49523e-106	GRK6	Mono_C3_FCGR3A
2.33717e-109	0.363533	0.366	0.176	4.57875e-105	PKN1	Mono_C3_FCGR3A
5.1679e-109	0.454572	0.636	0.438	1.01244e-104	RPS27L	Mono_C3_FCGR3A
9.23019e-109	0.325428	0.868	0.723	1.80829e-104	PRELID1	Mono_C3_FCGR3A
1.0176e-108	0.2617	0.179	0.053	1.99357e-104	SVIL	Mono_C3_FCGR3A
1.43211e-108	0.368508	0.67	0.447	2.80564e-104	SLC7A7	Mono_C3_FCGR3A
3.19272e-108	0.387854	0.52	0.31	6.25485e-104	PIK3AP1	Mono_C3_FCGR3A
6.32524e-108	0.412025	0.668	0.479	1.23918e-103	ABRACL	Mono_C3_FCGR3A
3.64988e-106	0.341198	0.291	0.124	7.15048e-102	CALHM2	Mono_C3_FCGR3A
1.1895e-105	0.355928	0.788	0.626	2.33035e-101	GNB2	Mono_C3_FCGR3A
2.60969e-105	0.359362	0.402	0.207	5.11265e-101	ZBTB7A	Mono_C3_FCGR3A
3.63764e-105	0.332849	0.807	0.652	7.1265e-101	CAP1	Mono_C3_FCGR3A
5.79879e-105	0.325775	0.348	0.162	1.13604e-100	C15orf39	Mono_C3_FCGR3A
1.03221e-104	0.266875	0.171	0.051	2.0222e-100	CKS1B	Mono_C3_FCGR3A
2.06102e-104	0.332577	0.228	0.085	4.03773e-100	C3AR1	Mono_C3_FCGR3A
4.56764e-104	0.308697	0.246	0.095	8.94847e-100	TSPAN32	Mono_C3_FCGR3A
4.66446e-104	0.279811	0.926	0.822	9.13814e-100	SLC25A6	Mono_C3_FCGR3A
7.37121e-104	0.351401	0.496	0.278	1.44409e-99	LILRA2	Mono_C3_FCGR3A
7.58461e-104	0.363729	0.407	0.216	1.4859e-99	SH3BP1	Mono_C3_FCGR3A
1.0687e-102	0.369679	0.695	0.496	2.09369e-98	MTPN	Mono_C3_FCGR3A
1.08543e-102	0.269806	0.144	0.037	2.12647e-98	NSMF	Mono_C3_FCGR3A
1.0006e-101	0.354759	0.658	0.448	1.96028e-97	TCIRG1	Mono_C3_FCGR3A
5.27892e-101	0.365384	0.64	0.434	1.03419e-96	ZNF706	Mono_C3_FCGR3A
7.41681e-100	0.304747	0.223	0.082	1.45303e-95	RHOF	Mono_C3_FCGR3A
3.06689e-99	0.359623	0.544	0.336	6.00835e-95	CPPED1	Mono_C3_FCGR3A
2.17623e-98	0.291972	0.87	0.738	4.26345e-94	PYCARD	Mono_C3_FCGR3A
3.68555e-97	0.331678	0.451	0.251	7.22036e-93	CXCL16	Mono_C3_FCGR3A
2.58013e-96	0.333835	0.771	0.612	5.05474e-92	GDI2	Mono_C3_FCGR3A
1.0467e-95	0.306229	0.289	0.124	2.05059e-91	LFNG	Mono_C3_FCGR3A
1.71398e-95	0.32967	0.265	0.114	3.35786e-91	FAM89B	Mono_C3_FCGR3A
2.17006e-95	0.36311	0.51	0.317	4.25137e-91	RAB8A	Mono_C3_FCGR3A
1.75109e-94	0.397586	0.348	0.176	3.43055e-90	RNF144B	Mono_C3_FCGR3A
8.04472e-94	0.334134	0.732	0.514	1.57604e-89	CFP	Mono_C3_FCGR3A
9.32093e-94	0.320541	0.587	0.365	1.82606e-89	FAM65B	Mono_C3_FCGR3A
1.0057e-93	0.333032	0.316	0.149	1.97027e-89	ARAP2	Mono_C3_FCGR3A
2.49375e-93	0.304869	0.645	0.435	4.88551e-89	LCP2	Mono_C3_FCGR3A
1.15549e-92	0.291926	0.277	0.12	2.26371e-88	AMPD2	Mono_C3_FCGR3A
1.60707e-92	0.332411	0.348	0.175	3.1484e-88	PDLIM5	Mono_C3_FCGR3A
1.07047e-91	0.319338	0.739	0.559	2.09715e-87	ARL6IP4	Mono_C3_FCGR3A
1.58018e-91	0.300843	0.853	0.682	3.09574e-87	C1orf162	Mono_C3_FCGR3A
2.88495e-91	0.30066	0.362	0.182	5.6519e-87	GIMAP2	Mono_C3_FCGR3A
3.24533e-91	0.351311	0.601	0.409	6.35793e-87	RAB10	Mono_C3_FCGR3A
7.5795e-91	0.250728	0.136	0.037	1.4849e-86	CHST2	Mono_C3_FCGR3A
3.03735e-90	0.330793	0.732	0.535	5.95048e-86	FLNA	Mono_C3_FCGR3A
3.68865e-90	0.355782	0.543	0.347	7.22643e-86	HN1	Mono_C3_FCGR3A
1.0407e-89	0.332992	0.433	0.245	2.03884e-85	RIN3	Mono_C3_FCGR3A
2.77028e-89	0.346567	0.797	0.621	5.42726e-85	TNFSF10	Mono_C3_FCGR3A
3.61332e-89	0.336244	0.4	0.221	7.07885e-85	FGD2	Mono_C3_FCGR3A
7.81381e-89	0.298324	0.273	0.123	1.5308e-84	PMVK	Mono_C3_FCGR3A
8.15277e-88	0.376173	0.463	0.285	1.59721e-83	CORO1B	Mono_C3_FCGR3A
1.88608e-87	0.350641	0.51	0.326	3.69501e-83	TBCB	Mono_C3_FCGR3A
2.53308e-87	0.313141	0.304	0.146	4.96257e-83	KDM1B	Mono_C3_FCGR3A
3.69093e-87	0.303399	0.432	0.24	7.23089e-83	TRAF3IP3	Mono_C3_FCGR3A
4.51793e-87	0.365725	0.839	0.673	8.85107e-83	IFI30	Mono_C3_FCGR3A
1.07884e-86	0.274275	0.266	0.117	2.11356e-82	DOCK5	Mono_C3_FCGR3A
2.25328e-86	0.30009	0.798	0.63	4.41439e-82	GSTK1	Mono_C3_FCGR3A
1.13935e-85	0.279791	0.255	0.112	2.2321e-81	TRIM14	Mono_C3_FCGR3A
1.52747e-85	0.323558	0.499	0.307	2.99247e-81	PTPN18	Mono_C3_FCGR3A
3.8842e-85	0.314224	0.263	0.122	7.60953e-81	APOBEC3G	Mono_C3_FCGR3A
1.78202e-84	0.344655	0.443	0.266	3.49115e-80	PCGF5	Mono_C3_FCGR3A
2.65683e-84	0.265657	0.179	0.065	5.205e-80	FMNL2	Mono_C3_FCGR3A
3.26126e-84	0.30397	0.618	0.408	6.38913e-80	TUBB	Mono_C3_FCGR3A
3.82975e-84	0.275094	0.234	0.099	7.50285e-80	APH1B	Mono_C3_FCGR3A
3.85059e-84	0.272921	0.208	0.082	7.54369e-80	RBBP8	Mono_C3_FCGR3A
7.61757e-84	0.316207	0.422	0.238	1.49236e-79	ARAP1	Mono_C3_FCGR3A
3.57742e-83	0.33498	0.509	0.324	7.00853e-79	CCND3	Mono_C3_FCGR3A
7.72533e-83	0.38882	0.884	0.694	1.51347e-78	MT2A	Mono_C3_FCGR3A
9.00586e-83	0.318217	0.274	0.13	1.76434e-78	TMEM134	Mono_C3_FCGR3A
3.4972e-81	0.283633	0.541	0.336	6.85136e-77	GCH1	Mono_C3_FCGR3A
4.90709e-81	0.312211	0.369	0.202	9.61348e-77	MYOF	Mono_C3_FCGR3A
1.15977e-80	0.338525	0.654	0.47	2.2721e-76	ZFAND5	Mono_C3_FCGR3A
4.41719e-80	0.293249	0.278	0.132	8.65371e-76	CDK2AP1	Mono_C3_FCGR3A
2.39836e-79	0.299323	0.38	0.21	4.69864e-75	MARCKSL1	Mono_C3_FCGR3A
3.82763e-79	0.292035	0.775	0.614	7.49872e-75	PGK1	Mono_C3_FCGR3A
6.79925e-79	0.300389	0.312	0.156	1.33204e-74	CDKN2D	Mono_C3_FCGR3A
1.09366e-78	0.26554	0.473	0.274	2.1426e-74	PRAM1	Mono_C3_FCGR3A
1.42831e-78	0.26015	0.258	0.114	2.7982e-74	CHST15	Mono_C3_FCGR3A
2.80674e-77	0.311743	0.431	0.256	5.49869e-73	SSH2	Mono_C3_FCGR3A
1.0107e-76	0.350239	0.753	0.608	1.98007e-72	PPDPF	Mono_C3_FCGR3A
1.07179e-76	0.299143	0.426	0.252	2.09974e-72	ARHGEF1	Mono_C3_FCGR3A
3.88401e-76	0.276173	0.765	0.605	7.60916e-72	LRRFIP1	Mono_C3_FCGR3A
2.33837e-75	0.322315	0.357	0.197	4.5811e-71	SLC9A3R1	Mono_C3_FCGR3A
3.15375e-75	0.32468	0.466	0.299	6.1785e-71	ACAA1	Mono_C3_FCGR3A
5.78698e-75	0.259297	0.824	0.683	1.13373e-70	HIGD2A	Mono_C3_FCGR3A
6.11431e-75	0.333079	0.48	0.304	1.19785e-70	SECTM1	Mono_C3_FCGR3A
8.72298e-75	0.28715	0.349	0.19	1.70892e-70	CYTH4	Mono_C3_FCGR3A
8.60997e-74	0.297925	0.653	0.49	1.68678e-69	WAS	Mono_C3_FCGR3A
1.27051e-73	0.348552	0.356	0.205	2.48906e-69	ANXA4	Mono_C3_FCGR3A
1.91431e-73	0.315068	0.525	0.35	3.75033e-69	CD47	Mono_C3_FCGR3A
2.0174e-73	0.303959	0.348	0.191	3.9523e-69	LYL1	Mono_C3_FCGR3A
2.11436e-73	0.256654	0.217	0.093	4.14224e-69	CCDC88C	Mono_C3_FCGR3A
2.87461e-73	0.272986	0.328	0.172	5.63166e-69	CD300LF	Mono_C3_FCGR3A
2.17211e-72	0.303842	0.522	0.346	4.25539e-68	CLEC2B	Mono_C3_FCGR3A
2.6974e-71	0.300442	0.329	0.179	5.28447e-67	CD300C	Mono_C3_FCGR3A
3.7705e-71	0.290547	0.714	0.543	7.38678e-67	ARRB2	Mono_C3_FCGR3A
5.71805e-71	0.302364	0.61	0.438	1.12022e-66	GLTSCR2	Mono_C3_FCGR3A
1.5047e-70	0.276271	0.342	0.189	2.94786e-66	BTK	Mono_C3_FCGR3A
1.05888e-69	0.296217	0.69	0.518	2.07444e-65	HSBP1	Mono_C3_FCGR3A
5.0315e-69	0.262322	0.261	0.128	9.85721e-65	CCM2	Mono_C3_FCGR3A
9.13042e-69	0.273464	0.716	0.547	1.78874e-64	RNH1	Mono_C3_FCGR3A
1.1375e-68	0.272515	0.261	0.128	2.22847e-64	C5orf56	Mono_C3_FCGR3A
1.21118e-68	0.282027	0.382	0.224	2.37282e-64	LNPEP	Mono_C3_FCGR3A
1.2436e-68	0.275722	0.765	0.601	2.43634e-64	ACTR3	Mono_C3_FCGR3A
8.06726e-68	0.300584	0.468	0.297	1.58046e-63	GIMAP1	Mono_C3_FCGR3A
1.13042e-67	0.277376	0.378	0.223	2.21461e-63	C9orf78	Mono_C3_FCGR3A
1.65133e-67	0.258733	0.823	0.692	3.23512e-63	PRR13	Mono_C3_FCGR3A
4.43083e-67	0.264071	0.198	0.086	8.68044e-63	TSTD1	Mono_C3_FCGR3A
1.83771e-66	0.266558	0.399	0.235	3.60026e-62	PLXNB2	Mono_C3_FCGR3A
1.15526e-65	0.264013	0.284	0.149	2.26327e-61	AP1M1	Mono_C3_FCGR3A
1.68735e-65	0.27751	0.445	0.286	3.30568e-61	MIEN1	Mono_C3_FCGR3A
4.42858e-65	0.280156	0.329	0.183	8.67603e-61	SUN2	Mono_C3_FCGR3A
8.43581e-65	0.309598	0.46	0.299	1.65266e-60	IKZF1	Mono_C3_FCGR3A
3.638e-63	0.262582	0.299	0.164	7.1272e-59	CCDC115	Mono_C3_FCGR3A
7.72598e-63	0.268152	0.303	0.168	1.5136e-58	TADA3	Mono_C3_FCGR3A
1.35976e-62	0.26027	0.738	0.583	2.66391e-58	CMTM6	Mono_C3_FCGR3A
4.54638e-62	0.272725	0.677	0.525	8.9068e-58	LGALS9	Mono_C3_FCGR3A
8.92555e-62	0.256376	0.451	0.289	1.7486e-57	SEC14L1	Mono_C3_FCGR3A
1.16813e-61	0.26238	0.595	0.423	2.28849e-57	CALM3	Mono_C3_FCGR3A
1.32699e-61	0.256166	0.71	0.548	2.5997e-57	CIRBP	Mono_C3_FCGR3A
1.88166e-61	0.265254	0.389	0.237	3.68637e-57	RASSF5	Mono_C3_FCGR3A
2.08258e-61	0.257334	0.299	0.162	4.07997e-57	BTN3A2	Mono_C3_FCGR3A
3.3304e-61	0.257693	0.747	0.593	6.52459e-57	CRIP1	Mono_C3_FCGR3A
4.36988e-61	0.259523	0.348	0.204	8.56103e-57	ARPC1A	Mono_C3_FCGR3A
6.09102e-61	0.279151	0.632	0.48	1.19329e-56	UBXN1	Mono_C3_FCGR3A
6.91987e-59	0.289688	0.598	0.44	1.35567e-54	BLOC1S1	Mono_C3_FCGR3A
1.02875e-58	0.264785	0.736	0.597	2.01543e-54	PSMB8	Mono_C3_FCGR3A
1.04206e-58	0.26429	0.329	0.192	2.0415e-54	CNPPD1	Mono_C3_FCGR3A
3.75051e-58	0.272237	0.534	0.376	7.34762e-54	TNFRSF14	Mono_C3_FCGR3A
5.50416e-58	0.291838	0.642	0.46	1.07832e-53	NFKBIZ	Mono_C3_FCGR3A
1.24455e-57	0.260393	0.36	0.221	2.4382e-53	FAM32A	Mono_C3_FCGR3A
4.96429e-56	0.26654	0.416	0.27	9.72555e-52	CCT5	Mono_C3_FCGR3A
6.00311e-56	0.267991	0.367	0.226	1.17607e-51	PFKL	Mono_C3_FCGR3A
8.33466e-56	0.264131	0.662	0.498	1.63284e-51	CLEC12A	Mono_C3_FCGR3A
9.19044e-56	0.261012	0.4	0.257	1.8005e-51	EPN1	Mono_C3_FCGR3A
3.98281e-55	0.257998	0.551	0.397	7.80273e-51	WDR1	Mono_C3_FCGR3A
4.02407e-55	0.260688	0.328	0.192	7.88356e-51	HOTAIRM1	Mono_C3_FCGR3A
5.20551e-53	0.272964	0.243	0.128	1.01981e-48	AP000769.1	Mono_C3_FCGR3A
4.56274e-52	0.25017	0.639	0.482	8.93887e-48	ATG3	Mono_C3_FCGR3A
2.17309e-51	0.257436	0.346	0.215	4.2573e-47	CCDC12	Mono_C3_FCGR3A
2.50515e-51	0.279898	0.356	0.225	4.90785e-47	RALB	Mono_C3_FCGR3A
3.1353e-50	0.261089	0.378	0.244	6.14236e-46	ATP1A1	Mono_C3_FCGR3A
2.59328e-48	0.258019	0.319	0.198	5.08049e-44	IDH2	Mono_C3_FCGR3A
4.91004e-46	0.26577	0.517	0.385	9.61925e-42	M6PR	Mono_C3_FCGR3A
2.22249e-23	0.262112	0.871	0.769	4.35407e-19	DUSP1	Mono_C3_FCGR3A
0	2.79393	0.886	0.17	0	CXCL10	Mono_C4_CXCL10
0	2.2276	0.738	0.087	0	C15orf48	Mono_C4_CXCL10
0	2.12555	0.507	0.042	0	CCL2	Mono_C4_CXCL10
0	1.94966	0.605	0.062	0	CXCL9	Mono_C4_CXCL10
0	1.67284	0.742	0.159	0	IL1RN	Mono_C4_CXCL10
0	1.64826	0.741	0.266	0	IL1B	Mono_C4_CXCL10
0	1.53532	0.469	0.097	0	CXCL2	Mono_C4_CXCL10
0	1.4977	0.89	0.334	0	HSPA1A	Mono_C4_CXCL10
0	1.48744	0.536	0.086	0	AREG	Mono_C4_CXCL10
0	1.46698	0.977	0.64	0	SOD2	Mono_C4_CXCL10
0	1.46475	0.253	0.025	0	CCL8	Mono_C4_CXCL10
0	1.44271	0.866	0.313	0	IER3	Mono_C4_CXCL10
0	1.41553	0.563	0.056	0	IDO1	Mono_C4_CXCL10
0	1.38447	0.918	0.462	0	GLUL	Mono_C4_CXCL10
0	1.36107	0.873	0.38	0	LITAF	Mono_C4_CXCL10
0	1.32884	0.331	0.02	0	CXCL11	Mono_C4_CXCL10
0	1.32665	0.922	0.563	0	PLEK	Mono_C4_CXCL10
0	1.31929	0.77	0.231	0	DUSP2	Mono_C4_CXCL10
0	1.31847	0.598	0.092	0	CD69	Mono_C4_CXCL10
0	1.31567	0.728	0.161	0	HSPA1B	Mono_C4_CXCL10
0	1.27556	0.73	0.227	0	DNAJB1	Mono_C4_CXCL10
0	1.26807	0.902	0.445	0	BCL2A1	Mono_C4_CXCL10
0	1.26395	0.742	0.233	0	CTSL	Mono_C4_CXCL10
0	1.25993	0.785	0.21	0	GK	Mono_C4_CXCL10
0	1.24997	0.906	0.419	0	GBP5	Mono_C4_CXCL10
0	1.23638	0.883	0.367	0	GADD45B	Mono_C4_CXCL10
0	1.23029	0.85	0.388	0	IFITM1	Mono_C4_CXCL10
0	1.20433	0.785	0.237	0	NR4A2	Mono_C4_CXCL10
0	1.20135	0.857	0.418	0	PLAUR	Mono_C4_CXCL10
0	1.13966	0.742	0.203	0	SOCS3	Mono_C4_CXCL10
0	1.13349	0.887	0.343	0	CDKN1A	Mono_C4_CXCL10
0	1.13168	0.893	0.457	0	GBP1	Mono_C4_CXCL10
0	1.11954	0.698	0.213	0	SERPING1	Mono_C4_CXCL10
0	1.11874	0.688	0.239	0	SGK1	Mono_C4_CXCL10
0	1.11273	0.678	0.225	0	SLC2A3	Mono_C4_CXCL10
0	1.06566	0.648	0.126	0	CREM	Mono_C4_CXCL10
0	1.04839	0.639	0.201	0	ISG20	Mono_C4_CXCL10
0	1.01111	0.243	0.015	0	INHBA	Mono_C4_CXCL10
0	0.994218	0.439	0.074	0	PHLDA2	Mono_C4_CXCL10
0	0.979426	0.654	0.212	0	ICAM1	Mono_C4_CXCL10
0	0.96343	0.568	0.173	0	PPIF	Mono_C4_CXCL10
0	0.959391	0.596	0.156	0	ANKRD22	Mono_C4_CXCL10
0	0.955612	0.886	0.481	0	NAMPT	Mono_C4_CXCL10
0	0.934438	0.773	0.31	0	CD83	Mono_C4_CXCL10
0	0.914594	0.545	0.139	0	CKS2	Mono_C4_CXCL10
0	0.913922	0.875	0.524	0	LAP3	Mono_C4_CXCL10
0	0.913702	0.491	0.128	0	RP11-670E13.6	Mono_C4_CXCL10
0	0.913612	0.645	0.195	0	PDE4B	Mono_C4_CXCL10
0	0.913323	0.676	0.253	0	ATF3	Mono_C4_CXCL10
0	0.911633	0.801	0.452	0	RARRES3	Mono_C4_CXCL10
0	0.903882	0.427	0.076	0	HBEGF	Mono_C4_CXCL10
0	0.903841	0.62	0.201	0	DSE	Mono_C4_CXCL10
0	0.901179	0.737	0.338	0	HSPE1	Mono_C4_CXCL10
0	0.88691	0.618	0.227	0	ATF5	Mono_C4_CXCL10
0	0.88288	0.864	0.506	0	CD63	Mono_C4_CXCL10
0	0.876401	0.906	0.607	0	WARS	Mono_C4_CXCL10
0	0.845634	0.472	0.092	0	SOCS1	Mono_C4_CXCL10
0	0.842497	0.992	0.933	0	SRGN	Mono_C4_CXCL10
0	0.842118	0.888	0.609	0	VAMP5	Mono_C4_CXCL10
0	0.814616	0.997	0.97	0	HLA-DRA	Mono_C4_CXCL10
0	0.792206	0.997	0.919	0	SAT1	Mono_C4_CXCL10
0	0.784362	0.985	0.802	0	IFITM3	Mono_C4_CXCL10
0	0.771354	0.495	0.113	0	ZNF331	Mono_C4_CXCL10
0	0.769955	0.485	0.091	0	SLAMF8	Mono_C4_CXCL10
0	0.725053	0.309	0.04	0	HCAR2	Mono_C4_CXCL10
0	0.722871	0.444	0.111	0	IL18BP	Mono_C4_CXCL10
0	0.705487	0.348	0.038	0	CD274	Mono_C4_CXCL10
0	0.693224	0.242	0.019	0	OLR1	Mono_C4_CXCL10
0	0.692712	0.209	0.01	0	IRG1	Mono_C4_CXCL10
0	0.671242	0.287	0.04	0	B3GNT5	Mono_C4_CXCL10
0	0.670244	0.316	0.044	0	MRC1	Mono_C4_CXCL10
0	0.666736	0.354	0.061	0	CCRL2	Mono_C4_CXCL10
0	0.659878	0.471	0.106	0	NR4A3	Mono_C4_CXCL10
0	0.657795	0.995	0.941	0	HLA-DRB1	Mono_C4_CXCL10
0	0.638108	0.341	0.06	0	IL4I1	Mono_C4_CXCL10
0	0.581005	1	1	0	TMSB10	Mono_C4_CXCL10
0	0.563268	0.165	0.008	0	DEFB1	Mono_C4_CXCL10
0	0.561703	0.999	0.996	0	CD74	Mono_C4_CXCL10
0	0.55049	0.208	0.009	0	MIR3945HG	Mono_C4_CXCL10
0	0.457636	1	1	0	B2M	Mono_C4_CXCL10
3.42113e-305	1.40187	0.711	0.324	6.70234e-301	APOBEC3A	Mono_C4_CXCL10
3.20804e-300	0.685488	0.332	0.061	6.28488e-296	PRDM1	Mono_C4_CXCL10
1.99407e-299	0.542443	0.341	0.064	3.90659e-295	PVRL2	Mono_C4_CXCL10
1.58287e-295	0.783359	0.929	0.702	3.101e-291	HSP90AA1	Mono_C4_CXCL10
2.01393e-294	0.789731	0.5	0.149	3.9455e-290	GLA	Mono_C4_CXCL10
2.96041e-293	0.998246	0.759	0.391	5.79974e-289	ISG15	Mono_C4_CXCL10
4.05046e-293	0.58942	0.348	0.068	7.93525e-289	ELL2	Mono_C4_CXCL10
1.41187e-291	1.15951	0.647	0.234	2.766e-287	CCL3	Mono_C4_CXCL10
3.78987e-289	0.807653	0.881	0.59	7.42473e-285	HLA-DQA1	Mono_C4_CXCL10
3.43746e-285	0.621427	1	0.999	6.73434e-281	FTH1	Mono_C4_CXCL10
4.39259e-283	0.537452	0.337	0.066	8.60552e-279	HAPLN3	Mono_C4_CXCL10
1.22787e-282	0.837849	0.749	0.368	2.40552e-278	GBP4	Mono_C4_CXCL10
3.11904e-277	0.823105	0.312	0.057	6.11052e-273	RGCC	Mono_C4_CXCL10
1.34946e-276	0.773477	0.874	0.63	2.64373e-272	CTSB	Mono_C4_CXCL10
1.02919e-275	0.732136	0.434	0.117	2.01628e-271	ARL5B	Mono_C4_CXCL10
6.02507e-272	0.793568	0.748	0.369	1.18037e-267	FCGR1A	Mono_C4_CXCL10
1.26051e-271	1.2443	0.386	0.094	2.46947e-267	G0S2	Mono_C4_CXCL10
2.63992e-268	0.666006	0.521	0.168	5.17188e-264	SERTAD1	Mono_C4_CXCL10
1.55682e-267	0.872073	0.772	0.41	3.04997e-263	NINJ1	Mono_C4_CXCL10
8.75794e-267	0.64983	0.932	0.749	1.71577e-262	PSME2	Mono_C4_CXCL10
9.09537e-266	0.404866	0.184	0.017	1.78187e-261	FLT1	Mono_C4_CXCL10
2.84436e-265	0.578221	0.339	0.071	5.57239e-261	MAFF	Mono_C4_CXCL10
1.7081e-264	0.708609	0.875	0.616	3.34635e-260	POMP	Mono_C4_CXCL10
3.49994e-264	0.642936	0.417	0.111	6.85674e-260	RASGEF1B	Mono_C4_CXCL10
5.68794e-261	0.640326	0.645	0.263	1.11433e-256	TUBB4B	Mono_C4_CXCL10
5.33425e-257	0.546556	0.227	0.03	1.04503e-252	OSM	Mono_C4_CXCL10
2.91354e-254	0.727586	0.673	0.306	5.70792e-250	GNG10	Mono_C4_CXCL10
1.30651e-253	0.419821	0.249	0.038	2.55958e-249	RGL1	Mono_C4_CXCL10
6.14573e-253	0.569594	0.302	0.059	1.20401e-248	EGR2	Mono_C4_CXCL10
4.34567e-252	1.21953	0.505	0.175	8.5136e-248	TNF	Mono_C4_CXCL10
3.39348e-251	0.521191	0.173	0.016	6.64816e-247	MMP19	Mono_C4_CXCL10
1.23058e-250	0.724823	0.39	0.103	2.41084e-246	ATP13A3	Mono_C4_CXCL10
2.30943e-250	1.41594	0.5	0.162	4.5244e-246	CCL4	Mono_C4_CXCL10
2.59346e-249	0.740979	0.588	0.23	5.08084e-245	BCL3	Mono_C4_CXCL10
5.23009e-249	0.658697	0.523	0.178	1.02463e-244	CSRNP1	Mono_C4_CXCL10
9.81537e-248	0.696534	0.629	0.249	1.92293e-243	NR4A1	Mono_C4_CXCL10
1.45268e-242	0.682685	0.304	0.063	2.84595e-238	ADM	Mono_C4_CXCL10
6.74755e-241	0.9206	0.827	0.583	1.32191e-236	PRDX1	Mono_C4_CXCL10
1.21359e-240	0.55888	0.334	0.077	2.37754e-236	ATP1B1	Mono_C4_CXCL10
6.89578e-239	0.699504	0.824	0.454	1.35095e-234	PPP1R15A	Mono_C4_CXCL10
1.74412e-238	0.702949	0.488	0.167	3.41691e-234	CD40	Mono_C4_CXCL10
4.24986e-238	0.53869	0.904	0.584	8.3259e-234	NFKBIA	Mono_C4_CXCL10
5.36901e-238	0.442162	0.221	0.031	1.05184e-233	GPR84	Mono_C4_CXCL10
1.48342e-237	0.672679	0.802	0.474	2.90617e-233	DNAJA1	Mono_C4_CXCL10
2.98078e-237	0.664426	0.319	0.071	5.83965e-233	HCAR3	Mono_C4_CXCL10
2.26785e-236	0.758058	0.714	0.364	4.44295e-232	ATP1B3	Mono_C4_CXCL10
6.69072e-236	0.753935	0.333	0.079	1.31078e-231	RSAD2	Mono_C4_CXCL10
1.62907e-234	0.513964	0.236	0.038	3.19152e-230	AC058791.1	Mono_C4_CXCL10
3.97174e-233	0.687664	0.66	0.311	7.78103e-229	PPA1	Mono_C4_CXCL10
2.59467e-232	0.568341	0.297	0.062	5.08321e-228	NAF1	Mono_C4_CXCL10
1.12921e-231	0.557223	0.979	0.891	2.21224e-227	HLA-DPA1	Mono_C4_CXCL10
7.38147e-231	1.06387	0.351	0.085	1.4461e-226	C1QC	Mono_C4_CXCL10
1.04183e-230	0.763505	0.684	0.332	2.04105e-226	YBX3	Mono_C4_CXCL10
1.04751e-230	1.03709	0.356	0.089	2.05217e-226	IFI27	Mono_C4_CXCL10
5.47099e-230	0.49322	0.988	0.932	1.07182e-225	H3F3B	Mono_C4_CXCL10
3.05238e-228	0.855915	0.646	0.31	5.97992e-224	SELK	Mono_C4_CXCL10
2.92164e-227	0.512698	0.248	0.043	5.72379e-223	BAG3	Mono_C4_CXCL10
1.09048e-225	0.678184	0.548	0.213	2.13636e-221	EIF4A3	Mono_C4_CXCL10
3.00317e-225	0.659321	0.359	0.093	5.8835e-221	RBKS	Mono_C4_CXCL10
3.89313e-225	0.771725	0.477	0.166	7.62704e-221	MIR4435-2HG	Mono_C4_CXCL10
5.44796e-225	0.353009	0.191	0.024	1.06731e-220	SEPT4	Mono_C4_CXCL10
5.44017e-224	0.67949	0.506	0.185	1.06578e-219	SLAMF7	Mono_C4_CXCL10
4.82586e-222	0.500601	0.347	0.088	9.45433e-218	APOL4	Mono_C4_CXCL10
7.20576e-219	0.615082	0.42	0.131	1.41168e-214	CD38	Mono_C4_CXCL10
1.13853e-217	0.446568	0.993	0.955	2.23049e-213	S100A11	Mono_C4_CXCL10
3.52478e-217	0.796022	0.811	0.538	6.9054e-213	TXN	Mono_C4_CXCL10
1.90116e-215	0.698356	0.864	0.625	3.72456e-211	FAM26F	Mono_C4_CXCL10
6.84835e-215	0.689224	0.695	0.353	1.34166e-210	TPM4	Mono_C4_CXCL10
5.46518e-213	0.554266	0.129	0.009	1.07068e-208	FN1	Mono_C4_CXCL10
1.80737e-212	1.11404	0.532	0.201	3.54082e-208	CXCL8	Mono_C4_CXCL10
8.55458e-212	0.628552	0.49	0.175	1.67593e-207	PIM3	Mono_C4_CXCL10
3.50385e-211	0.646218	0.739	0.411	6.86438e-207	TAP1	Mono_C4_CXCL10
8.1491e-208	0.639271	0.491	0.183	1.59649e-203	ZNF267	Mono_C4_CXCL10
2.16958e-206	0.305233	0.161	0.018	4.25042e-202	BCL2L14	Mono_C4_CXCL10
4.07205e-205	0.64997	0.668	0.336	7.97756e-201	NFE2L2	Mono_C4_CXCL10
5.76532e-205	0.341593	0.138	0.012	1.12948e-200	HSD11B1	Mono_C4_CXCL10
4.72145e-203	0.647826	0.675	0.35	9.24979e-199	MTHFD2	Mono_C4_CXCL10
2.08014e-201	0.719175	0.519	0.203	4.07519e-197	HSPH1	Mono_C4_CXCL10
7.20118e-200	0.500859	0.966	0.855	1.41078e-195	HLA-DPB1	Mono_C4_CXCL10
3.30704e-198	0.468557	0.283	0.065	6.47883e-194	ZC3H12A	Mono_C4_CXCL10
3.03697e-197	0.493726	0.276	0.062	5.94974e-193	P2RY14	Mono_C4_CXCL10
6.3867e-197	0.412517	0.254	0.053	1.25122e-192	FAM20A	Mono_C4_CXCL10
1.8527e-196	0.526731	0.916	0.693	3.62962e-192	HLA-DQB1	Mono_C4_CXCL10
5.92076e-195	0.598479	0.532	0.209	1.15994e-190	KDM6B	Mono_C4_CXCL10
1.44241e-192	0.533816	0.418	0.14	2.82582e-188	RAB20	Mono_C4_CXCL10
3.28337e-192	0.615191	0.21	0.036	6.43244e-188	MIR155HG	Mono_C4_CXCL10
4.39438e-191	0.632943	0.835	0.609	8.60904e-187	HSP90AB1	Mono_C4_CXCL10
4.01413e-190	0.653792	0.609	0.289	7.86408e-186	WTAP	Mono_C4_CXCL10
4.36752e-190	0.596598	0.452	0.166	8.55642e-186	RIPK2	Mono_C4_CXCL10
6.35113e-187	1.10567	0.215	0.04	1.24425e-182	CXCL3	Mono_C4_CXCL10
2.5289e-186	0.413379	0.208	0.036	4.95436e-182	NRP2	Mono_C4_CXCL10
3.43284e-186	0.715508	0.808	0.551	6.72528e-182	TUBA1B	Mono_C4_CXCL10
3.42266e-182	0.473365	0.349	0.102	6.70534e-178	MIR22HG	Mono_C4_CXCL10
4.71548e-182	0.42659	0.99	0.955	9.23809e-178	FCER1G	Mono_C4_CXCL10
4.06147e-181	0.440278	0.113	0.008	7.95683e-177	IL1A	Mono_C4_CXCL10
1.26064e-178	0.50675	0.929	0.732	2.46972e-174	ZFP36	Mono_C4_CXCL10
6.44399e-178	0.647098	0.542	0.24	1.26244e-173	GSN	Mono_C4_CXCL10
7.74219e-178	0.374717	0.193	0.033	1.51677e-173	RHOH	Mono_C4_CXCL10
2.00305e-176	0.73324	0.416	0.151	3.92418e-172	FPR2	Mono_C4_CXCL10
5.38864e-176	0.585429	0.412	0.147	1.05569e-171	PIM1	Mono_C4_CXCL10
1.11264e-175	0.654077	0.606	0.282	2.17978e-171	TNFAIP3	Mono_C4_CXCL10
4.36191e-175	0.550204	0.368	0.119	8.54542e-171	ARID5A	Mono_C4_CXCL10
8.54426e-175	0.70145	0.34	0.102	1.67391e-170	PTGS2	Mono_C4_CXCL10
4.06736e-174	0.553946	0.521	0.222	7.96836e-170	PTPN1	Mono_C4_CXCL10
1.3246e-173	0.349893	0.226	0.047	2.59502e-169	GALM	Mono_C4_CXCL10
3.44047e-172	0.991675	0.365	0.116	6.74022e-168	C1QB	Mono_C4_CXCL10
1.30701e-169	0.52094	0.879	0.635	2.56056e-165	IRF1	Mono_C4_CXCL10
3.24261e-169	0.502001	0.225	0.047	6.35259e-165	GADD45G	Mono_C4_CXCL10
4.10152e-169	0.418461	0.385	0.125	8.03529e-165	UBE2S	Mono_C4_CXCL10
6.05176e-167	0.485386	0.363	0.114	1.1856e-162	CLEC10A	Mono_C4_CXCL10
2.23013e-166	0.588121	0.539	0.241	4.36905e-162	FCGR1B	Mono_C4_CXCL10
3.55767e-166	0.495341	0.664	0.311	6.96984e-162	FOSB	Mono_C4_CXCL10
5.64098e-166	0.325867	1	1	1.10512e-161	ACTB	Mono_C4_CXCL10
1.23937e-165	0.67354	0.526	0.236	2.42805e-161	SERPINB9	Mono_C4_CXCL10
2.95309e-165	0.592046	0.456	0.179	5.78539e-161	ACSL1	Mono_C4_CXCL10
3.01897e-164	0.68888	0.417	0.157	5.91446e-160	SLC25A37	Mono_C4_CXCL10
6.88501e-164	0.308923	0.105	0.008	1.34884e-159	GGT5	Mono_C4_CXCL10
2.11272e-162	0.612857	0.426	0.16	4.13903e-158	OTUD1	Mono_C4_CXCL10
4.06487e-162	0.427417	0.21	0.044	7.96349e-158	IL27	Mono_C4_CXCL10
2.27417e-161	0.645387	0.729	0.482	4.45532e-157	CALR	Mono_C4_CXCL10
2.42714e-161	0.562062	0.706	0.421	4.75502e-157	NAPA	Mono_C4_CXCL10
4.0491e-161	0.665969	0.484	0.21	7.93259e-157	ETS2	Mono_C4_CXCL10
5.15943e-159	0.650506	0.75	0.522	1.01078e-154	PDIA3	Mono_C4_CXCL10
4.63561e-158	0.568588	0.765	0.466	9.08162e-154	IFI6	Mono_C4_CXCL10
1.47696e-156	0.412587	0.19	0.036	2.89351e-152	SNAI1	Mono_C4_CXCL10
1.95148e-156	0.598934	0.633	0.337	3.82314e-152	GCH1	Mono_C4_CXCL10
2.44844e-156	0.487674	0.426	0.157	4.79673e-152	BHLHE40	Mono_C4_CXCL10
1.79309e-154	0.324765	0.19	0.036	3.51283e-150	ENPP2	Mono_C4_CXCL10
3.18882e-154	0.670246	0.471	0.202	6.24722e-150	PRNP	Mono_C4_CXCL10
6.03047e-154	0.567045	0.678	0.391	1.18143e-149	EPSTI1	Mono_C4_CXCL10
8.38452e-154	0.62807	0.473	0.203	1.64261e-149	IVNS1ABP	Mono_C4_CXCL10
3.54723e-153	0.669074	0.866	0.71	6.94937e-149	MT2A	Mono_C4_CXCL10
9.82622e-153	0.486438	0.363	0.126	1.92506e-148	DRAM1	Mono_C4_CXCL10
1.13176e-151	0.433228	0.167	0.029	2.21723e-147	TNFRSF10D	Mono_C4_CXCL10
1.49497e-151	0.627438	0.254	0.068	2.9288e-147	TWISTNB	Mono_C4_CXCL10
5.75523e-150	0.316532	0.166	0.029	1.12751e-145	DOCK4	Mono_C4_CXCL10
5.28025e-148	0.455185	0.393	0.142	1.03445e-143	ERN1	Mono_C4_CXCL10
5.79088e-148	0.53011	0.792	0.534	1.13449e-143	GRINA	Mono_C4_CXCL10
1.94601e-147	0.579912	0.85	0.655	3.81243e-143	MIF	Mono_C4_CXCL10
2.57055e-147	1.6774	0.85	0.626	5.03596e-143	TIMP1	Mono_C4_CXCL10
2.84408e-146	0.568662	0.468	0.2	5.57184e-142	SAMSN1	Mono_C4_CXCL10
4.71169e-146	0.628863	0.715	0.44	9.23067e-142	LCP2	Mono_C4_CXCL10
1.36263e-145	0.418018	0.224	0.054	2.66953e-141	SPHK1	Mono_C4_CXCL10
2.2306e-145	0.522026	0.684	0.392	4.36997e-141	PLSCR1	Mono_C4_CXCL10
1.43364e-144	0.505183	0.349	0.123	2.80864e-140	HAVCR2	Mono_C4_CXCL10
1.55481e-143	0.586399	0.532	0.253	3.04602e-139	CXCL16	Mono_C4_CXCL10
1.12344e-142	0.447515	0.32	0.103	2.20092e-138	ABCA1	Mono_C4_CXCL10
1.9171e-142	0.522401	0.419	0.167	3.75579e-138	TRIB1	Mono_C4_CXCL10
4.89787e-142	0.577559	0.415	0.17	9.59543e-138	PNP	Mono_C4_CXCL10
1.19073e-141	0.679322	0.496	0.228	2.33276e-137	INSIG1	Mono_C4_CXCL10
4.38396e-140	0.600347	0.486	0.223	8.58863e-136	LINC00152	Mono_C4_CXCL10
9.112e-140	0.487358	0.879	0.693	1.78513e-135	HSPA8	Mono_C4_CXCL10
1.20801e-138	0.47004	0.314	0.104	2.36661e-134	TGIF1	Mono_C4_CXCL10
2.65626e-136	0.400855	0.939	0.803	5.20387e-132	UBC	Mono_C4_CXCL10
3.26584e-136	0.453343	0.6	0.304	6.3981e-132	XBP1	Mono_C4_CXCL10
2.07554e-135	0.417766	0.192	0.043	4.06619e-131	ABL2	Mono_C4_CXCL10
2.92795e-135	0.640819	0.558	0.29	5.73615e-131	HIF1A	Mono_C4_CXCL10
3.40371e-135	0.438516	0.32	0.109	6.6682e-131	ARHGAP18	Mono_C4_CXCL10
7.57351e-134	0.404918	0.258	0.074	1.48373e-129	KCNMA1	Mono_C4_CXCL10
7.69796e-133	0.948683	0.105	0.012	1.50811e-128	CCL20	Mono_C4_CXCL10
7.97331e-133	0.422962	0.197	0.045	1.56205e-128	VEGFA	Mono_C4_CXCL10
8.20778e-132	0.514599	0.431	0.183	1.60799e-127	NABP1	Mono_C4_CXCL10
3.23518e-131	0.61113	0.754	0.523	6.33804e-127	CTSC	Mono_C4_CXCL10
7.94589e-131	0.533622	0.795	0.573	1.55668e-126	SNX10	Mono_C4_CXCL10
1.12876e-128	0.446569	0.439	0.192	2.21136e-124	STOM	Mono_C4_CXCL10
1.29122e-127	0.630937	0.497	0.245	2.52962e-123	CHMP1B	Mono_C4_CXCL10
6.67356e-127	0.338406	0.945	0.813	1.30742e-122	JUNB	Mono_C4_CXCL10
7.34701e-127	0.48225	0.464	0.208	1.43935e-122	SKIL	Mono_C4_CXCL10
9.75724e-127	0.900475	0.415	0.17	1.91154e-122	CCL3L3	Mono_C4_CXCL10
4.50273e-126	0.310854	0.21	0.053	8.8213e-122	CD72	Mono_C4_CXCL10
8.24488e-126	0.354292	0.258	0.078	1.61525e-121	SNX8	Mono_C4_CXCL10
2.93867e-125	0.569189	0.73	0.469	5.75715e-121	MAFB	Mono_C4_CXCL10
6.52164e-124	0.491792	0.456	0.206	1.27765e-119	MXD1	Mono_C4_CXCL10
1.27035e-123	0.354989	0.272	0.086	2.48874e-119	ETV7	Mono_C4_CXCL10
1.50579e-123	0.427072	0.388	0.16	2.95e-119	TMEM109	Mono_C4_CXCL10
1.53259e-123	0.413612	0.416	0.176	3.0025e-119	TUBA1C	Mono_C4_CXCL10
3.31187e-123	0.46824	0.812	0.589	6.48828e-119	STAT1	Mono_C4_CXCL10
5.58332e-123	1.01163	0.321	0.115	1.09383e-118	CCL4L2	Mono_C4_CXCL10
7.55115e-123	0.435288	0.822	0.595	1.47935e-118	UBB	Mono_C4_CXCL10
8.48232e-122	0.476157	0.368	0.146	1.66177e-117	FABP5	Mono_C4_CXCL10
4.63793e-120	0.486444	0.475	0.225	9.08616e-116	SLC3A2	Mono_C4_CXCL10
5.28681e-119	0.413653	0.29	0.098	1.03574e-114	CD81	Mono_C4_CXCL10
1.23248e-118	0.251923	0.121	0.019	2.41455e-114	CYB5D1	Mono_C4_CXCL10
2.86009e-118	0.668671	0.454	0.217	5.60321e-114	IFIT2	Mono_C4_CXCL10
2.14659e-117	0.483907	0.44	0.203	4.20538e-113	GTF2B	Mono_C4_CXCL10
2.62244e-117	0.354222	0.215	0.059	5.13762e-113	RALGDS	Mono_C4_CXCL10
1.47787e-116	0.8063	0.373	0.155	2.8953e-112	C1QA	Mono_C4_CXCL10
9.34905e-116	0.55636	0.588	0.336	1.83157e-111	HSPA5	Mono_C4_CXCL10
1.13373e-114	0.3714	0.267	0.087	2.2211e-110	MSR1	Mono_C4_CXCL10
1.25615e-114	0.286908	0.157	0.033	2.46093e-110	SUCNR1	Mono_C4_CXCL10
4.01368e-114	0.320916	0.222	0.062	7.86321e-110	SLC7A5	Mono_C4_CXCL10
7.76127e-114	0.687348	0.58	0.326	1.52051e-109	FCGR2A	Mono_C4_CXCL10
2.00076e-113	0.443798	0.789	0.584	3.91969e-109	PSMB3	Mono_C4_CXCL10
7.6058e-113	0.352565	0.199	0.053	1.49005e-108	ANKRD37	Mono_C4_CXCL10
6.67194e-112	0.282256	0.111	0.016	1.3071e-107	HOMER1	Mono_C4_CXCL10
9.49851e-112	0.389614	0.4	0.173	1.86085e-107	VOPP1	Mono_C4_CXCL10
3.34748e-111	0.552476	0.716	0.49	6.55804e-107	LDHA	Mono_C4_CXCL10
5.03766e-111	0.545813	0.507	0.261	9.86928e-107	UPP1	Mono_C4_CXCL10
6.45499e-111	0.290642	0.149	0.031	1.2646e-106	EGR3	Mono_C4_CXCL10
9.02087e-111	0.439467	0.889	0.771	1.76728e-106	TPI1	Mono_C4_CXCL10
1.06622e-110	0.381303	0.302	0.11	2.08883e-106	EDEM1	Mono_C4_CXCL10
2.28054e-110	0.475852	0.374	0.16	4.46781e-106	STX4	Mono_C4_CXCL10
3.09989e-110	0.383985	0.262	0.087	6.073e-106	MGAT4A	Mono_C4_CXCL10
4.96458e-110	0.359413	0.149	0.031	9.72611e-106	HES1	Mono_C4_CXCL10
1.39254e-109	0.391023	0.855	0.669	2.72813e-105	HLA-DMA	Mono_C4_CXCL10
9.96732e-109	0.465709	0.467	0.229	1.9527e-104	ZC3HAV1	Mono_C4_CXCL10
3.86859e-108	0.612505	0.258	0.088	7.57896e-104	TREM1	Mono_C4_CXCL10
1.1277e-107	0.483736	0.446	0.215	2.20927e-103	EML4	Mono_C4_CXCL10
5.5644e-107	0.265935	0.143	0.029	1.09012e-102	FOSL1	Mono_C4_CXCL10
5.96136e-106	0.363176	0.173	0.043	1.16789e-101	ERI1	Mono_C4_CXCL10
9.21307e-106	0.539244	0.149	0.032	1.80493e-101	THBS1	Mono_C4_CXCL10
9.46834e-106	0.428853	0.544	0.294	1.85494e-101	LACTB	Mono_C4_CXCL10
9.44e-105	0.386576	0.249	0.083	1.84939e-100	TIFA	Mono_C4_CXCL10
2.16594e-104	0.452918	0.567	0.318	4.24329e-100	TOP1	Mono_C4_CXCL10
7.44528e-103	0.437582	0.447	0.218	1.45861e-98	NFKB1	Mono_C4_CXCL10
1.81052e-102	0.413668	0.855	0.672	3.54699e-98	UBE2D3	Mono_C4_CXCL10
2.99782e-102	0.341887	0.166	0.042	5.87302e-98	TGM2	Mono_C4_CXCL10
6.97646e-102	0.412868	0.519	0.274	1.36676e-97	LILRB4	Mono_C4_CXCL10
2.31009e-101	0.43213	0.413	0.192	4.5257e-97	GNA13	Mono_C4_CXCL10
2.64273e-101	0.284999	0.206	0.06	5.17737e-97	RP11-24F11.2	Mono_C4_CXCL10
6.09021e-101	0.379972	0.335	0.137	1.19313e-96	LGALS3BP	Mono_C4_CXCL10
8.77435e-101	0.42411	0.822	0.642	1.71898e-96	TNFSF13B	Mono_C4_CXCL10
2.55971e-100	0.37686	0.33	0.134	5.01474e-96	C4orf32	Mono_C4_CXCL10
1.01872e-99	0.430945	0.494	0.261	1.99578e-95	FLOT1	Mono_C4_CXCL10
1.24176e-99	0.304599	0.136	0.029	2.43274e-95	SLC39A8	Mono_C4_CXCL10
3.79952e-99	0.629734	0.439	0.22	7.44363e-95	HSPB1	Mono_C4_CXCL10
7.77999e-99	0.45009	0.491	0.257	1.52418e-94	MAT2A	Mono_C4_CXCL10
1.91719e-98	0.464452	0.597	0.351	3.75596e-94	PARP14	Mono_C4_CXCL10
6.90044e-98	0.441732	0.594	0.351	1.35186e-93	LIMS1	Mono_C4_CXCL10
3.97172e-97	0.443878	0.885	0.756	7.781e-93	PNRC1	Mono_C4_CXCL10
7.50684e-97	0.298546	0.949	0.864	1.47067e-92	HLA-E	Mono_C4_CXCL10
2.77148e-96	0.29721	0.142	0.032	5.42961e-92	TRAF1	Mono_C4_CXCL10
5.61705e-96	0.404777	0.585	0.341	1.10044e-91	ARL6IP1	Mono_C4_CXCL10
1.56935e-95	0.269476	0.141	0.032	3.07452e-91	AVPI1	Mono_C4_CXCL10
3.23135e-95	0.391658	0.164	0.042	6.33053e-91	ID3	Mono_C4_CXCL10
7.9297e-95	0.355767	0.231	0.078	1.55351e-90	RAPGEF2	Mono_C4_CXCL10
1.28764e-94	0.497699	0.627	0.393	2.52262e-90	TAGAP	Mono_C4_CXCL10
1.34338e-94	0.409009	0.544	0.299	2.63181e-90	RBM47	Mono_C4_CXCL10
6.28112e-94	0.416598	0.363	0.162	1.23053e-89	GLS	Mono_C4_CXCL10
6.4879e-94	0.40963	0.413	0.195	1.27105e-89	FOSL2	Mono_C4_CXCL10
8.393e-94	0.445232	0.617	0.384	1.64427e-89	BAZ1A	Mono_C4_CXCL10
1.41418e-93	0.415454	0.71	0.464	2.77053e-89	ATP6V1B2	Mono_C4_CXCL10
2.39273e-93	0.461782	0.536	0.299	4.6876e-89	SLC38A2	Mono_C4_CXCL10
3.43501e-93	0.437667	0.567	0.331	6.72952e-89	STAT3	Mono_C4_CXCL10
1.082e-92	0.569219	0.205	0.064	2.11974e-88	EREG	Mono_C4_CXCL10
3.95937e-92	0.329979	0.219	0.072	7.7568e-88	LIMK2	Mono_C4_CXCL10
1.57651e-91	0.400923	0.821	0.622	3.08855e-87	SDCBP	Mono_C4_CXCL10
4.42992e-91	0.746355	0.241	0.09	8.67866e-87	FCGR2B	Mono_C4_CXCL10
4.63538e-91	0.32784	0.267	0.101	9.08117e-87	DENND1B	Mono_C4_CXCL10
1.04869e-90	0.396716	0.493	0.263	2.05448e-86	PSTPIP2	Mono_C4_CXCL10
3.83026e-90	0.397237	0.398	0.19	7.50387e-86	RUNX1	Mono_C4_CXCL10
9.48397e-90	0.411111	0.611	0.368	1.858e-85	BTG2	Mono_C4_CXCL10
4.29626e-89	0.346568	0.276	0.107	8.4168e-85	NFKBID	Mono_C4_CXCL10
5.51172e-89	0.392771	0.508	0.279	1.0798e-84	ARL8B	Mono_C4_CXCL10
1.34348e-88	0.480337	0.536	0.313	2.63202e-84	HSPD1	Mono_C4_CXCL10
4.89553e-88	0.393226	0.695	0.44	9.59084e-84	GBP2	Mono_C4_CXCL10
1.27886e-87	0.430222	0.561	0.33	2.50541e-83	CHD1	Mono_C4_CXCL10
1.42968e-87	0.352943	0.2	0.064	2.80089e-83	THAP2	Mono_C4_CXCL10
1.87048e-87	0.363607	0.875	0.78	3.66445e-83	ATP6V0C	Mono_C4_CXCL10
2.12795e-87	0.410311	0.443	0.227	4.16887e-83	CSF2RB	Mono_C4_CXCL10
2.20736e-87	0.400826	0.636	0.402	4.32443e-83	MAP1LC3B	Mono_C4_CXCL10
7.61777e-87	0.393933	0.55	0.324	1.4924e-82	IFI35	Mono_C4_CXCL10
8.72749e-87	0.379222	0.294	0.121	1.7098e-82	PFKFB3	Mono_C4_CXCL10
4.23845e-86	0.371991	0.461	0.244	8.30355e-82	SPPL2A	Mono_C4_CXCL10
7.94396e-86	0.351131	0.497	0.271	1.5563e-81	IGFLR1	Mono_C4_CXCL10
1.17757e-85	0.277118	0.289	0.115	2.30698e-81	PTMS	Mono_C4_CXCL10
4.6135e-85	0.378407	0.421	0.216	9.0383e-81	PEA15	Mono_C4_CXCL10
2.71888e-84	0.349147	0.333	0.148	5.32655e-80	CAMK2D	Mono_C4_CXCL10
4.79915e-84	0.332741	0.341	0.153	9.40202e-80	CYSTM1	Mono_C4_CXCL10
6.10581e-84	0.347275	0.844	0.688	1.19619e-79	SUB1	Mono_C4_CXCL10
1.10401e-83	0.281209	0.2	0.065	2.16286e-79	AF213884.2	Mono_C4_CXCL10
4.05243e-83	0.276638	0.985	0.957	7.93911e-79	HLA-A	Mono_C4_CXCL10
4.68666e-83	0.38517	0.235	0.086	9.18163e-79	RNF19B	Mono_C4_CXCL10
1.31735e-82	0.433942	0.746	0.596	2.58082e-78	CTSZ	Mono_C4_CXCL10
1.35815e-82	0.258371	0.136	0.033	2.66075e-78	UBD	Mono_C4_CXCL10
6.49927e-82	0.357507	0.214	0.075	1.27327e-77	PDE4DIP	Mono_C4_CXCL10
7.08646e-82	0.302989	0.256	0.099	1.38831e-77	CLIC4	Mono_C4_CXCL10
3.94054e-81	0.309544	0.248	0.095	7.71991e-77	GIMAP5	Mono_C4_CXCL10
6.44254e-81	0.39488	0.624	0.398	1.26216e-76	REL	Mono_C4_CXCL10
8.91225e-81	0.27617	0.214	0.075	1.746e-76	USP6NL	Mono_C4_CXCL10
2.1029e-80	0.319028	0.36	0.168	4.1198e-76	LMNB1	Mono_C4_CXCL10
2.89872e-80	0.403371	0.513	0.302	5.67888e-76	MAP3K8	Mono_C4_CXCL10
1.67545e-79	0.388194	0.671	0.463	3.28236e-75	CTSH	Mono_C4_CXCL10
6.19378e-79	0.39818	0.544	0.335	1.21342e-74	CYCS	Mono_C4_CXCL10
7.13516e-79	0.260313	0.19	0.062	1.39785e-74	VPS9D1	Mono_C4_CXCL10
6.39027e-78	0.298889	0.236	0.089	1.25192e-73	VPS37B	Mono_C4_CXCL10
3.93103e-77	0.358781	0.504	0.289	7.70128e-73	SQRDL	Mono_C4_CXCL10
5.07561e-77	0.358741	0.723	0.512	9.94363e-73	RAB31	Mono_C4_CXCL10
6.44021e-77	0.397647	0.618	0.398	1.2617e-72	CFLAR	Mono_C4_CXCL10
3.95442e-76	0.4144	0.221	0.083	7.74711e-72	PAPSS2	Mono_C4_CXCL10
6.34743e-76	0.283891	0.224	0.083	1.24352e-71	DDIT3	Mono_C4_CXCL10
6.6646e-76	0.302458	0.915	0.836	1.30566e-71	CLIC1	Mono_C4_CXCL10
2.75442e-75	0.403326	0.424	0.222	5.39618e-71	IFIT3	Mono_C4_CXCL10
5.9371e-75	0.348228	0.787	0.586	1.16314e-70	CMTM6	Mono_C4_CXCL10
4.04636e-74	0.456874	0.324	0.152	7.92723e-70	BASP1	Mono_C4_CXCL10
6.42101e-74	0.379736	0.222	0.084	1.25794e-69	AQP9	Mono_C4_CXCL10
4.32179e-72	0.382872	0.625	0.412	8.46683e-68	STX11	Mono_C4_CXCL10
4.57047e-72	0.388863	0.588	0.374	8.954e-68	MARCKS	Mono_C4_CXCL10
5.51442e-72	0.252407	0.992	0.969	1.08033e-67	GAPDH	Mono_C4_CXCL10
6.05367e-72	0.361918	0.262	0.108	1.18598e-67	DDIT4	Mono_C4_CXCL10
1.54779e-71	0.333449	0.501	0.284	3.03228e-67	MX1	Mono_C4_CXCL10
2.2773e-71	0.315214	0.425	0.227	4.46145e-67	FUOM	Mono_C4_CXCL10
2.31884e-71	0.385919	0.538	0.332	4.54285e-67	GPBP1	Mono_C4_CXCL10
2.78333e-71	0.376207	0.526	0.312	5.45283e-67	DNAJB6	Mono_C4_CXCL10
3.81362e-70	0.351223	0.333	0.16	7.47127e-66	PMAIP1	Mono_C4_CXCL10
5.2434e-70	0.343252	0.505	0.301	1.02724e-65	CNDP2	Mono_C4_CXCL10
1.00781e-69	0.285479	0.152	0.047	1.97439e-65	CISH	Mono_C4_CXCL10
2.59783e-69	0.277346	0.215	0.081	5.08941e-65	IL32	Mono_C4_CXCL10
4.21018e-69	0.313293	0.28	0.124	8.24817e-65	DDX3Y	Mono_C4_CXCL10
6.08196e-69	0.318186	0.618	0.408	1.19152e-64	SRSF2	Mono_C4_CXCL10
9.09578e-69	0.266784	0.357	0.175	1.78195e-64	GM2A	Mono_C4_CXCL10
9.98147e-69	0.341755	0.444	0.248	1.95547e-64	XRN1	Mono_C4_CXCL10
1.30587e-68	0.255052	0.298	0.134	2.55833e-64	DNAJB9	Mono_C4_CXCL10
2.62154e-68	0.278581	0.181	0.063	5.13586e-64	RP11-758H9.2	Mono_C4_CXCL10
3.34264e-68	0.358536	0.39	0.208	6.54856e-64	EPB41L3	Mono_C4_CXCL10
3.37359e-68	0.317665	0.382	0.198	6.6092e-64	LAIR1	Mono_C4_CXCL10
9.30946e-68	0.298822	0.515	0.307	1.82382e-63	ARF4	Mono_C4_CXCL10
1.30878e-67	0.25739	0.935	0.873	2.56404e-63	NPC2	Mono_C4_CXCL10
2.74987e-67	0.321551	0.171	0.058	5.38727e-63	THBD	Mono_C4_CXCL10
1.45734e-66	0.359771	0.591	0.379	2.85507e-62	TMEM176A	Mono_C4_CXCL10
1.50285e-66	0.305789	0.539	0.33	2.94424e-62	CHMP5	Mono_C4_CXCL10
1.70707e-66	0.349245	0.797	0.623	3.34431e-62	WSB1	Mono_C4_CXCL10
2.10132e-66	0.339378	0.288	0.134	4.1167e-62	TRIM25	Mono_C4_CXCL10
1.46951e-65	0.327361	0.394	0.216	2.87892e-61	RSU1	Mono_C4_CXCL10
2.16572e-65	0.329628	0.826	0.685	4.24286e-61	HCST	Mono_C4_CXCL10
2.51402e-65	0.329652	0.316	0.155	4.92523e-61	SEPHS2	Mono_C4_CXCL10
3.16179e-65	0.311919	0.365	0.188	6.19426e-61	PPP1R10	Mono_C4_CXCL10
3.63195e-65	0.308375	0.19	0.071	7.11536e-61	OASL	Mono_C4_CXCL10
4.11265e-65	0.274133	0.239	0.1	8.0571e-61	SCML1	Mono_C4_CXCL10
4.78652e-65	0.3291	0.636	0.445	9.37728e-61	PSMA6	Mono_C4_CXCL10
6.6703e-64	0.373398	0.408	0.228	1.30678e-59	TNFAIP8	Mono_C4_CXCL10
7.1371e-64	0.275136	0.193	0.073	1.39823e-59	DYNLT3	Mono_C4_CXCL10
8.71728e-64	0.276284	0.215	0.086	1.7078e-59	PLK3	Mono_C4_CXCL10
2.33389e-63	0.313449	0.395	0.216	4.57232e-59	PSMA2	Mono_C4_CXCL10
4.72298e-63	0.319091	0.241	0.103	9.2528e-59	ZFAND2A	Mono_C4_CXCL10
5.57235e-63	0.312371	0.205	0.081	1.09168e-58	TFRC	Mono_C4_CXCL10
5.12153e-62	0.368284	0.56	0.361	1.00336e-57	CD86	Mono_C4_CXCL10
5.93381e-62	0.259387	0.362	0.187	1.16249e-57	AD000671.6	Mono_C4_CXCL10
6.79397e-62	0.312398	0.695	0.483	1.33101e-57	SFPQ	Mono_C4_CXCL10
2.23683e-61	0.348605	0.794	0.658	4.38218e-57	PKM	Mono_C4_CXCL10
5.60065e-61	0.310466	0.305	0.147	1.09722e-56	FNDC3B	Mono_C4_CXCL10
2.94766e-60	0.286861	0.45	0.26	5.77476e-56	RAB1A	Mono_C4_CXCL10
4.43775e-60	0.267633	0.135	0.042	8.694e-56	CCND2	Mono_C4_CXCL10
6.33944e-60	0.280886	0.388	0.213	1.24196e-55	CISD2	Mono_C4_CXCL10
1.12677e-59	0.309691	0.456	0.271	2.20746e-55	UBE2A	Mono_C4_CXCL10
1.32044e-59	0.285276	0.36	0.19	2.58687e-55	ETF1	Mono_C4_CXCL10
1.28047e-58	0.310568	0.519	0.33	2.50857e-54	UBE2L3	Mono_C4_CXCL10
1.28396e-58	0.307898	0.674	0.488	2.5154e-54	ATG3	Mono_C4_CXCL10
1.64647e-58	0.316255	0.452	0.271	3.2256e-54	SRA1	Mono_C4_CXCL10
9.45026e-58	0.297477	0.413	0.234	1.8514e-53	LPCAT2	Mono_C4_CXCL10
1.25095e-57	0.464736	0.189	0.074	2.45073e-53	TNFAIP6	Mono_C4_CXCL10
1.79867e-57	0.305406	0.602	0.411	3.52378e-53	P4HB	Mono_C4_CXCL10
5.813e-57	0.288149	0.294	0.146	1.13882e-52	SPAG9	Mono_C4_CXCL10
2.20154e-56	0.251495	0.688	0.497	4.31304e-52	RGS2	Mono_C4_CXCL10
9.51069e-56	0.379838	0.54	0.355	1.86324e-51	CLEC2B	Mono_C4_CXCL10
1.20783e-55	0.439116	0.212	0.092	2.36626e-51	MCEMP1	Mono_C4_CXCL10
5.04671e-55	0.308581	0.422	0.247	9.88702e-51	BLOC1S6	Mono_C4_CXCL10
6.03504e-55	0.310879	0.759	0.573	1.18232e-50	CLEC7A	Mono_C4_CXCL10
1.84534e-54	0.365682	0.726	0.499	3.61521e-50	CD14	Mono_C4_CXCL10
2.23766e-54	0.32913	0.712	0.534	4.38381e-50	CD53	Mono_C4_CXCL10
3.34517e-54	0.343045	0.569	0.397	6.55353e-50	PLEKHO1	Mono_C4_CXCL10
5.97724e-54	0.396981	0.647	0.465	1.171e-49	FPR1	Mono_C4_CXCL10
1.22744e-53	0.257741	0.382	0.215	2.40468e-49	NANS	Mono_C4_CXCL10
2.42702e-53	0.287797	0.622	0.438	4.75478e-49	RAB5C	Mono_C4_CXCL10
3.23108e-53	0.272482	0.426	0.253	6.33001e-49	GNB4	Mono_C4_CXCL10
2.55544e-52	0.274281	0.488	0.305	5.00636e-48	PTPN2	Mono_C4_CXCL10
8.26691e-51	0.327516	0.639	0.479	1.61957e-46	ATOX1	Mono_C4_CXCL10
8.75801e-51	0.27203	0.35	0.195	1.71578e-46	HMGA1	Mono_C4_CXCL10
1.1371e-50	0.258035	0.236	0.11	2.2277e-46	GABARAPL1	Mono_C4_CXCL10
3.75273e-50	0.358168	0.424	0.257	7.35197e-46	IER5	Mono_C4_CXCL10
6.34085e-50	0.282671	0.657	0.469	1.24224e-45	DEK	Mono_C4_CXCL10
2.69736e-49	0.252093	0.847	0.698	5.2844e-45	LY6E	Mono_C4_CXCL10
5.09786e-49	0.277462	0.28	0.143	9.98721e-45	PHACTR1	Mono_C4_CXCL10
1.08955e-48	0.35863	0.264	0.135	2.13454e-44	RALA	Mono_C4_CXCL10
1.8592e-48	0.278531	0.535	0.363	3.64237e-44	NUCB1	Mono_C4_CXCL10
8.0185e-48	0.25926	0.826	0.666	1.57091e-43	MCL1	Mono_C4_CXCL10
9.74676e-48	0.260985	0.505	0.333	1.90949e-43	MYDGF	Mono_C4_CXCL10
1.93936e-47	0.28809	0.316	0.169	3.7994e-43	IFRD1	Mono_C4_CXCL10
3.93273e-47	0.275722	0.424	0.259	7.70461e-43	ETV6	Mono_C4_CXCL10
4.49774e-47	0.255387	0.478	0.302	8.81152e-43	PLEKHB2	Mono_C4_CXCL10
4.95587e-47	0.275963	0.7	0.522	9.70904e-43	FAM49B	Mono_C4_CXCL10
1.2681e-46	0.514132	0.366	0.222	2.48434e-42	FBP1	Mono_C4_CXCL10
1.86286e-46	0.296329	0.616	0.444	3.64954e-42	MGAT1	Mono_C4_CXCL10
2.10659e-46	0.310937	0.579	0.428	4.12702e-42	TUBB	Mono_C4_CXCL10
3.03408e-46	0.286727	0.645	0.476	5.94406e-42	RGS10	Mono_C4_CXCL10
6.39273e-46	0.259714	0.268	0.139	1.2524e-41	BIRC3	Mono_C4_CXCL10
6.94105e-46	0.269926	0.295	0.158	1.35982e-41	ACP5	Mono_C4_CXCL10
8.0787e-46	0.30042	0.532	0.361	1.5827e-41	CD47	Mono_C4_CXCL10
1.15565e-45	0.252019	0.49	0.314	2.26403e-41	SECTM1	Mono_C4_CXCL10
1.29423e-45	0.309858	0.784	0.635	2.53553e-41	TNFSF10	Mono_C4_CXCL10
3.22973e-45	0.391307	0.272	0.143	6.32736e-41	HES4	Mono_C4_CXCL10
2.0546e-44	0.301764	0.759	0.628	4.02516e-40	PGK1	Mono_C4_CXCL10
2.36625e-44	0.262442	0.302	0.166	4.63572e-40	RAB5A	Mono_C4_CXCL10
3.34529e-44	0.270992	0.61	0.443	6.55375e-40	SMCO4	Mono_C4_CXCL10
7.07688e-44	0.255981	0.688	0.528	1.38643e-39	UBE2L6	Mono_C4_CXCL10
7.60699e-44	0.277586	0.569	0.397	1.49029e-39	KLF4	Mono_C4_CXCL10
8.05686e-44	0.257197	0.389	0.235	1.57842e-39	AFF4	Mono_C4_CXCL10
1.92096e-43	0.273822	0.456	0.288	3.76336e-39	SLC8A1	Mono_C4_CXCL10
1.16422e-42	0.261043	0.72	0.572	2.28082e-38	ATP6V1F	Mono_C4_CXCL10
2.00093e-42	0.259951	0.277	0.149	3.92002e-38	SYAP1	Mono_C4_CXCL10
3.39287e-42	0.276595	0.715	0.541	6.64698e-38	IGSF6	Mono_C4_CXCL10
4.73266e-42	0.270304	0.602	0.433	9.27176e-38	UBE2D1	Mono_C4_CXCL10
5.26836e-42	0.269676	0.76	0.63	1.03213e-37	ENO1	Mono_C4_CXCL10
5.73192e-42	0.253674	0.617	0.452	1.12294e-37	FUS	Mono_C4_CXCL10
6.90759e-41	0.269709	0.466	0.307	1.35327e-36	SLC16A3	Mono_C4_CXCL10
2.08618e-40	0.276368	0.772	0.632	4.08704e-36	H2AFZ	Mono_C4_CXCL10
2.35163e-40	0.299742	0.413	0.265	4.60707e-36	KYNU	Mono_C4_CXCL10
4.67884e-40	0.267025	0.357	0.215	9.16632e-36	SLC43A2	Mono_C4_CXCL10
4.73949e-40	0.26053	0.429	0.272	9.28513e-36	RBPJ	Mono_C4_CXCL10
1.09587e-39	0.251173	0.287	0.16	2.14691e-35	ARFGAP3	Mono_C4_CXCL10
1.66445e-39	0.252849	0.659	0.491	3.26082e-35	ODF3B	Mono_C4_CXCL10
3.48057e-39	0.265447	0.446	0.297	6.81879e-35	SSB	Mono_C4_CXCL10
7.49058e-39	0.257179	0.236	0.123	1.46748e-34	ZFYVE16	Mono_C4_CXCL10
1.09528e-38	0.280996	0.284	0.161	2.14575e-34	PTGER4	Mono_C4_CXCL10
2.09505e-38	0.2679	0.666	0.504	4.10441e-34	TMEM176B	Mono_C4_CXCL10
1.43316e-37	0.317617	0.513	0.366	2.80771e-33	YWHAH	Mono_C4_CXCL10
1.06366e-36	0.324838	0.462	0.321	2.08381e-32	CITED2	Mono_C4_CXCL10
3.04861e-36	0.296295	0.357	0.225	5.97252e-32	MARCKSL1	Mono_C4_CXCL10
3.23928e-36	0.253393	0.647	0.497	6.34607e-32	ENY2	Mono_C4_CXCL10
2.11021e-35	0.326882	0.707	0.544	4.13411e-31	HLA-DRB5	Mono_C4_CXCL10
9.19029e-35	0.256688	0.643	0.487	1.80047e-30	SQSTM1	Mono_C4_CXCL10
2.57859e-30	0.271439	0.601	0.463	5.05171e-26	GSTO1	Mono_C4_CXCL10
3.20091e-30	0.253804	0.632	0.499	6.2709e-26	PSMA4	Mono_C4_CXCL10
2.88114e-28	0.556033	0.255	0.155	5.64445e-24	HSPA6	Mono_C4_CXCL10
1.42203e-27	0.258339	0.223	0.127	2.7859e-23	ILF3-AS1	Mono_C4_CXCL10
6.98289e-24	0.330352	0.717	0.631	1.36802e-19	CD44	Mono_C4_CXCL10
1.06694e-20	0.365654	0.248	0.166	2.09024e-16	ANPEP	Mono_C4_CXCL10
0	3.9644	0.646	0.021	0	APOE	TAM
0	3.26129	0.765	0.033	0	APOC1	TAM
0	3.10317	0.922	0.091	0	C1QC	TAM
0	2.84718	0.912	0.12	0	C1QB	TAM
0	2.73061	0.92	0.157	0	C1QA	TAM
0	2.10394	0.889	0.103	0	CXCL9	TAM
0	1.90134	0.344	0.022	0	RNASE1	TAM
0	1.8599	0.74	0.101	0	IFI27	TAM
0	1.74761	0.941	0.274	0	CTSL	TAM
0	1.65425	0.931	0.25	0	SERPING1	TAM
0	1.54117	0.616	0.026	0	UBD	TAM
0	1.45596	0.673	0.072	0	LGMN	TAM
0	1.41152	0.579	0.035	0	CCL8	TAM
0	1.40171	0.361	0.009	0	MMP9	TAM
0	1.37263	0.761	0.121	0	CXCL2	TAM
0	1.36216	0.444	0.008	0	GPNMB	TAM
0	1.3399	0.541	0.011	0	PLTP	TAM
0	1.32105	0.151	0.002	0	CCL18	TAM
0	1.30583	0.602	0.067	0	FOLR2	TAM
0	1.22935	0.688	0.079	0	CCL2	TAM
0	1.19873	0.748	0.055	0	MRC1	TAM
0	1.01899	0.727	0.099	0	TCN2	TAM
0	1.00793	0.776	0.131	0	IL18BP	TAM
0	0.986206	0.637	0.076	0	IL4I1	TAM
0	0.950172	0.69	0.076	0	KCNMA1	TAM
0	0.913398	0.748	0.119	0	SLAMF8	TAM
0	0.870755	0.482	0.023	0	VSIG4	TAM
0	0.860075	0.509	0.054	0	GADD45G	TAM
0	0.855065	0.7	0.102	0	CD81	TAM
0	0.847681	0.591	0.039	0	NRP2	TAM
0	0.842254	0.577	0.04	0	NR1H3	TAM
0	0.782826	0.486	0.01	0	SLCO2B1	TAM
0	0.753337	0.587	0.062	0	C2	TAM
0	0.747023	0.507	0.04	0	SDC3	TAM
0	0.733085	0.22	0.002	0	NUPR1	TAM
0	0.692334	0.539	0.057	0	CD72	TAM
0	0.682986	0.468	0.047	0	CD59	TAM
0	0.661955	0.549	0.052	0	GALM	TAM
0	0.655549	0.528	0.052	0	DAB2	TAM
0	0.624786	0.369	0.014	0	IL2RA	TAM
0	0.621059	0.379	0.018	0	PLAU	TAM
0	0.522334	0.258	0.004	0	ADAMDEC1	TAM
0	0.50853	0.174	0.001	0	PLA2G2D	TAM
0	0.472305	0.189	0.003	0	TREM2	TAM
0	0.457823	0.279	0.008	0	MMP14	TAM
0	0.351575	0.287	0.014	0	AXL	TAM
0	0.342571	0.241	0.008	0	CD209	TAM
0	0.341071	0.306	0.015	0	ME1	TAM
0	0.316225	0.182	0.004	0	A2M	TAM
0	0.276969	0.164	0.001	0	LILRB5	TAM
3.65564e-306	0.657871	0.442	0.042	7.16176e-302	ENPP2	TAM
7.04955e-304	1.45569	0.465	0.048	1.38108e-299	CXCL3	TAM
1.42713e-302	0.303486	0.239	0.01	2.79589e-298	SCD	TAM
2.75886e-301	0.498443	0.134	0.002	5.40488e-297	CHI3L1	TAM
4.13389e-301	1.17316	0.732	0.136	8.09871e-297	MS4A4A	TAM
1.26144e-299	0.509315	0.48	0.05	2.4713e-295	RGL1	TAM
2.14751e-293	0.68163	0.631	0.092	4.20718e-289	ACP2	TAM
1.72362e-292	0.392885	0.291	0.017	3.37674e-288	SLC1A3	TAM
4.93258e-282	0.36568	0.35	0.027	9.66342e-278	PDCD1LG2	TAM
1.88519e-277	0.789884	0.679	0.111	3.69328e-273	ABCA1	TAM
2.24116e-274	0.427637	0.346	0.028	4.39065e-270	FPR3	TAM
3.34698e-274	0.801389	0.686	0.116	6.55708e-270	ARHGAP18	TAM
4.71054e-269	0.763093	0.516	0.067	9.22842e-265	C1orf54	TAM
1.57214e-268	1.74939	0.992	0.648	3.07998e-264	CTSB	TAM
1.70423e-262	0.797061	0.595	0.092	3.33875e-258	MSR1	TAM
1.40538e-260	0.258603	0.212	0.009	2.75328e-256	CFH	TAM
8.3274e-260	0.478199	0.243	0.013	1.63142e-255	PMP22	TAM
2.17054e-259	0.938783	0.776	0.147	4.25231e-255	C15orf48	TAM
2.87571e-259	1.19251	0.757	0.16	5.6338e-255	CD163	TAM
4.467e-259	0.660287	0.321	0.025	8.7513e-255	MMP19	TAM
3.79737e-254	0.869824	0.706	0.139	7.43944e-250	TSPAN4	TAM
1.41521e-253	0.535826	0.352	0.032	2.77254e-249	SLC39A8	TAM
8.80139e-253	0.699002	0.566	0.084	1.72428e-248	PLA2G7	TAM
1.61733e-247	0.860163	0.134	0.003	3.16851e-243	APOC4-APOC2	TAM
6.71612e-247	1.52364	0.985	0.502	1.31575e-242	GLUL	TAM
1.54506e-242	0.303195	0.289	0.021	3.02693e-238	CCND1	TAM
4.40369e-241	0.668303	0.532	0.078	8.62728e-237	SMPDL3A	TAM
7.16069e-240	0.465906	0.308	0.025	1.40285e-235	LAG3	TAM
1.52724e-237	1.69205	0.985	0.6	2.99202e-233	PRDX1	TAM
1.00028e-233	0.785858	0.537	0.082	1.95964e-229	IL32	TAM
2.71309e-232	0.561625	0.549	0.083	5.31521e-228	PVRL2	TAM
4.50452e-232	1.66544	0.971	0.537	8.82481e-228	CTSC	TAM
2.11634e-231	0.455103	0.231	0.014	4.14612e-227	IL10	TAM
3.5392e-229	0.807455	0.709	0.148	6.93365e-225	CD38	TAM
5.28423e-226	1.53173	0.977	0.535	1.03523e-221	CD63	TAM
1.09155e-223	1.27377	0.862	0.272	2.13845e-219	PLD3	TAM
4.27579e-220	0.834167	0.681	0.144	8.37669e-216	LGALS3BP	TAM
7.93567e-219	1.06739	1	0.999	1.55468e-214	FTL	TAM
2.56186e-218	1.44346	0.757	0.185	5.01894e-214	CCL4	TAM
1.46402e-216	0.506581	0.392	0.046	2.86816e-212	MAF	TAM
7.47038e-215	0.542824	0.461	0.065	1.46352e-210	FAM20A	TAM
2.38693e-213	0.9744	0.87	0.237	4.67624e-209	CXCL10	TAM
1.47022e-210	0.619547	0.706	0.142	2.88031e-206	ZNF331	TAM
7.81794e-210	0.264676	0.187	0.009	1.53161e-205	METTL7B	TAM
4.39489e-209	0.62735	0.566	0.1	8.61003e-205	AKR1B1	TAM
4.81178e-206	1.2533	0.994	0.613	9.42675e-202	HLA-DQA1	TAM
2.26921e-204	0.635714	0.545	0.094	4.44561e-200	ATP1B1	TAM
1.15156e-199	0.950712	0.874	0.285	2.25602e-195	LILRB4	TAM
5.13864e-198	0.3029	0.281	0.025	1.00671e-193	EPHX1	TAM
1.99494e-195	1.05028	0.899	0.264	3.90829e-191	CCL3	TAM
2.84585e-195	0.376815	0.348	0.04	5.57531e-191	ABCG1	TAM
1.07506e-193	0.815153	0.719	0.179	2.10616e-189	GM2A	TAM
1.21782e-193	0.947427	0.998	0.997	2.38583e-189	CD74	TAM
2.22291e-190	0.528158	0.547	0.099	4.35491e-186	GIMAP5	TAM
2.33137e-190	0.405242	0.243	0.02	4.56739e-186	IL6	TAM
9.87244e-190	1.00921	0.996	0.972	1.93411e-185	HLA-DRA	TAM
1.00622e-188	1.08633	0.925	0.387	1.97128e-184	TMEM176A	TAM
2.11819e-188	0.424682	0.394	0.053	4.14974e-184	CMKLR1	TAM
7.47129e-186	1.16838	0.99	0.762	1.4637e-181	CD68	TAM
5.89106e-185	0.415429	0.358	0.045	1.15412e-180	VAT1	TAM
3.72616e-183	0.479887	0.48	0.078	7.29992e-179	SIGLEC1	TAM
1.01766e-181	0.463698	0.493	0.084	1.9937e-177	HLA-DOA	TAM
2.10156e-181	0.568143	0.507	0.089	4.11717e-177	ELL2	TAM
2.14741e-181	0.656701	0.604	0.13	4.20699e-177	DNASE2	TAM
4.19175e-178	0.526604	0.528	0.098	8.21207e-174	ABHD12	TAM
2.86259e-175	0.562023	0.463	0.078	5.6081e-171	FUCA1	TAM
6.3796e-175	0.4717	0.522	0.095	1.24983e-170	MGAT4A	TAM
1.59861e-170	0.606204	0.583	0.123	3.13184e-166	NPL	TAM
2.38447e-168	1.15178	0.579	0.125	4.67141e-164	CCL4L2	TAM
4.78952e-168	0.570514	0.348	0.047	9.38315e-164	ID3	TAM
1.3949e-167	0.472886	0.421	0.067	2.73276e-163	RALGDS	TAM
7.99631e-167	0.569014	0.669	0.157	1.56656e-162	RAB20	TAM
1.20572e-166	0.663328	0.713	0.173	2.36212e-162	CREM	TAM
1.78818e-166	0.368998	0.208	0.016	3.50322e-162	SDS	TAM
6.43019e-166	0.676103	0.539	0.105	1.25974e-161	IDO1	TAM
1.54093e-164	0.911182	0.843	0.31	3.01884e-160	CREG1	TAM
1.27906e-163	0.611629	0.342	0.046	2.5058e-159	LMNA	TAM
2.15467e-163	0.255532	0.226	0.02	4.22121e-159	ETV5	TAM
3.52163e-161	1.08082	0.966	0.603	6.89922e-157	CTSZ	TAM
5.26549e-161	0.82802	0.874	0.285	1.03156e-156	NR4A2	TAM
2.73203e-159	0.574907	0.577	0.124	5.35233e-155	SOCS1	TAM
3.10034e-158	0.914599	0.635	0.159	6.07388e-154	ACP5	TAM
5.58165e-158	0.802421	0.807	0.257	1.0935e-153	ATF5	TAM
3.90326e-157	0.682416	0.82	0.248	7.64688e-153	ICAM1	TAM
5.90661e-157	0.654392	0.711	0.189	1.15716e-152	CD40	TAM
1.42839e-155	0.812484	1	0.946	2.79836e-151	HLA-DRB1	TAM
2.52406e-155	0.325325	0.224	0.021	4.9449e-151	HSD11B1	TAM
6.72964e-155	0.965244	0.929	0.51	1.3184e-150	TMEM176B	TAM
1.8485e-154	0.993972	0.931	0.362	3.6214e-150	IER3	TAM
5.14462e-154	0.375012	0.405	0.065	1.00788e-149	CD274	TAM
5.82424e-154	0.745292	0.662	0.18	1.14103e-149	HEXA	TAM
6.13542e-154	0.91783	0.945	0.483	1.20199e-149	ATOX1	TAM
8.93999e-153	0.5666	0.6	0.14	1.75143e-148	DRAM1	TAM
2.85025e-151	0.41676	0.495	0.096	5.58392e-147	FRMD4B	TAM
6.49028e-151	0.488044	0.161	0.01	1.27151e-146	CXCL1	TAM
9.95938e-151	0.385771	0.327	0.045	1.95114e-146	GPR84	TAM
2.66849e-150	0.712252	0.755	0.213	5.22784e-146	HSPA1B	TAM
2.93943e-150	0.403384	0.35	0.051	5.75865e-146	ABL2	TAM
4.21374e-148	0.880326	0.985	0.711	8.25515e-144	HLA-DQB1	TAM
2.38574e-146	1.37928	0.958	0.628	4.6739e-142	CTSD	TAM
3.76794e-145	0.65355	0.717	0.204	7.38178e-141	LAIR1	TAM
4.20636e-145	0.41304	0.279	0.035	8.24068e-141	TSC22D1	TAM
1.12862e-144	0.333303	0.333	0.049	2.21108e-140	SLC38A6	TAM
1.81487e-144	0.590894	0.675	0.176	3.55551e-140	GLA	TAM
3.82372e-144	0.343577	0.375	0.06	7.49105e-140	TRPM2	TAM
2.02098e-143	0.420667	0.415	0.074	3.95931e-139	FMNL2	TAM
4.6877e-143	0.852873	0.832	0.279	9.18367e-139	DUSP2	TAM
1.16996e-142	0.699293	0.994	0.876	2.29207e-138	NPC2	TAM
1.32377e-142	0.781558	0.994	0.899	2.5934e-138	HLA-DPA1	TAM
7.50677e-142	0.260778	0.155	0.01	1.47065e-137	GPX3	TAM
1.27869e-141	0.856556	0.912	0.386	2.50508e-137	HSPA1A	TAM
1.19276e-140	0.484734	0.545	0.122	2.33673e-136	PTMS	TAM
6.64379e-140	0.351936	0.367	0.06	1.30159e-135	CD82	TAM
1.09337e-138	0.652891	0.713	0.208	2.14203e-134	SLAMF7	TAM
1.81859e-138	0.325431	0.285	0.038	3.56279e-134	DOCK4	TAM
1.36716e-137	0.491397	0.602	0.15	2.67839e-133	DNPH1	TAM
4.24745e-137	0.307652	0.369	0.06	8.32117e-133	NCEH1	TAM
3.38299e-136	0.722707	1	0.96	6.62762e-132	HLA-A	TAM
1.03175e-135	0.640555	0.826	0.271	2.02131e-131	DNAJB1	TAM
1.08975e-135	0.891027	0.929	0.498	2.13493e-131	CALR	TAM
4.34413e-135	0.625029	0.696	0.206	8.51058e-131	STOM	TAM
7.58485e-133	0.364977	0.438	0.085	1.48595e-128	CCRL2	TAM
7.94543e-133	0.763711	0.82	0.277	1.55659e-128	SGK1	TAM
9.81975e-133	0.369064	0.447	0.088	1.92379e-128	SNX8	TAM
6.7955e-131	0.331426	0.289	0.04	1.33131e-126	SUCNR1	TAM
1.12536e-129	0.541971	0.656	0.185	2.2047e-125	VOPP1	TAM
3.55939e-129	0.55463	0.417	0.081	6.97321e-125	ADM	TAM
6.83504e-129	0.598211	0.677	0.194	1.33905e-124	ANKRD22	TAM
2.17054e-128	0.664555	1	1	4.25231e-124	B2M	TAM
2.63176e-128	0.779632	0.99	0.785	5.15587e-124	ATP6V0C	TAM
4.66237e-128	0.752814	0.987	0.865	9.13406e-124	HLA-DPB1	TAM
1.97901e-127	0.635242	0.696	0.225	3.87707e-123	PEBP1	TAM
6.4231e-127	0.600007	0.516	0.123	1.25835e-122	IL18	TAM
1.30363e-126	0.295127	0.325	0.051	2.55394e-122	SREBF1	TAM
1.75277e-126	0.626826	0.535	0.132	3.43385e-122	CLEC10A	TAM
8.11467e-126	0.414819	0.509	0.117	1.58975e-121	IDH1	TAM
1.66583e-125	0.669315	0.941	0.424	3.26352e-121	LITAF	TAM
4.05463e-125	0.665584	0.776	0.252	7.94343e-121	SOCS3	TAM
6.23655e-125	0.816298	0.99	0.671	1.2218e-120	SOD2	TAM
4.21227e-124	0.364243	0.461	0.099	8.25226e-120	DBNDD2	TAM
8.28346e-124	0.784352	0.826	0.353	1.62281e-119	CTSA	TAM
5.57215e-123	0.790192	0.748	0.262	1.09164e-118	GSN	TAM
1.38929e-122	0.469688	0.604	0.161	2.72176e-118	CYSTM1	TAM
2.08382e-122	0.263412	0.241	0.03	4.08241e-118	MITF	TAM
1.57039e-121	0.496566	0.405	0.081	3.07655e-117	PDE4DIP	TAM
1.11095e-120	0.403995	0.415	0.084	2.17647e-116	PRDM1	TAM
1.63914e-120	0.79179	0.91	0.439	3.21123e-116	NINJ1	TAM
2.89924e-120	0.65393	0.692	0.215	5.67991e-116	IL1RN	TAM
1.12196e-118	0.296758	0.31	0.05	2.19802e-114	CXCL11	TAM
1.25843e-117	0.526247	0.593	0.159	2.4654e-113	BASP1	TAM
2.11536e-115	0.312067	0.166	0.015	4.14419e-111	GGT5	TAM
1.756e-114	0.737637	0.243	0.034	3.44018e-110	IL7R	TAM
3.25259e-114	0.541487	0.795	0.264	6.37215e-110	GK	TAM
9.03214e-114	0.427453	0.585	0.158	1.76949e-109	NEU1	TAM
1.912e-113	0.73822	0.834	0.376	3.7458e-109	AKR1A1	TAM
4.17283e-113	0.416445	0.528	0.134	8.17499e-109	GLMP	TAM
4.8689e-113	0.311378	0.31	0.052	9.53867e-109	MGLL	TAM
5.23219e-113	0.523759	0.734	0.238	1.02504e-108	EIF4A3	TAM
1.08909e-112	0.39028	0.396	0.082	2.13364e-108	ZC3H12A	TAM
9.91632e-112	0.333857	0.442	0.099	1.94271e-107	CYB5A	TAM
1.10685e-111	0.288866	0.39	0.079	2.16843e-107	P2RY6	TAM
3.60313e-111	0.435114	0.461	0.107	7.05889e-107	HBEGF	TAM
9.40788e-111	0.403496	0.539	0.138	1.8431e-106	NR4A3	TAM
3.04261e-110	0.67903	0.958	0.683	5.96078e-106	HLA-DMA	TAM
6.32046e-110	0.667105	0.876	0.422	1.23824e-105	MFSD1	TAM
9.31385e-109	0.418814	0.52	0.133	1.82468e-104	CREBL2	TAM
1.38651e-108	0.651158	0.899	0.415	2.71631e-104	GADD45B	TAM
4.62339e-108	0.570388	0.715	0.243	9.05769e-104	RASSF4	TAM
4.97464e-108	0.389561	0.382	0.079	9.74582e-104	EGR2	TAM
5.66644e-108	0.518958	0.721	0.234	1.11011e-103	PDE4B	TAM
8.73845e-108	0.740418	0.843	0.385	1.71195e-103	MARCKS	TAM
1.76044e-107	0.339671	0.377	0.077	3.44888e-103	ATP13A2	TAM
9.84575e-107	0.280805	0.34	0.064	1.92888e-102	TFPT	TAM
5.65927e-105	0.688	0.922	0.474	1.10871e-100	CTSH	TAM
7.97262e-105	0.262577	0.294	0.05	1.56192e-100	FCHO2	TAM
2.38584e-104	0.260563	0.143	0.012	4.6741e-100	SLC16A10	TAM
3.30521e-104	0.837043	0.243	0.037	6.47523e-100	INHBA	TAM
3.77328e-104	0.281344	0.304	0.054	7.39223e-100	LHFPL2	TAM
3.9926e-104	0.443343	0.597	0.174	7.82191e-100	TMEM109	TAM
4.47662e-104	0.634892	0.751	0.271	8.77015e-100	CXCL16	TAM
4.57921e-104	0.485982	0.266	0.043	8.97114e-100	RCAN1	TAM
1.15243e-103	0.559315	0.78	0.292	2.25773e-99	LAMP1	TAM
2.32432e-103	0.391058	0.413	0.094	4.55358e-99	GPR137B	TAM
4.87584e-102	0.458527	0.602	0.175	9.55227e-98	CKS2	TAM
7.404e-102	0.355383	0.396	0.086	1.45052e-97	RAPGEF2	TAM
8.74143e-101	0.689776	0.868	0.4	1.71253e-96	FCGR1A	TAM
9.47674e-100	0.586671	0.996	0.913	1.85659e-95	ITM2B	TAM
1.99867e-99	0.506434	0.17	0.019	3.91559e-95	FN1	TAM
5.41217e-99	0.680191	0.608	0.186	1.0603e-94	CCL3L3	TAM
6.79826e-99	0.363472	0.35	0.072	1.33185e-94	TNS3	TAM
1.19702e-96	0.63155	0.985	0.994	2.34508e-92	CST3	TAM
6.52897e-96	0.803328	0.887	0.481	1.27909e-91	RARRES3	TAM
1.25841e-95	0.270642	0.262	0.044	2.46535e-91	SPRED1	TAM
1.43026e-94	0.820847	0.925	0.56	2.80203e-90	TXN	TAM
2.60997e-94	0.534774	0.652	0.227	5.11319e-90	SCARB2	TAM
4.71244e-94	0.423768	0.501	0.138	9.23214e-90	ALDH1A1	TAM
1.41969e-93	0.537283	0.65	0.221	2.78131e-89	PRNP	TAM
2.84082e-93	0.336536	0.39	0.09	5.56544e-89	HAPLN3	TAM
4.68111e-93	0.679311	0.918	0.538	9.17076e-89	PDIA3	TAM
8.82831e-93	0.35105	0.616	0.186	1.72955e-88	SIRPA	TAM
9.38867e-93	0.72578	0.933	0.654	1.83934e-88	MS4A6A	TAM
6.33136e-92	0.321299	0.421	0.103	1.24038e-87	RGS1	TAM
1.14731e-90	0.354411	0.304	0.06	2.24769e-86	BAG3	TAM
2.27221e-90	0.75876	0.335	0.075	4.45149e-86	SLC40A1	TAM
5.07525e-90	0.650127	0.962	0.777	9.94292e-86	GRN	TAM
6.14832e-90	0.617019	0.922	0.464	1.20452e-85	GBP5	TAM
1.13261e-89	0.315167	0.413	0.101	2.2189e-85	CD84	TAM
1.18667e-89	0.450814	0.66	0.229	2.32481e-85	MPP1	TAM
5.11139e-89	0.325377	0.459	0.122	1.00137e-84	GNPDA1	TAM
1.29525e-88	0.580424	0.855	0.42	2.53753e-84	P4HB	TAM
1.97593e-88	0.322339	0.893	0.345	3.87104e-84	FCGR3A	TAM
1.97652e-88	0.601196	0.677	0.247	3.87221e-84	INSIG1	TAM
2.49047e-88	0.294344	0.449	0.117	4.87907e-84	SLC31A1	TAM
2.98499e-88	0.416076	0.597	0.192	5.8479e-84	TUBA1C	TAM
3.33527e-88	0.524637	0.27	0.05	6.53413e-84	MIR155HG	TAM
1.30989e-87	0.553942	0.836	0.351	2.5662e-83	CD83	TAM
2.05192e-87	0.439304	0.847	0.345	4.01991e-83	JUN	TAM
2.67315e-87	0.328621	0.201	0.029	5.23698e-83	IRG1	TAM
2.72196e-87	0.49068	0.759	0.298	5.33259e-83	ATP6AP1	TAM
3.21855e-87	0.455689	0.704	0.256	6.30547e-83	SPPL2A	TAM
1.47125e-86	0.416714	0.644	0.22	2.88232e-82	CISD2	TAM
7.74685e-86	0.567565	0.941	0.596	1.51769e-81	PLEK	TAM
1.72163e-85	0.444339	0.679	0.238	3.37284e-81	DSE	TAM
2.59119e-85	0.321451	0.476	0.131	5.0764e-81	PFKFB3	TAM
2.47825e-84	0.354123	0.338	0.077	4.85513e-80	RAB13	TAM
6.8369e-84	0.293925	0.436	0.114	1.33942e-79	BMP2K	TAM
9.65549e-84	0.258091	0.449	0.119	1.89161e-79	SLC50A1	TAM
1.50322e-83	0.294697	0.384	0.094	2.94496e-79	SNHG12	TAM
2.1477e-83	0.737953	0.918	0.636	4.20755e-79	FCGRT	TAM
2.55255e-83	0.367687	0.363	0.086	5.0007e-79	CCL5	TAM
5.78783e-83	0.38025	0.629	0.207	1.13389e-78	ZNF267	TAM
7.02047e-83	0.259982	0.285	0.058	1.37538e-78	ARID5B	TAM
1.16711e-82	0.4021	0.633	0.217	2.28648e-78	GAA	TAM
2.15022e-82	0.513157	0.82	0.372	4.21249e-78	HSPE1	TAM
2.58923e-82	0.279589	0.405	0.104	5.07256e-78	APMAP	TAM
3.33508e-82	0.433472	0.725	0.277	6.53375e-78	HEXB	TAM
3.86479e-82	0.27119	0.421	0.109	7.57152e-78	APOL4	TAM
3.93701e-82	0.395431	0.606	0.201	7.713e-78	PIM3	TAM
5.67503e-82	0.375618	0.757	0.294	1.1118e-77	TUBB4B	TAM
6.35404e-82	0.625045	0.918	0.555	1.24482e-77	LAP3	TAM
3.99327e-81	0.470597	0.717	0.284	7.82322e-77	IGFLR1	TAM
7.30237e-81	0.483493	0.885	0.394	1.43061e-76	CDKN1A	TAM
1.11122e-80	0.28688	0.451	0.125	2.177e-76	PCBD1	TAM
2.19208e-80	0.272858	0.415	0.108	4.29451e-76	CLIC4	TAM
5.33743e-80	0.311571	0.543	0.169	1.04566e-75	PDIA4	TAM
1.35408e-79	0.415673	0.595	0.207	2.65277e-75	ADAP2	TAM
3.37901e-79	0.358464	0.342	0.08	6.61982e-75	TNFAIP6	TAM
6.73606e-79	0.510861	0.774	0.337	1.31966e-74	GNG10	TAM
7.23308e-79	0.648626	0.627	0.234	1.41703e-74	HSPB1	TAM
9.22017e-79	0.476979	0.805	0.357	1.80632e-74	ARL6IP1	TAM
3.61723e-78	0.428745	0.621	0.225	7.08651e-74	RSU1	TAM
8.88848e-78	0.341508	0.342	0.083	1.74134e-73	NAF1	TAM
9.93124e-78	0.305479	0.522	0.161	1.94563e-73	ERN1	TAM
1.19041e-77	0.30433	0.535	0.166	2.33214e-73	TMBIM1	TAM
1.42925e-77	0.660459	0.704	0.312	2.80005e-73	SCPEP1	TAM
1.6017e-77	0.337223	0.373	0.095	3.13789e-73	MAFF	TAM
1.96258e-77	0.432362	0.338	0.082	3.8449e-73	TWISTNB	TAM
2.2613e-77	0.592733	0.92	0.553	4.43011e-73	GRINA	TAM
3.40741e-77	0.363501	0.468	0.138	6.67546e-73	RASGEF1B	TAM
3.69935e-77	0.488227	0.998	0.958	7.24739e-73	FCER1G	TAM
7.27301e-77	0.427875	0.419	0.117	1.42486e-72	ARL4C	TAM
1.30369e-76	0.28855	0.476	0.14	2.55405e-72	HAVCR2	TAM
3.39347e-76	0.403432	0.35	0.087	6.64815e-72	TFRC	TAM
4.04948e-76	0.509491	0.757	0.34	7.93334e-72	MYDGF	TAM
6.33424e-75	0.310545	0.222	0.04	1.24094e-70	OLR1	TAM
2.50653e-74	0.346089	0.304	0.07	4.91053e-70	KCNQ1OT1	TAM
6.05887e-74	0.566948	0.847	0.433	1.18699e-69	TUBB	TAM
6.70369e-74	0.371649	0.4	0.11	1.31332e-69	PHLDA2	TAM
1.85552e-73	0.37656	0.621	0.22	3.63514e-69	SAMSN1	TAM
3.99955e-73	0.565026	0.22	0.041	7.83551e-69	THBS1	TAM
6.78631e-73	0.5473	0.996	0.949	1.32951e-68	PSAP	TAM
7.13944e-73	0.361998	0.436	0.128	1.39869e-68	TTYH3	TAM
1.80058e-72	0.541325	0.937	0.606	3.52751e-68	STAT1	TAM
2.01342e-72	0.602018	0.922	0.571	3.9445e-68	TUBA1B	TAM
5.47839e-72	0.296203	0.369	0.098	1.07327e-67	GCNT1	TAM
8.64148e-72	0.271106	0.447	0.131	1.69295e-67	ACSL3	TAM
1.22479e-71	0.561419	0.952	0.633	2.39948e-67	VAMP5	TAM
1.43075e-71	0.519062	0.805	0.398	2.80298e-67	SNX6	TAM
3.35673e-71	0.37709	0.656	0.246	6.57617e-67	PTPN1	TAM
5.56145e-71	0.553884	0.866	0.487	1.08954e-66	HLA-DMB	TAM
4.10116e-70	0.289577	0.447	0.134	8.03459e-66	REEP4	TAM
4.91031e-70	0.267339	0.505	0.16	9.61979e-66	FUCA2	TAM
6.14708e-70	1.00148	0.625	0.229	1.20427e-65	CXCL8	TAM
1.10104e-69	0.436903	0.983	0.871	2.15705e-65	HLA-E	TAM
1.31446e-69	0.435498	1	0.926	2.57515e-65	SAT1	TAM
2.43537e-69	0.333212	0.214	0.04	4.77114e-65	HES1	TAM
3.16878e-69	0.64425	0.864	0.459	6.20795e-65	PLAUR	TAM
1.76583e-68	0.359885	0.623	0.231	3.45944e-64	NENF	TAM
2.60541e-68	0.354742	0.692	0.28	5.10425e-64	VIMP	TAM
1.64419e-67	0.261582	0.47	0.147	3.22114e-63	UBE2S	TAM
4.80263e-67	0.321113	0.403	0.117	9.40884e-63	RBKS	TAM
6.49789e-67	0.342168	0.428	0.128	1.273e-62	ATP13A3	TAM
7.24956e-67	0.583076	0.939	0.513	1.42026e-62	CD14	TAM
7.38315e-67	0.294013	0.577	0.2	1.44643e-62	SERTAD1	TAM
2.92891e-66	0.780633	0.889	0.591	5.73802e-62	SNX10	TAM
3.08235e-66	0.322633	0.258	0.057	6.03863e-62	VEGFA	TAM
7.86221e-66	0.320296	0.585	0.209	1.54028e-61	PPIF	TAM
2.25021e-65	0.568731	0.669	0.268	4.40838e-61	SLC2A3	TAM
2.6875e-65	0.404921	0.612	0.229	5.26507e-61	HSPH1	TAM
3.08256e-65	0.283449	0.562	0.197	6.03904e-61	AD000671.6	TAM
3.91913e-65	0.518132	0.897	0.581	7.67797e-61	SYNGR2	TAM
4.7695e-65	0.270498	0.409	0.12	9.34392e-61	TGIF1	TAM
3.82393e-64	0.501323	0.906	0.488	7.49147e-60	MAFB	TAM
6.62013e-64	0.518977	0.551	0.204	1.29695e-59	TNF	TAM
7.39197e-64	0.402932	0.79	0.37	1.44816e-59	NUCB1	TAM
2.13082e-63	0.271666	0.482	0.156	4.17449e-59	FNDC3B	TAM
9.39701e-63	0.374127	0.706	0.291	1.84097e-58	ATF3	TAM
1.19521e-61	0.425509	0.7	0.31	2.34154e-57	TNFSF13	TAM
1.23922e-61	0.460503	0.994	0.972	2.42776e-57	HLA-C	TAM
2.86683e-61	0.49944	0.904	0.579	5.61641e-57	ATP6V1F	TAM
1.68532e-60	0.349747	0.159	0.026	3.30172e-56	GEM	TAM
1.96812e-60	0.324055	0.155	0.025	3.85575e-56	PHLDA1	TAM
4.74053e-60	0.356217	0.742	0.317	9.28718e-56	RNASE6	TAM
5.74607e-60	0.290709	0.667	0.261	1.12571e-55	BCL3	TAM
6.66294e-60	0.320833	0.604	0.23	1.30534e-55	PDXK	TAM
7.04982e-60	0.359493	0.732	0.315	1.38113e-55	MAP3K8	TAM
8.03404e-60	0.328613	0.499	0.176	1.57395e-55	STX4	TAM
1.00429e-59	0.326628	0.442	0.146	1.9675e-55	ARL5B	TAM
2.84398e-59	0.492152	0.893	0.498	5.57164e-55	GBP1	TAM
2.91686e-59	0.250753	0.356	0.103	5.71442e-55	C3AR1	TAM
1.00458e-58	0.335309	0.616	0.243	1.96808e-54	SLC3A2	TAM
1.03171e-58	0.414068	0.721	0.315	2.02121e-54	WTAP	TAM
1.05646e-58	0.328002	0.69	0.282	2.06972e-54	NR4A1	TAM
4.58621e-58	0.305591	0.48	0.162	8.98485e-54	RP11-670E13.6	TAM
1.3636e-57	0.281448	0.618	0.239	2.67142e-53	FUOM	TAM
1.40627e-57	0.774563	0.667	0.335	2.75502e-53	LIPA	TAM
2.24148e-57	0.470722	0.952	0.708	4.39129e-53	GPX4	TAM
6.3554e-57	0.370741	0.711	0.309	1.24509e-52	TNFAIP3	TAM
6.50383e-57	0.251252	0.277	0.071	1.27417e-52	RP11-758H9.2	TAM
9.92645e-57	0.353219	0.65	0.272	1.94469e-52	RHEB	TAM
1.23791e-56	0.435043	0.746	0.338	2.42519e-52	SELK	TAM
2.06651e-56	0.307278	0.472	0.166	4.04849e-52	PTGER4	TAM
3.99005e-56	0.439979	0.709	0.31	7.8169e-52	HIF1A	TAM
4.88632e-56	0.551896	0.929	0.645	9.5728e-52	FAM26F	TAM
1.03747e-55	0.280397	0.847	0.443	2.0325e-51	HERPUD1	TAM
1.33964e-55	0.28437	0.252	0.062	2.62449e-51	SLC5A3	TAM
1.69384e-55	0.279701	0.465	0.161	3.31839e-51	ITPR2	TAM
2.1402e-55	0.2843	0.612	0.236	4.19286e-51	SPINT2	TAM
2.42269e-55	0.376991	0.788	0.363	4.74628e-51	NFE2L2	TAM
4.39997e-55	0.667055	0.922	0.66	8.61998e-51	CSTB	TAM
3.04923e-54	0.270238	0.495	0.178	5.97374e-50	IL6ST	TAM
4.31338e-54	0.49492	0.813	0.433	8.45035e-50	IFITM1	TAM
1.63789e-53	0.257726	0.505	0.185	3.20879e-49	ST8SIA4	TAM
1.8965e-53	0.47884	0.851	0.491	3.71543e-49	IFI6	TAM
2.88833e-53	0.286713	0.459	0.165	5.65853e-49	SEPHS2	TAM
3.81876e-53	0.304345	0.535	0.203	7.48134e-49	NABP1	TAM
5.97887e-53	0.463334	0.746	0.344	1.17132e-48	FCGR2A	TAM
6.22615e-53	0.697015	0.805	0.463	1.21977e-48	CAPG	TAM
7.19266e-53	0.268355	0.604	0.241	1.40911e-48	ADIPOR1	TAM
4.51276e-52	0.291252	0.658	0.281	8.84095e-48	LAMP2	TAM
5.30671e-52	0.28016	0.564	0.219	1.03964e-47	EPB41L3	TAM
5.33687e-52	0.400227	0.836	0.458	1.04555e-47	LAPTM4A	TAM
6.3705e-52	0.308393	0.579	0.235	1.24805e-47	CBR1	TAM
7.86351e-52	0.34737	0.696	0.321	1.54054e-47	MGST3	TAM
1.95538e-51	0.456347	0.956	0.723	3.83079e-47	HSP90AA1	TAM
5.37594e-50	0.288025	0.411	0.144	1.0532e-45	FNIP2	TAM
7.29183e-50	0.301601	0.375	0.123	1.42854e-45	PTGS2	TAM
1.44969e-49	0.420223	0.914	0.58	2.84009e-45	GRB2	TAM
2.00241e-49	0.286361	0.656	0.286	3.92292e-45	PRCP	TAM
2.19022e-49	0.309969	0.702	0.317	4.29085e-45	RBM47	TAM
5.98592e-49	0.376862	0.927	0.612	1.1727e-44	UBB	TAM
3.82704e-48	0.470724	0.792	0.425	7.49755e-44	ISG15	TAM
3.98478e-48	0.395931	0.778	0.418	7.80658e-44	LY96	TAM
4.72498e-48	0.361363	0.732	0.354	9.2567e-44	HSPA5	TAM
9.73188e-48	0.369766	0.864	0.523	1.90657e-43	HSP90B1	TAM
9.923e-48	0.386409	0.713	0.36	1.94401e-43	PDIA6	TAM
2.769e-47	0.357868	0.994	0.938	5.42475e-43	SRGN	TAM
3.67545e-47	0.518365	0.122	0.02	7.20057e-43	CCL20	TAM
4.73707e-47	0.301542	0.476	0.18	9.2804e-43	BHLHE40	TAM
6.72446e-47	0.290349	0.524	0.21	1.31739e-42	CSRNP1	TAM
6.75023e-47	0.250924	0.65	0.28	1.32244e-42	NCF4	TAM
2.30348e-46	0.38398	0.6	0.265	4.51276e-42	CHMP1B	TAM
9.56911e-46	0.647727	0.348	0.122	1.87469e-41	G0S2	TAM
1.18416e-45	0.425556	0.159	0.033	2.3199e-41	PTGDS	TAM
4.09229e-45	0.374246	0.748	0.368	8.0172e-41	LIMS1	TAM
4.65403e-45	0.290431	0.736	0.342	9.11772e-41	FOSB	TAM
6.38965e-45	0.25987	0.48	0.188	1.2518e-40	GOLGA4	TAM
9.12407e-45	0.353852	0.771	0.415	1.7875e-40	EPSTI1	TAM
9.90486e-45	0.365917	0.807	0.44	1.94046e-40	TAP1	TAM
1.2761e-44	0.410964	0.759	0.403	2.5e-40	GBP4	TAM
1.34907e-44	0.41082	0.956	0.766	2.64297e-40	PSME2	TAM
2.98645e-44	0.366354	0.908	0.627	5.85076e-40	HSP90AB1	TAM
2.13463e-43	0.389335	1	0.985	4.18195e-39	TYROBP	TAM
2.32295e-43	0.365051	0.952	0.708	4.5509e-39	HSPA8	TAM
9.75346e-43	0.473832	1	0.999	1.9108e-38	FTH1	TAM
1.3826e-42	0.348198	0.935	0.726	2.70865e-38	ATP6V0B	TAM
1.75624e-42	0.258528	0.6	0.263	3.44065e-38	GNB4	TAM
2.28741e-42	0.272773	0.625	0.286	4.48127e-38	LRPAP1	TAM
2.5511e-42	0.273867	0.281	0.087	4.99786e-38	GCHFR	TAM
2.7832e-42	0.278818	0.698	0.326	5.45256e-38	DNAJB6	TAM
6.8818e-42	0.250016	0.606	0.267	1.34821e-37	FCGR1B	TAM
8.69129e-42	0.637115	0.711	0.347	1.70271e-37	HMOX1	TAM
8.89275e-42	0.613157	0.855	0.555	1.74218e-37	HLA-DRB5	TAM
9.31016e-42	0.299792	0.216	0.059	1.82395e-37	HLA-DQA2	TAM
1.27074e-41	0.261021	0.302	0.099	2.48951e-37	KMO	TAM
1.46422e-41	0.263656	0.524	0.218	2.86854e-37	EGR1	TAM
1.8338e-41	0.328238	0.7	0.335	3.59259e-37	ALDH2	TAM
3.37804e-41	0.345334	0.983	0.814	6.61792e-37	UBC	TAM
5.76086e-41	0.268108	0.711	0.344	1.12861e-36	CHMP5	TAM
2.45233e-40	0.312311	0.795	0.412	4.80436e-36	RNF13	TAM
2.90334e-40	0.268165	0.702	0.342	5.68793e-36	TMED10	TAM
4.54967e-40	0.258724	0.537	0.231	8.91327e-36	PEA15	TAM
4.59686e-40	0.302694	1	1	9.0057e-36	TMSB10	TAM
6.93264e-40	0.27459	0.677	0.329	1.35817e-35	LMAN2	TAM
1.98015e-39	0.449482	0.637	0.314	3.87931e-35	IL1B	TAM
2.25733e-39	0.329924	0.803	0.444	4.42234e-35	NAPA	TAM
8.93884e-39	0.262723	0.595	0.268	1.75121e-34	SDHB	TAM
1.63936e-38	0.344656	0.925	0.637	3.21168e-34	SDCBP	TAM
2.33668e-38	0.341092	0.912	0.675	4.5778e-34	PPIB	TAM
2.97524e-38	0.274776	0.354	0.129	5.82878e-34	STAB1	TAM
4.98882e-38	0.289345	0.763	0.395	9.77359e-34	ATP1B3	TAM
1.01232e-37	0.283197	0.26	0.083	1.98324e-33	RGCC	TAM
1.25397e-37	0.344144	0.885	0.581	2.45664e-33	DBI	TAM
1.61927e-37	0.296578	0.755	0.394	3.17231e-33	BCAP31	TAM
2.17401e-37	0.338413	0.91	0.639	4.25909e-33	POMP	TAM
2.17808e-37	0.287908	0.778	0.419	4.26707e-33	MAP1LC3B	TAM
3.25254e-37	0.333206	0.851	0.49	6.37205e-33	BCL2A1	TAM
3.90165e-37	0.612113	0.853	0.602	7.64373e-33	LGALS3	TAM
8.08773e-37	0.266146	0.7	0.349	1.58447e-32	STAT3	TAM
2.81993e-36	0.261849	0.524	0.226	5.52453e-32	IVNS1ABP	TAM
2.82277e-36	0.277624	0.277	0.094	5.53009e-32	PAPSS2	TAM
8.80557e-36	0.327079	0.522	0.234	1.7251e-31	ETS2	TAM
9.28822e-36	0.26562	0.436	0.18	1.81965e-31	UGP2	TAM
4.23561e-35	0.333276	0.927	0.724	8.29798e-31	VAMP8	TAM
4.48949e-35	0.26193	0.539	0.241	8.79536e-31	MRPS6	TAM
4.50495e-35	0.298799	0.876	0.487	8.82566e-31	PPP1R15A	TAM
6.3245e-35	0.262193	0.69	0.352	1.23903e-30	MAN2B1	TAM
7.7378e-35	0.29444	0.698	0.372	1.51591e-30	CD47	TAM
3.31644e-34	0.282509	0.813	0.453	6.49723e-30	MGAT1	TAM
3.71749e-34	0.276098	0.734	0.384	7.28294e-30	TPM4	TAM
7.23009e-34	0.301974	0.771	0.442	1.41645e-29	ATP6AP2	TAM
1.98432e-33	0.294272	0.797	0.449	3.88748e-29	RAB5C	TAM
3.72419e-33	0.255012	0.792	0.442	7.29606e-29	UBE2D1	TAM
4.02167e-33	0.347939	0.398	0.166	7.87886e-29	FABP5	TAM
4.51007e-33	0.323683	0.908	0.649	8.83567e-29	TMBIM6	TAM
5.54862e-33	0.255423	0.681	0.354	1.08703e-28	GNS	TAM
1.61315e-32	0.31637	0.925	0.724	3.16032e-28	ATP6V0E1	TAM
8.60689e-32	0.303702	0.901	0.625	1.68618e-27	BRI3	TAM
1.23855e-31	0.262247	0.832	0.461	2.42644e-27	LCP2	TAM
1.53953e-31	0.356131	0.914	0.671	3.01609e-27	MIF	TAM
4.50142e-31	0.291222	0.732	0.407	8.81873e-27	PLEKHO1	TAM
2.26567e-30	0.367332	0.901	0.696	4.43866e-26	HCST	TAM
2.5208e-30	0.262369	0.252	0.09	4.93849e-26	SPTAN1	TAM
2.91411e-30	0.40868	0.405	0.176	5.70904e-26	PLIN2	TAM
2.94988e-30	0.289058	0.486	0.228	5.77911e-26	MXD1	TAM
1.42127e-28	0.340498	0.851	0.59	2.78441e-24	ASAH1	TAM
1.17232e-27	0.285246	0.826	0.495	2.29668e-23	SQSTM1	TAM
1.20225e-26	0.283505	0.971	0.858	2.35533e-22	LAPTM5	TAM
2.89933e-26	0.262225	0.314	0.133	5.68008e-22	ILF3-AS1	TAM
1.50416e-25	0.345615	0.822	0.554	2.9468e-21	IGSF6	TAM
1.54082e-24	0.437847	0.252	0.103	3.01863e-20	FCGR2B	TAM
1.18811e-23	0.253195	0.853	0.527	2.32762e-19	RAB31	TAM
1.92918e-22	0.255418	0.352	0.161	3.77946e-18	HSPA6	TAM
2.18252e-21	0.475926	0.434	0.233	4.27577e-17	FBP1	TAM
2.08185e-20	0.274517	1	0.99	4.07854e-16	HLA-B	TAM
1.10259e-19	0.291498	0.795	0.509	2.16007e-15	LDHA	TAM
1.5508e-16	0.253911	0.885	0.688	3.03817e-12	RNASET2	TAM
1.69451e-15	0.353351	0.191	0.086	3.31972e-11	F13A1	TAM
0	2.15782	0.596	0.011	0	S100B	DC_C2_CLEC9A
0	1.42744	0.67	0.025	0	CCND1	DC_C2_CLEC9A
0	1.11105	0.56	0.012	0	CLEC9A	DC_C2_CLEC9A
0	1.01338	0.321	0.001	0	TACSTD2	DC_C2_CLEC9A
0	0.994268	0.578	0.005	0	CADM1	DC_C2_CLEC9A
0	0.991011	0.55	0.011	0	RAB7B	DC_C2_CLEC9A
0	0.89761	0.578	0.002	0	CLNK	DC_C2_CLEC9A
0	0.867465	0.596	0.012	0	TMEM14A	DC_C2_CLEC9A
0	0.772845	0.505	0.005	0	DBN1	DC_C2_CLEC9A
0	0.650499	0.349	0	0	XCR1	DC_C2_CLEC9A
0	0.530724	0.44	0.009	0	C1orf21	DC_C2_CLEC9A
0	0.486497	0.349	0.005	0	GCSAM	DC_C2_CLEC9A
0	0.395503	0.33	0.005	0	TOX	DC_C2_CLEC9A
4.95153e-301	0.686343	0.477	0.014	9.70055e-297	ASB2	DC_C2_CLEC9A
3.6564e-289	0.490071	0.367	0.008	7.16325e-285	BTLA	DC_C2_CLEC9A
5.36624e-256	0.606318	0.413	0.012	1.0513e-251	HLA-DOB	DC_C2_CLEC9A
3.99849e-255	1.0751	0.633	0.031	7.83345e-251	NET1	DC_C2_CLEC9A
1.1942e-251	0.745956	0.477	0.017	2.33955e-247	CCSER1	DC_C2_CLEC9A
1.9716e-227	2.17428	0.917	0.083	3.86255e-223	RGCC	DC_C2_CLEC9A
3.42158e-221	0.482233	0.284	0.006	6.70323e-217	TUBB3	DC_C2_CLEC9A
9.57789e-206	1.19185	0.532	0.027	1.87641e-201	DUSP4	DC_C2_CLEC9A
3.22225e-199	1.8097	0.826	0.076	6.31272e-195	C1orf54	DC_C2_CLEC9A
5.09723e-195	0.265872	0.266	0.006	9.98599e-191	DPP4	DC_C2_CLEC9A
1.90745e-177	1.36967	0.67	0.051	3.73689e-173	LMNA	DC_C2_CLEC9A
2.61017e-177	1.24808	0.477	0.025	5.11359e-173	DNASE1L3	DC_C2_CLEC9A
1.17937e-176	0.278058	0.239	0.006	2.31049e-172	SNX22	DC_C2_CLEC9A
6.29403e-145	0.331006	0.229	0.007	1.23306e-140	ZNF366	DC_C2_CLEC9A
1.14196e-144	0.562266	0.349	0.016	2.23722e-140	GPR157	DC_C2_CLEC9A
2.88365e-139	0.47528	0.174	0.004	5.64937e-135	MKI67	DC_C2_CLEC9A
2.34575e-137	1.15614	0.716	0.076	4.59557e-133	WDFY4	DC_C2_CLEC9A
8.13391e-132	0.419495	0.211	0.006	1.59351e-127	KIAA0101	DC_C2_CLEC9A
1.54382e-128	0.799811	0.486	0.035	3.0245e-124	EGLN3	DC_C2_CLEC9A
1.69931e-126	0.388642	0.257	0.01	3.32912e-122	TMEM97	DC_C2_CLEC9A
7.47743e-122	0.743695	0.56	0.049	1.4649e-117	MCOLN2	DC_C2_CLEC9A
2.07306e-121	0.340526	0.321	0.016	4.06133e-117	TPD52	DC_C2_CLEC9A
1.07518e-120	0.762412	0.55	0.048	2.10638e-116	KIAA0226L	DC_C2_CLEC9A
1.02075e-117	0.446388	0.339	0.019	1.99975e-113	NDRG2	DC_C2_CLEC9A
2.14219e-116	0.362149	0.22	0.008	4.19677e-112	PLEKHA5	DC_C2_CLEC9A
4.23086e-116	0.353005	0.22	0.008	8.28867e-112	VCAM1	DC_C2_CLEC9A
2.98808e-111	1.1447	0.596	0.064	5.85394e-107	BAG3	DC_C2_CLEC9A
1.22081e-110	0.390256	0.284	0.014	2.3917e-106	SH3BP4	DC_C2_CLEC9A
3.96798e-107	0.701159	0.56	0.056	7.77367e-103	VAC14	DC_C2_CLEC9A
2.12696e-105	0.968336	0.55	0.055	4.16692e-101	CST7	DC_C2_CLEC9A
2.35851e-103	0.404514	0.321	0.019	4.62056e-99	CD226	DC_C2_CLEC9A
1.22698e-102	0.256036	0.22	0.009	2.40377e-98	RAB30	DC_C2_CLEC9A
2.62217e-99	0.397696	0.349	0.023	5.1371e-95	PLCD1	DC_C2_CLEC9A
1.54311e-93	1.13831	0.78	0.131	3.02311e-89	PTMS	DC_C2_CLEC9A
2.40322e-93	0.351012	0.275	0.016	4.70814e-89	FAM46C	DC_C2_CLEC9A
9.132e-93	0.794379	0.422	0.037	1.78905e-88	VMO1	DC_C2_CLEC9A
5.31775e-92	1.09023	0.761	0.114	1.0418e-87	IDO1	DC_C2_CLEC9A
6.30643e-91	0.41883	0.321	0.022	1.23549e-86	NAV1	DC_C2_CLEC9A
2.96731e-90	0.394693	0.294	0.018	5.81327e-86	LIMA1	DC_C2_CLEC9A
1.4789e-88	0.823735	0.505	0.057	2.8973e-84	CLIC2	DC_C2_CLEC9A
4.54934e-88	0.804417	0.358	0.028	8.91262e-84	GEM	DC_C2_CLEC9A
8.57068e-88	0.559212	0.477	0.048	1.67908e-83	FLT3	DC_C2_CLEC9A
3.07348e-87	0.276879	0.257	0.014	6.02126e-83	PPM1J	DC_C2_CLEC9A
8.44169e-86	0.282647	0.229	0.012	1.65381e-81	FKBP1B	DC_C2_CLEC9A
1.26687e-84	0.401493	0.33	0.025	2.48192e-80	NFATC2	DC_C2_CLEC9A
7.74069e-82	0.311845	0.183	0.008	1.51648e-77	BCAR3	DC_C2_CLEC9A
3.11887e-80	1.30375	0.826	0.168	6.11018e-76	FABP5	DC_C2_CLEC9A
1.58492e-79	0.260912	0.193	0.009	3.10501e-75	TCEA3	DC_C2_CLEC9A
1.63688e-79	0.318392	0.248	0.015	3.20681e-75	BIK	DC_C2_CLEC9A
2.96378e-79	0.431402	0.385	0.035	5.80635e-75	SUSD3	DC_C2_CLEC9A
7.83498e-79	0.489872	0.275	0.019	1.53495e-74	PKIB	DC_C2_CLEC9A
9.3421e-77	1.13043	0.826	0.168	1.83021e-72	BASP1	DC_C2_CLEC9A
9.86703e-77	0.423877	0.33	0.027	1.93305e-72	DGAT2	DC_C2_CLEC9A
5.78574e-76	0.55975	0.294	0.022	1.13349e-71	ACOT7	DC_C2_CLEC9A
1.85413e-75	0.620148	0.56	0.074	3.63242e-71	LDLRAD4	DC_C2_CLEC9A
6.88956e-72	0.736429	0.394	0.041	1.34973e-67	CALCRL	DC_C2_CLEC9A
1.78491e-71	0.353185	0.358	0.033	3.49681e-67	KIF16B	DC_C2_CLEC9A
2.00629e-71	1.2689	0.826	0.184	3.93053e-67	CKS2	DC_C2_CLEC9A
3.18801e-71	0.373055	0.33	0.029	6.24562e-67	FSCN1	DC_C2_CLEC9A
7.20218e-71	0.408177	0.349	0.032	1.41098e-66	LAG3	DC_C2_CLEC9A
1.67766e-69	0.503825	0.468	0.058	3.2867e-65	CD59	DC_C2_CLEC9A
8.21283e-68	0.40434	0.128	0.005	1.60898e-63	CENPF	DC_C2_CLEC9A
1.47154e-67	0.466871	0.45	0.054	2.88289e-63	MAP4K1	DC_C2_CLEC9A
5.31701e-67	1.51622	0.899	0.299	1.04166e-62	IRF8	DC_C2_CLEC9A
3.09838e-66	0.526812	0.394	0.045	6.07004e-62	PTTG1	DC_C2_CLEC9A
4.76081e-66	0.298832	0.321	0.029	9.3269e-62	SPATS2	DC_C2_CLEC9A
1.21921e-65	0.581298	0.541	0.08	2.38856e-61	DCTPP1	DC_C2_CLEC9A
4.04384e-65	0.585305	0.495	0.069	7.92229e-61	SLC25A33	DC_C2_CLEC9A
8.58407e-65	0.433058	0.349	0.035	1.68171e-60	TOMM34	DC_C2_CLEC9A
1.94717e-64	0.334039	0.303	0.027	3.8147e-60	PLPP1	DC_C2_CLEC9A
1.50633e-63	0.269863	0.211	0.014	2.95106e-59	TLR10	DC_C2_CLEC9A
1.56487e-62	0.251566	0.358	0.037	3.06573e-58	CXCR3	DC_C2_CLEC9A
3.15623e-62	0.467458	0.376	0.042	6.18338e-58	EZH2	DC_C2_CLEC9A
1.01872e-61	0.414467	0.138	0.006	1.99578e-57	TYMS	DC_C2_CLEC9A
2.19429e-61	0.399463	0.128	0.005	4.29884e-57	RRM2	DC_C2_CLEC9A
6.91067e-61	0.598363	0.789	0.163	1.35387e-56	C15orf48	DC_C2_CLEC9A
1.29978e-58	0.285686	0.248	0.02	2.5464e-54	SEMA7A	DC_C2_CLEC9A
2.23478e-58	0.913499	0.541	0.088	4.37816e-54	STMN1	DC_C2_CLEC9A
2.25909e-58	0.409438	0.266	0.023	4.42579e-54	AC017002.2	DC_C2_CLEC9A
3.3782e-58	0.746036	0.706	0.148	6.61824e-54	MZT2A	DC_C2_CLEC9A
1.23752e-57	0.805438	0.734	0.166	2.42443e-53	CAMK2D	DC_C2_CLEC9A
1.30353e-57	1.3106	1	0.997	2.55375e-53	CD74	DC_C2_CLEC9A
5.25459e-57	0.735123	0.679	0.136	1.02943e-52	SLAMF8	DC_C2_CLEC9A
6.07292e-57	0.432498	0.45	0.063	1.18975e-52	DUSP10	DC_C2_CLEC9A
8.38931e-57	0.303032	0.239	0.019	1.64355e-52	IRAK2	DC_C2_CLEC9A
9.40772e-57	1.39678	0.89	0.285	1.84307e-52	DNAJB1	DC_C2_CLEC9A
1.39589e-56	1.51551	0.826	0.227	2.73468e-52	HSPA1B	DC_C2_CLEC9A
1.67175e-56	0.366366	0.349	0.04	3.27513e-52	CYP2S1	DC_C2_CLEC9A
3.17872e-56	0.88678	0.624	0.115	6.22743e-52	PHLDA2	DC_C2_CLEC9A
3.77097e-56	1.40948	0.991	0.868	7.38771e-52	HLA-DPB1	DC_C2_CLEC9A
1.67806e-55	0.306814	0.11	0.004	3.28749e-51	UBE2C	DC_C2_CLEC9A
3.34099e-54	0.696394	0.56	0.101	6.54534e-50	GPR137B	DC_C2_CLEC9A
1.06769e-53	0.639979	0.642	0.131	2.09171e-49	CSRP1	DC_C2_CLEC9A
1.10889e-53	0.328176	0.239	0.02	2.17242e-49	SERPINF2	DC_C2_CLEC9A
1.92948e-53	0.269204	0.239	0.02	3.78004e-49	GSTM2	DC_C2_CLEC9A
8.72594e-53	1.19229	0.982	0.902	1.7095e-48	HLA-DPA1	DC_C2_CLEC9A
8.9068e-53	0.725612	0.706	0.16	1.74493e-48	ASAP1	DC_C2_CLEC9A
2.34429e-52	0.360072	0.303	0.032	4.59269e-48	TRERF1	DC_C2_CLEC9A
1.64873e-51	0.455629	0.284	0.029	3.23002e-47	TUBB2A	DC_C2_CLEC9A
1.83891e-51	0.501264	0.404	0.057	3.6026e-47	SEPT11	DC_C2_CLEC9A
3.12566e-51	1.11698	0.761	0.229	6.12348e-47	CPNE3	DC_C2_CLEC9A
6.91798e-51	0.403536	0.275	0.028	1.3553e-46	PTK2	DC_C2_CLEC9A
9.03483e-51	0.808801	0.789	0.21	1.77001e-46	HMGA1	DC_C2_CLEC9A
9.88575e-51	1.46963	0.954	0.399	1.93672e-46	HSPA1A	DC_C2_CLEC9A
9.98029e-51	1.37889	0.972	0.718	1.95524e-46	HLA-DQB1	DC_C2_CLEC9A
4.28691e-50	0.823058	0.771	0.201	8.39849e-46	TUBA1C	DC_C2_CLEC9A
5.65605e-49	1.23767	0.945	0.383	1.10808e-44	HSPE1	DC_C2_CLEC9A
1.74555e-48	1.14965	0.991	0.947	3.41971e-44	HLA-DRB1	DC_C2_CLEC9A
4.12285e-48	0.51806	0.523	0.096	8.07707e-44	NME4	DC_C2_CLEC9A
5.94198e-48	0.254133	0.193	0.015	1.16409e-43	SERPINH1	DC_C2_CLEC9A
8.18872e-48	0.753317	0.991	1	1.60425e-43	ACTB	DC_C2_CLEC9A
1.22512e-47	1.27998	0.963	0.656	2.40013e-43	SNX3	DC_C2_CLEC9A
1.72813e-47	0.897135	0.991	0.931	3.38558e-43	ACTG1	DC_C2_CLEC9A
5.13396e-46	1.20702	0.761	0.238	1.00579e-41	HSPH1	DC_C2_CLEC9A
6.5944e-46	1.36185	0.982	0.993	1.29191e-41	CST3	DC_C2_CLEC9A
1.00709e-45	1.27345	0.982	0.623	1.97299e-41	HLA-DQA1	DC_C2_CLEC9A
1.57237e-45	0.321522	0.385	0.056	3.08043e-41	ATP6V0A2	DC_C2_CLEC9A
2.38891e-45	0.955318	0.908	0.35	4.68011e-41	PPA1	DC_C2_CLEC9A
6.64318e-44	0.524673	0.587	0.125	1.30147e-39	ODC1	DC_C2_CLEC9A
1.26988e-43	0.683202	0.55	0.118	2.48782e-39	DENND1B	DC_C2_CLEC9A
1.655e-43	0.562628	0.468	0.085	3.2423e-39	PDLIM7	DC_C2_CLEC9A
2.50573e-43	0.732482	0.569	0.124	4.90898e-39	ARL4C	DC_C2_CLEC9A
7.12284e-43	1.23213	0.826	0.291	1.39544e-38	SGK1	DC_C2_CLEC9A
2.96878e-42	0.761064	0.789	0.241	5.81613e-38	G3BP2	DC_C2_CLEC9A
3.25977e-42	0.531035	0.532	0.107	6.38621e-38	HDAC9	DC_C2_CLEC9A
4.54036e-42	0.677029	0.514	0.106	8.89503e-38	ATP1B1	DC_C2_CLEC9A
4.75226e-42	0.286687	0.22	0.022	9.31015e-38	NUBPL	DC_C2_CLEC9A
6.79952e-42	1.01471	1	0.714	1.33209e-37	HSPA8	DC_C2_CLEC9A
1.03523e-41	0.926719	0.982	0.973	2.02813e-37	HLA-DRA	DC_C2_CLEC9A
1.12541e-41	0.270576	0.284	0.035	2.2048e-37	INF2	DC_C2_CLEC9A
7.12671e-41	0.696597	1	0.997	1.39619e-36	TMSB4X	DC_C2_CLEC9A
7.7348e-41	0.381745	0.431	0.075	1.51532e-36	PTPN22	DC_C2_CLEC9A
1.30091e-40	0.255697	0.22	0.022	2.54862e-36	FUT8	DC_C2_CLEC9A
2.08562e-40	0.298906	0.33	0.047	4.08594e-36	PTPN7	DC_C2_CLEC9A
3.15037e-40	1.15171	0.972	0.634	6.1719e-36	HSP90AB1	DC_C2_CLEC9A
4.55298e-40	0.331079	0.339	0.05	8.91975e-36	GPRIN3	DC_C2_CLEC9A
8.67864e-40	0.60934	0.587	0.136	1.70023e-35	WBSCR22	DC_C2_CLEC9A
2.10043e-39	0.446206	0.486	0.096	4.11496e-35	H2AFX	DC_C2_CLEC9A
3.77635e-39	0.542825	0.45	0.086	7.39825e-35	P2RY14	DC_C2_CLEC9A
4.56133e-39	0.384372	0.514	0.104	8.93611e-35	HSD17B12	DC_C2_CLEC9A
1.74883e-38	0.260481	0.275	0.035	3.42614e-34	REC8	DC_C2_CLEC9A
2.16477e-38	0.304074	0.385	0.064	4.241e-34	LYRM4	DC_C2_CLEC9A
2.57011e-38	0.979518	0.908	0.363	5.0351e-34	CD83	DC_C2_CLEC9A
5.23012e-38	0.560408	0.569	0.132	1.02463e-33	GNA15	DC_C2_CLEC9A
6.02176e-38	0.588762	0.679	0.185	1.17972e-33	GYPC	DC_C2_CLEC9A
6.56487e-38	0.510197	0.394	0.069	1.28612e-33	THBD	DC_C2_CLEC9A
7.40748e-38	0.81362	0.927	0.421	1.4512e-33	CNN2	DC_C2_CLEC9A
9.25893e-38	0.507813	0.385	0.067	1.81392e-33	FAM210A	DC_C2_CLEC9A
1.08824e-37	0.461219	0.367	0.061	2.13196e-33	ZNF296	DC_C2_CLEC9A
1.36202e-37	0.70266	0.697	0.215	2.66833e-33	CYB5R3	DC_C2_CLEC9A
1.86033e-37	0.443676	0.45	0.09	3.64457e-33	NME1	DC_C2_CLEC9A
2.02555e-37	0.931084	0.853	0.293	3.96826e-33	DUSP2	DC_C2_CLEC9A
2.94106e-37	0.667299	0.817	0.265	5.76182e-33	SEPT6	DC_C2_CLEC9A
4.77919e-37	0.798269	0.697	0.217	9.36291e-33	MRPL18	DC_C2_CLEC9A
6.77066e-37	0.346335	0.523	0.11	1.32644e-32	RGS1	DC_C2_CLEC9A
3.23345e-36	1.15098	0.798	0.337	6.33466e-32	HSPD1	DC_C2_CLEC9A
5.60972e-36	0.289815	0.303	0.044	1.099e-31	INPP5F	DC_C2_CLEC9A
8.85302e-36	0.358283	0.404	0.074	1.7344e-31	HNRNPLL	DC_C2_CLEC9A
9.85074e-36	0.599588	0.523	0.121	1.92986e-31	ATP6V1H	DC_C2_CLEC9A
9.87746e-36	0.339499	0.431	0.082	1.93509e-31	STK17A	DC_C2_CLEC9A
1.05725e-35	0.295898	0.303	0.045	2.07126e-31	SCARF1	DC_C2_CLEC9A
1.26203e-35	0.463212	0.523	0.118	2.47245e-31	RAB29	DC_C2_CLEC9A
1.44267e-35	0.367178	0.404	0.074	2.82634e-31	REPIN1	DC_C2_CLEC9A
1.95331e-35	0.338464	0.358	0.061	3.82673e-31	BIN1	DC_C2_CLEC9A
2.05252e-35	0.274687	0.284	0.04	4.02109e-31	CCDC86	DC_C2_CLEC9A
2.05308e-35	0.508528	0.44	0.089	4.02218e-31	PDE4DIP	DC_C2_CLEC9A
2.70333e-35	0.395041	0.495	0.105	5.2961e-31	RHOF	DC_C2_CLEC9A
2.95656e-35	0.419479	0.294	0.044	5.7922e-31	EGR3	DC_C2_CLEC9A
3.79868e-35	1.33097	0.872	0.553	7.442e-31	CPVL	DC_C2_CLEC9A
6.81966e-35	0.304098	0.239	0.03	1.33604e-30	CTTNBP2NL	DC_C2_CLEC9A
6.86978e-35	0.602687	0.505	0.118	1.34586e-30	ZFAND2A	DC_C2_CLEC9A
1.4063e-34	0.262822	0.303	0.046	2.75509e-30	DST	DC_C2_CLEC9A
4.56469e-34	0.440915	0.532	0.124	8.94268e-30	NFKBID	DC_C2_CLEC9A
7.31473e-34	0.693855	0.743	0.237	1.43303e-29	MARCKSL1	DC_C2_CLEC9A
8.98922e-34	0.428866	0.532	0.125	1.76108e-29	PACSIN2	DC_C2_CLEC9A
1.68646e-33	0.495205	0.541	0.131	3.30395e-29	HPS5	DC_C2_CLEC9A
2.05033e-33	0.609622	0.706	0.222	4.0168e-29	SHTN1	DC_C2_CLEC9A
2.20179e-33	0.437473	0.477	0.106	4.31353e-29	ACSL5	DC_C2_CLEC9A
2.57182e-33	0.475948	0.45	0.097	5.03846e-29	MCM5	DC_C2_CLEC9A
7.14079e-33	0.261097	0.303	0.047	1.39895e-28	SLC38A1	DC_C2_CLEC9A
1.2392e-32	0.551714	0.459	0.102	2.42772e-28	MAFF	DC_C2_CLEC9A
1.54696e-32	0.755591	0.826	0.292	3.03064e-28	NR4A1	DC_C2_CLEC9A
3.6821e-32	0.861561	0.963	0.496	7.2136e-28	PPP1R15A	DC_C2_CLEC9A
4.07153e-32	0.387125	0.431	0.089	7.97653e-28	LGMN	DC_C2_CLEC9A
4.3956e-32	0.70228	0.697	0.231	8.61141e-28	CACYBP	DC_C2_CLEC9A
4.99772e-32	0.870519	0.651	0.203	9.79103e-28	CD40	DC_C2_CLEC9A
5.01218e-32	0.297508	0.33	0.056	9.81937e-28	F11R	DC_C2_CLEC9A
5.05594e-32	0.472974	0.413	0.087	9.9051e-28	P2RY6	DC_C2_CLEC9A
5.91625e-32	0.442999	0.55	0.137	1.15905e-27	TMEM50B	DC_C2_CLEC9A
6.89483e-32	0.578985	0.661	0.187	1.35077e-27	CREM	DC_C2_CLEC9A
1.27688e-31	0.254986	0.33	0.057	2.50154e-27	KATNA1	DC_C2_CLEC9A
1.59442e-31	0.712064	0.972	0.771	3.12363e-27	LSP1	DC_C2_CLEC9A
2.50521e-31	0.487609	0.633	0.179	4.90796e-27	ANXA6	DC_C2_CLEC9A
2.62668e-31	0.657429	0.761	0.277	5.14594e-27	C1QBP	DC_C2_CLEC9A
3.21943e-31	0.936184	0.706	0.243	6.30719e-27	HSPB1	DC_C2_CLEC9A
3.72824e-31	0.746725	0.844	0.301	7.304e-27	NR4A2	DC_C2_CLEC9A
7.34126e-31	0.383584	0.413	0.088	1.43823e-26	ITGB7	DC_C2_CLEC9A
1.73517e-30	0.258353	0.239	0.034	3.39937e-26	LRRCC1	DC_C2_CLEC9A
2.05628e-30	0.312029	0.468	0.103	4.02846e-26	NEDD9	DC_C2_CLEC9A
2.28573e-30	0.661377	0.789	0.305	4.47798e-26	ENSA	DC_C2_CLEC9A
3.02705e-30	0.577485	0.55	0.148	5.93029e-26	NR4A3	DC_C2_CLEC9A
3.89046e-30	0.698645	0.844	0.357	7.6218e-26	HMGN1	DC_C2_CLEC9A
6.51739e-30	0.369918	0.147	0.014	1.27682e-25	NUSAP1	DC_C2_CLEC9A
7.23387e-30	0.339609	0.413	0.088	1.41719e-25	MCUR1	DC_C2_CLEC9A
8.28508e-30	0.61087	0.688	0.221	1.62313e-25	SLAMF7	DC_C2_CLEC9A
9.07042e-30	0.969019	0.954	0.58	1.77699e-25	TUBA1B	DC_C2_CLEC9A
1.30024e-29	0.733335	0.945	0.427	2.54729e-25	GADD45B	DC_C2_CLEC9A
3.24126e-29	0.543967	0.606	0.187	6.34995e-25	CCT2	DC_C2_CLEC9A
3.50385e-29	0.654085	0.743	0.265	6.86439e-25	ATP1A1	DC_C2_CLEC9A
4.61423e-29	0.492644	0.716	0.229	9.03975e-25	ELOVL5	DC_C2_CLEC9A
4.65868e-29	0.273893	0.294	0.05	9.12681e-25	FARP2	DC_C2_CLEC9A
7.18221e-29	0.946859	0.982	0.728	1.40707e-24	HSP90AA1	DC_C2_CLEC9A
7.47288e-29	0.597009	0.991	0.958	1.46401e-24	VIM	DC_C2_CLEC9A
7.60965e-29	0.800092	0.89	0.448	1.49081e-24	TAP1	DC_C2_CLEC9A
1.37979e-28	0.69631	0.927	0.494	2.70315e-24	RGS10	DC_C2_CLEC9A
2.64306e-28	0.419807	0.339	0.066	5.17803e-24	SLC5A3	DC_C2_CLEC9A
3.1951e-28	0.251819	0.211	0.029	6.25951e-24	TSPAN33	DC_C2_CLEC9A
3.35619e-28	0.327423	0.11	0.009	6.57511e-24	RFPL4A	DC_C2_CLEC9A
3.46941e-28	0.569184	0.725	0.249	6.79693e-24	DSE	DC_C2_CLEC9A
3.96879e-28	0.660989	0.771	0.306	7.77527e-24	TUBB4B	DC_C2_CLEC9A
9.61784e-28	0.71962	0.972	0.692	1.88423e-23	TAGLN2	DC_C2_CLEC9A
1.1983e-27	0.401904	0.367	0.076	2.3476e-23	TSPYL2	DC_C2_CLEC9A
1.31662e-27	0.782717	0.697	0.258	2.57939e-23	INSIG1	DC_C2_CLEC9A
2.69463e-27	0.407396	0.505	0.131	5.27905e-23	EDEM1	DC_C2_CLEC9A
2.72006e-27	0.283989	0.358	0.072	5.32887e-23	SERPINF1	DC_C2_CLEC9A
2.97146e-27	0.391975	0.55	0.151	5.82139e-23	DNAJB9	DC_C2_CLEC9A
3.9718e-27	0.312978	0.239	0.036	7.78115e-23	ADAM28	DC_C2_CLEC9A
4.09233e-27	0.332298	0.413	0.095	8.01729e-23	EHD4	DC_C2_CLEC9A
1.93187e-26	0.328312	0.413	0.095	3.78473e-22	FAM60A	DC_C2_CLEC9A
1.98187e-26	0.734384	0.872	0.467	3.88268e-22	PPT1	DC_C2_CLEC9A
2.35384e-26	1.0505	0.963	0.569	4.61141e-22	TXN	DC_C2_CLEC9A
2.62064e-26	0.330674	0.321	0.063	5.1341e-22	ARHGAP5	DC_C2_CLEC9A
3.28134e-26	0.580181	0.651	0.217	6.42847e-22	CSRNP1	DC_C2_CLEC9A
3.78946e-26	0.5265	1	0.935	7.42393e-22	RPLP0	DC_C2_CLEC9A
3.87615e-26	0.543426	0.697	0.245	7.59376e-22	SPINT2	DC_C2_CLEC9A
4.00152e-26	0.472872	0.422	0.101	7.83937e-22	SNHG12	DC_C2_CLEC9A
4.72658e-26	0.407669	0.431	0.107	9.25985e-22	KPNA2	DC_C2_CLEC9A
5.55036e-26	0.489816	0.541	0.156	1.08737e-21	ARPC5L	DC_C2_CLEC9A
5.75857e-26	0.356285	0.367	0.08	1.12816e-21	SDE2	DC_C2_CLEC9A
8.07553e-26	0.374653	0.541	0.151	1.58208e-21	MPC2	DC_C2_CLEC9A
1.02145e-25	0.359393	0.55	0.156	2.00112e-21	DEGS1	DC_C2_CLEC9A
1.21225e-25	0.369631	0.486	0.13	2.37492e-21	MAP4	DC_C2_CLEC9A
1.37779e-25	0.416355	0.532	0.15	2.69924e-21	FNIP2	DC_C2_CLEC9A
1.4129e-25	0.279842	0.266	0.046	2.76801e-21	CCDC126	DC_C2_CLEC9A
2.09144e-25	0.405683	0.44	0.11	4.09735e-21	BATF3	DC_C2_CLEC9A
2.92349e-25	0.547577	0.798	0.331	5.72741e-21	EZR	DC_C2_CLEC9A
3.02038e-25	0.46898	0.541	0.16	5.91723e-21	OXSR1	DC_C2_CLEC9A
3.3778e-25	0.274432	0.202	0.029	6.61745e-21	ARL4D	DC_C2_CLEC9A
4.90581e-25	0.601994	0.587	0.189	9.61098e-21	GLA	DC_C2_CLEC9A
6.86432e-25	0.559369	0.752	0.293	1.34479e-20	CDK2AP2	DC_C2_CLEC9A
7.45825e-25	0.409221	0.257	0.045	1.46115e-20	TCTN3	DC_C2_CLEC9A
7.46654e-25	0.690235	0.908	0.509	1.46277e-20	CALR	DC_C2_CLEC9A
8.30955e-25	0.390896	0.321	0.067	1.62792e-20	MIR181A1HG	DC_C2_CLEC9A
8.83437e-25	0.624511	0.807	0.345	1.73074e-20	FNBP1	DC_C2_CLEC9A
9.93014e-25	0.418155	0.624	0.197	1.94541e-20	PNP	DC_C2_CLEC9A
9.99559e-25	0.5102	0.651	0.226	1.95824e-20	TCP1	DC_C2_CLEC9A
1.1822e-24	0.592494	0.963	0.809	2.31605e-20	EEF1B2	DC_C2_CLEC9A
1.20306e-24	0.321154	0.422	0.104	2.35691e-20	NCOA7	DC_C2_CLEC9A
3.30217e-24	0.377515	0.606	0.189	6.46929e-20	EIF4E	DC_C2_CLEC9A
3.88414e-24	0.643627	0.706	0.271	7.60942e-20	BCL3	DC_C2_CLEC9A
3.95996e-24	0.28482	0.394	0.093	7.75796e-20	NDEL1	DC_C2_CLEC9A
4.45229e-24	0.308041	0.367	0.084	8.72249e-20	MAP3K13	DC_C2_CLEC9A
5.20378e-24	0.338368	0.211	0.033	1.01947e-19	TNFSF9	DC_C2_CLEC9A
5.426e-24	0.777544	0.917	0.511	1.06301e-19	DNAJA1	DC_C2_CLEC9A
5.67639e-24	0.67341	0.716	0.284	1.11206e-19	CXCL16	DC_C2_CLEC9A
6.06308e-24	0.266509	0.294	0.058	1.18782e-19	IARS	DC_C2_CLEC9A
6.6811e-24	0.771099	0.982	0.819	1.30889e-19	UBC	DC_C2_CLEC9A
7.37861e-24	0.292891	0.56	0.162	1.44554e-19	ACER3	DC_C2_CLEC9A
7.67626e-24	0.741774	0.789	0.369	1.50386e-19	NAAA	DC_C2_CLEC9A
1.39732e-23	0.350444	0.495	0.139	2.73749e-19	GARS	DC_C2_CLEC9A
1.62438e-23	0.270653	0.257	0.047	3.18232e-19	C10orf128	DC_C2_CLEC9A
2.11415e-23	0.310962	0.349	0.079	4.14183e-19	LRIF1	DC_C2_CLEC9A
2.65587e-23	0.453736	0.523	0.158	5.20312e-19	ACTN1	DC_C2_CLEC9A
3.1323e-23	0.303229	0.486	0.134	6.13648e-19	UPF2	DC_C2_CLEC9A
3.8423e-23	0.394482	0.569	0.176	7.52745e-19	SLC1A5	DC_C2_CLEC9A
6.07126e-23	0.432392	0.596	0.198	1.18942e-18	VOPP1	DC_C2_CLEC9A
7.48448e-23	0.27516	0.257	0.048	1.46628e-18	LACC1	DC_C2_CLEC9A
8.72079e-23	0.252481	0.312	0.065	1.70849e-18	FBXO34	DC_C2_CLEC9A
8.7596e-23	0.383357	0.514	0.155	1.71609e-18	PRMT1	DC_C2_CLEC9A
1.06374e-22	0.262804	0.275	0.054	2.08397e-18	PNO1	DC_C2_CLEC9A
1.2283e-22	0.310388	0.321	0.071	2.40637e-18	CD72	DC_C2_CLEC9A
1.56117e-22	0.262914	0.312	0.066	3.05849e-18	THAP9-AS1	DC_C2_CLEC9A
1.75376e-22	0.407909	0.615	0.207	3.43578e-18	PPP1R10	DC_C2_CLEC9A
2.04672e-22	0.41463	0.615	0.202	4.00972e-18	MIR4435-2HG	DC_C2_CLEC9A
2.05105e-22	0.44865	0.477	0.14	4.01821e-18	PFKFB3	DC_C2_CLEC9A
2.28941e-22	0.392269	0.624	0.209	4.48518e-18	SERTAD1	DC_C2_CLEC9A
3.31503e-22	0.447827	0.982	0.9	6.49447e-18	PPIA	DC_C2_CLEC9A
3.52814e-22	0.437178	0.706	0.254	6.91198e-18	EVL	DC_C2_CLEC9A
3.60493e-22	0.526324	0.55	0.178	7.06242e-18	PMAIP1	DC_C2_CLEC9A
3.64689e-22	0.334304	0.404	0.104	7.14462e-18	SNX9	DC_C2_CLEC9A
4.07525e-22	0.263023	0.128	0.014	7.98383e-18	LAMP3	DC_C2_CLEC9A
4.36325e-22	0.465059	1	0.982	8.54804e-18	PTMA	DC_C2_CLEC9A
4.44695e-22	0.301475	0.477	0.134	8.71202e-18	KIF2A	DC_C2_CLEC9A
7.12388e-22	0.580976	0.963	0.705	1.39564e-17	SUB1	DC_C2_CLEC9A
7.55126e-22	0.303163	0.459	0.127	1.47937e-17	FAM129A	DC_C2_CLEC9A
1.04397e-21	0.378898	0.422	0.115	2.04525e-17	SCML1	DC_C2_CLEC9A
1.0846e-21	0.373621	0.257	0.051	2.12485e-17	PIM2	DC_C2_CLEC9A
1.27034e-21	0.329798	0.514	0.156	2.48872e-17	AHSA1	DC_C2_CLEC9A
1.51996e-21	0.61124	0.826	0.408	2.97775e-17	CKLF	DC_C2_CLEC9A
2.31655e-21	0.325113	0.248	0.048	4.53836e-17	SCARB1	DC_C2_CLEC9A
2.72382e-21	0.361263	0.486	0.144	5.33624e-17	C3orf58	DC_C2_CLEC9A
3.39823e-21	0.27384	0.33	0.075	6.65748e-17	PTPRCAP	DC_C2_CLEC9A
3.66155e-21	0.57548	0.927	0.515	7.17335e-17	LDHA	DC_C2_CLEC9A
3.85831e-21	0.291893	0.385	0.098	7.55881e-17	OSBPL9	DC_C2_CLEC9A
3.95168e-21	0.307648	0.266	0.054	7.74174e-17	TMEM41A	DC_C2_CLEC9A
4.50625e-21	0.493966	0.532	0.173	8.82819e-17	PTGER4	DC_C2_CLEC9A
4.51061e-21	0.594134	0.431	0.125	8.83674e-17	DDIT4	DC_C2_CLEC9A
5.9882e-21	0.496193	0.716	0.275	1.17315e-16	IER5	DC_C2_CLEC9A
6.6546e-21	0.284613	0.532	0.162	1.3037e-16	HSPB11	DC_C2_CLEC9A
8.12042e-21	0.277277	0.514	0.155	1.59087e-16	UBE2S	DC_C2_CLEC9A
8.4309e-21	0.286547	0.229	0.043	1.6517e-16	PLK2	DC_C2_CLEC9A
1.14782e-20	0.527782	0.972	0.856	2.24869e-16	RPSA	DC_C2_CLEC9A
1.33419e-20	0.36862	0.569	0.188	2.61382e-16	DSTN	DC_C2_CLEC9A
1.50326e-20	0.321931	0.56	0.18	2.94503e-16	RAB5A	DC_C2_CLEC9A
2.4256e-20	0.352606	0.541	0.174	4.752e-16	ANPEP	DC_C2_CLEC9A
3.538e-20	0.924552	0.826	0.444	6.9313e-16	TUBB	DC_C2_CLEC9A
3.90694e-20	0.577771	0.752	0.317	7.65409e-16	MYADM	DC_C2_CLEC9A
5.2825e-20	0.275915	0.294	0.066	1.0349e-15	DIMT1	DC_C2_CLEC9A
1.24946e-19	0.584667	0.945	0.594	2.44781e-15	NPM1	DC_C2_CLEC9A
1.50014e-19	0.325529	0.376	0.101	2.93893e-15	PRDX2	DC_C2_CLEC9A
1.75277e-19	0.287622	0.56	0.184	3.43385e-15	PPM1M	DC_C2_CLEC9A
2.78392e-19	0.403925	0.752	0.307	5.45398e-15	VCP	DC_C2_CLEC9A
5.10344e-19	0.400178	0.596	0.211	9.99814e-15	NABP1	DC_C2_CLEC9A
7.02733e-19	0.351652	0.596	0.214	1.37672e-14	CNPPD1	DC_C2_CLEC9A
8.54513e-19	0.259495	0.367	0.098	1.67408e-14	SNX8	DC_C2_CLEC9A
8.76479e-19	0.272533	0.394	0.109	1.71711e-14	PLCG2	DC_C2_CLEC9A
1.03326e-18	0.265178	0.303	0.072	2.02425e-14	SLC46A3	DC_C2_CLEC9A
1.2588e-18	0.326689	0.358	0.097	2.46611e-14	RUNX3	DC_C2_CLEC9A
1.47916e-18	0.328778	0.45	0.139	2.89783e-14	USP1	DC_C2_CLEC9A
1.77747e-18	0.438186	0.578	0.218	3.48225e-14	IDH2	DC_C2_CLEC9A
1.90672e-18	0.342155	0.431	0.132	3.73545e-14	CHORDC1	DC_C2_CLEC9A
2.04626e-18	0.543171	0.78	0.369	4.00883e-14	BRD2	DC_C2_CLEC9A
2.04907e-18	0.444775	0.514	0.179	4.01433e-14	NASP	DC_C2_CLEC9A
2.58094e-18	0.417309	0.743	0.315	5.05632e-14	APH1A	DC_C2_CLEC9A
2.78132e-18	0.260471	0.394	0.111	5.44889e-14	ANP32E	DC_C2_CLEC9A
3.72142e-18	0.272798	0.44	0.135	7.29063e-14	IDH3A	DC_C2_CLEC9A
3.78849e-18	0.355068	0.358	0.099	7.42202e-14	DDIT3	DC_C2_CLEC9A
3.82547e-18	0.464004	0.642	0.247	7.49447e-14	PDE4B	DC_C2_CLEC9A
3.86816e-18	0.501615	0.817	0.392	7.57812e-14	TPM4	DC_C2_CLEC9A
4.50847e-18	0.378246	0.706	0.284	8.83254e-14	UBE2N	DC_C2_CLEC9A
4.55012e-18	0.426556	0.991	0.904	8.91413e-14	RPS5	DC_C2_CLEC9A
7.55632e-18	0.391186	0.679	0.266	1.48036e-13	BLOC1S6	DC_C2_CLEC9A
7.69594e-18	0.382666	0.376	0.111	1.50771e-13	AIM2	DC_C2_CLEC9A
7.93162e-18	0.303443	0.275	0.066	1.55388e-13	SPATS2L	DC_C2_CLEC9A
8.11887e-18	0.308782	0.459	0.143	1.59057e-13	NFAT5	DC_C2_CLEC9A
8.61722e-18	0.522831	0.844	0.417	1.6882e-13	EIF5A	DC_C2_CLEC9A
1.04948e-17	0.330776	0.385	0.114	2.05604e-13	BZW2	DC_C2_CLEC9A
1.05984e-17	0.349043	0.633	0.237	2.07633e-13	PEBP1	DC_C2_CLEC9A
1.21115e-17	0.258114	0.266	0.061	2.37276e-13	PRKAR2B	DC_C2_CLEC9A
1.31162e-17	0.421439	0.486	0.162	2.56959e-13	SPAG9	DC_C2_CLEC9A
1.3543e-17	0.282267	0.376	0.108	2.65321e-13	RCN2	DC_C2_CLEC9A
1.41075e-17	0.347532	0.587	0.216	2.76379e-13	GNA13	DC_C2_CLEC9A
1.67027e-17	0.287863	0.358	0.1	3.27223e-13	PLK3	DC_C2_CLEC9A
1.91138e-17	0.47287	0.862	0.431	3.74458e-13	SRSF2	DC_C2_CLEC9A
2.01092e-17	0.360577	0.339	0.095	3.93959e-13	LINC-PINT	DC_C2_CLEC9A
2.39627e-17	0.34295	0.431	0.138	4.69454e-13	MRPL3	DC_C2_CLEC9A
3.15917e-17	0.476049	0.725	0.335	6.18912e-13	DNAJB6	DC_C2_CLEC9A
3.37374e-17	0.306262	0.321	0.085	6.60949e-13	C12orf45	DC_C2_CLEC9A
3.61631e-17	0.545935	0.899	0.53	7.08471e-13	PTPRE	DC_C2_CLEC9A
4.12331e-17	0.460868	0.661	0.273	8.07798e-13	CHMP1B	DC_C2_CLEC9A
4.82407e-17	0.274392	0.431	0.136	9.45083e-13	TMEM70	DC_C2_CLEC9A
5.00251e-17	0.45599	0.771	0.348	9.80042e-13	SELK	DC_C2_CLEC9A
5.52855e-17	0.671178	0.55	0.219	1.0831e-12	PPIF	DC_C2_CLEC9A
5.62587e-17	0.573943	0.651	0.269	1.10216e-12	SERPINB9	DC_C2_CLEC9A
6.22176e-17	0.277286	0.358	0.101	1.2189e-12	HIST1H2BK	DC_C2_CLEC9A
6.98258e-17	0.266299	0.385	0.113	1.36796e-12	ELMO1	DC_C2_CLEC9A
7.55207e-17	0.323237	0.486	0.167	1.47953e-12	DOCK10	DC_C2_CLEC9A
8.30468e-17	0.401883	0.459	0.156	1.62697e-12	CDK2AP1	DC_C2_CLEC9A
1.06114e-16	0.512627	0.954	0.605	2.07888e-12	PLEK	DC_C2_CLEC9A
1.0783e-16	0.377051	0.294	0.076	2.11249e-12	KCNQ1OT1	DC_C2_CLEC9A
1.15819e-16	0.504763	0.963	0.737	2.26901e-12	NME2	DC_C2_CLEC9A
1.17934e-16	0.371439	0.991	0.941	2.31044e-12	CFL1	DC_C2_CLEC9A
1.53419e-16	0.299631	0.339	0.096	3.00562e-12	HLA-DOA	DC_C2_CLEC9A
1.75294e-16	0.287348	0.33	0.092	3.43418e-12	REV3L	DC_C2_CLEC9A
1.77621e-16	0.393605	0.495	0.176	3.47978e-12	AP3D1	DC_C2_CLEC9A
1.92436e-16	0.444229	0.881	0.475	3.77001e-12	RAB7A	DC_C2_CLEC9A
2.01306e-16	0.351764	0.321	0.089	3.94379e-12	DESI2	DC_C2_CLEC9A
2.04991e-16	0.388228	0.725	0.315	4.01598e-12	EIF6	DC_C2_CLEC9A
2.25141e-16	0.753587	0.853	0.503	4.41073e-12	SQSTM1	DC_C2_CLEC9A
[truncated: 2,290 more rows]

## Sheet: Table S3d
Table S3d | Differentially expressed genes in B subclusters
P_val	Avg_logFC	Pct.1	Pct.2	P_val_adj	Gene	Subcluster
0	2.12573	0.899	0.1	0	TCL1A	B_C1_NAÏVE
0	1.24982	0.669	0.172	0	FCER2	B_C1_NAÏVE
0	1.19422	0.416	0.061	0	IL4R	B_C1_NAÏVE
6.73557e-228	1.09823	0.567	0.226	1.31957e-223	PLPP5	B_C1_NAÏVE
1.42299e-266	1.04442	0.629	0.223	2.78778e-262	FAM129C	B_C1_NAÏVE
2.07054e-280	0.979502	0.454	0.091	4.0564e-276	IGHD	B_C1_NAÏVE
3.01587e-219	0.950121	0.695	0.326	5.9084e-215	LINC00926	B_C1_NAÏVE
2.64286e-156	0.902332	0.448	0.172	5.17763e-152	RNASE6	B_C1_NAÏVE
5.14207e-181	0.887991	0.444	0.136	1.00738e-176	BACH2	B_C1_NAÏVE
4.42685e-194	0.851324	0.694	0.36	8.67265e-190	HVCN1	B_C1_NAÏVE
3.87766e-140	0.794515	0.446	0.169	7.59673e-136	CD72	B_C1_NAÏVE
4.23394e-179	0.79422	0.347	0.082	8.29471e-175	C1orf162	B_C1_NAÏVE
5.70605e-117	0.768459	0.379	0.146	1.11787e-112	BTLA	B_C1_NAÏVE
1.26289e-186	0.765683	0.805	0.583	2.47413e-182	NCF1	B_C1_NAÏVE
2.43874e-110	0.737283	0.325	0.111	4.77773e-106	YBX3	B_C1_NAÏVE
2.394e-101	0.729824	0.407	0.18	4.69008e-97	FCRL1	B_C1_NAÏVE
3.7938e-167	0.727544	0.896	0.696	7.43243e-163	TXNIP	B_C1_NAÏVE
1.00588e-127	0.72646	0.426	0.164	1.97062e-123	FAM26F	B_C1_NAÏVE
1.68106e-111	0.711462	0.466	0.209	3.29337e-107	VPREB3	B_C1_NAÏVE
8.49595e-119	0.710889	0.479	0.217	1.66444e-114	AFF3	B_C1_NAÏVE
2.08142e-163	0.70669	0.812	0.59	4.07772e-159	CD79B	B_C1_NAÏVE
5.93147e-91	0.677446	0.414	0.194	1.16203e-86	RP11-693J15.5	B_C1_NAÏVE
2.58867e-95	0.65649	0.528	0.287	5.07147e-91	FOXP1	B_C1_NAÏVE
4.46488e-166	0.652115	0.218	0.029	8.74714e-162	CD200	B_C1_NAÏVE
3.2413e-127	0.64652	0.264	0.062	6.35003e-123	RP11-231C14.7	B_C1_NAÏVE
1.86816e-97	0.624558	0.26	0.079	3.65992e-93	APLP2	B_C1_NAÏVE
1.71532e-62	0.621588	0.417	0.242	3.36049e-58	ADK	B_C1_NAÏVE
1.965e-79	0.612306	0.379	0.178	3.84963e-75	TSPAN13	B_C1_NAÏVE
3.16111e-77	0.607353	0.417	0.212	6.19292e-73	CD22	B_C1_NAÏVE
2.12842e-259	0.60705	0.993	0.898	4.1698e-255	CD37	B_C1_NAÏVE
5.7824e-226	0.605463	0.989	0.853	1.13283e-221	CD52	B_C1_NAÏVE
1.73218e-89	0.601815	0.638	0.439	3.39351e-85	RCSD1	B_C1_NAÏVE
1.82517e-86	0.584164	0.181	0.043	3.57569e-82	SESN1	B_C1_NAÏVE
4.93294e-95	0.569749	0.707	0.497	9.66412e-91	FCMR	B_C1_NAÏVE
5.03556e-78	0.567312	0.189	0.052	9.86517e-74	BCL7A	B_C1_NAÏVE
2.12432e-152	0.566586	0.144	0.01	4.16176e-148	RP11-164H13.1	B_C1_NAÏVE
3.15502e-89	0.554087	0.248	0.075	6.181e-85	COL19A1	B_C1_NAÏVE
5.17795e-50	0.547303	0.381	0.229	1.01441e-45	ZCCHC7	B_C1_NAÏVE
2.62135e-42	0.545007	0.396	0.267	5.1355e-38	TSTD1	B_C1_NAÏVE
1.95491e-57	0.541625	0.346	0.181	3.82986e-53	CTB-133G6.1	B_C1_NAÏVE
4.75765e-70	0.53501	0.642	0.471	9.32071e-66	SELL	B_C1_NAÏVE
2.97458e-63	0.531021	0.268	0.111	5.8275e-59	IGHV5-78	B_C1_NAÏVE
9.81611e-125	0.527474	0.862	0.673	1.92307e-120	LIMD2	B_C1_NAÏVE
1.22232e-58	0.524793	0.417	0.24	2.39464e-54	CYB561A3	B_C1_NAÏVE
2.30622e-70	0.515308	0.204	0.064	4.51812e-66	LAIR1	B_C1_NAÏVE
9.07201e-58	0.515082	0.252	0.107	1.7773e-53	CDCA7L	B_C1_NAÏVE
2.37242e-57	0.511923	0.575	0.41	4.64782e-53	FAM65B	B_C1_NAÏVE
3.17075e-50	0.510716	0.275	0.132	6.21182e-46	PLEKHA2	B_C1_NAÏVE
8.6265e-82	0.503432	0.174	0.041	1.69002e-77	PCDH9	B_C1_NAÏVE
1.18181e-32	0.499044	0.302	0.188	2.31527e-28	AC006129.2	B_C1_NAÏVE
2.79731e-41	0.497916	0.504	0.401	5.48021e-37	SEC62	B_C1_NAÏVE
2.23061e-50	0.494793	0.278	0.132	4.36998e-46	CAMK2D	B_C1_NAÏVE
1.67386e-119	0.489779	0.133	0.013	3.27925e-115	GCNT1	B_C1_NAÏVE
5.51009e-63	0.485089	0.209	0.073	1.07948e-58	SSBP2	B_C1_NAÏVE
3.06879e-46	0.482721	0.337	0.189	6.01206e-42	PLEKHF2	B_C1_NAÏVE
1.17971e-36	0.482539	0.344	0.215	2.31118e-32	CLEC2D	B_C1_NAÏVE
2.43869e-55	0.47855	0.613	0.486	4.77764e-51	POLD4	B_C1_NAÏVE
1.93085e-61	0.472476	0.619	0.447	3.78273e-57	UCP2	B_C1_NAÏVE
1.12097e-104	0.467146	0.892	0.663	2.19608e-100	LTB	B_C1_NAÏVE
7.70404e-34	0.4637	0.458	0.35	1.5093e-29	TRAF3IP3	B_C1_NAÏVE
2.27749e-32	0.455077	0.425	0.309	4.46183e-28	AES	B_C1_NAÏVE
1.68037e-40	0.450174	0.241	0.12	3.29201e-36	SNX29	B_C1_NAÏVE
4.50737e-296	0.448779	1	0.997	8.83038e-292	RPL18A	B_C1_NAÏVE
4.02885e-34	0.44725	0.48	0.359	7.89292e-30	STX7	B_C1_NAÏVE
4.82683e-44	0.439564	0.168	0.064	9.45625e-40	SKAP1	B_C1_NAÏVE
3.26975e-37	0.437271	0.375	0.238	6.40576e-33	HLA-DOB	B_C1_NAÏVE
4.77459e-25	0.435934	0.304	0.207	9.3539e-21	LTA4H	B_C1_NAÏVE
2.89058e-44	0.434066	0.597	0.469	5.66294e-40	SNX2	B_C1_NAÏVE
6.82461e-29	0.433412	0.323	0.214	1.33701e-24	BLOC1S2	B_C1_NAÏVE
1.43091e-43	0.430865	0.567	0.429	2.80329e-39	RALGPS2	B_C1_NAÏVE
1.98791e-109	0.428421	0.111	0.009	3.89452e-105	DBNDD1	B_C1_NAÏVE
1.44541e-33	0.428223	0.331	0.202	2.8317e-29	MTSS1	B_C1_NAÏVE
8.91575e-36	0.425146	0.147	0.057	1.74668e-31	CTD-3184A7.4	B_C1_NAÏVE
9.6523e-25	0.41519	0.269	0.173	1.89098e-20	PSMB8-AS1	B_C1_NAÏVE
7.17757e-23	0.409046	0.415	0.338	1.40616e-18	EAF2	B_C1_NAÏVE
1.68937e-27	0.407774	0.387	0.278	3.30964e-23	RASGRP2	B_C1_NAÏVE
2.23534e-26	0.403292	0.353	0.246	4.37925e-22	CCND3	B_C1_NAÏVE
1.06165e-36	0.397346	0.164	0.067	2.07989e-32	TCTN1	B_C1_NAÏVE
3.74927e-24	0.39619	0.212	0.122	7.34519e-20	RP9	B_C1_NAÏVE
2.19874e-46	0.393051	0.174	0.063	4.30754e-42	KHDRBS2	B_C1_NAÏVE
2.60678e-44	0.391288	0.677	0.597	5.10693e-40	ATP6V1G1	B_C1_NAÏVE
1.7198e-24	0.38984	0.197	0.109	3.36927e-20	AGPAT5	B_C1_NAÏVE
6.83257e-28	0.38844	0.559	0.501	1.33857e-23	ANAPC16	B_C1_NAÏVE
7.38903e-44	0.387056	0.139	0.046	1.44759e-39	SH3BP2	B_C1_NAÏVE
5.74798e-18	0.387035	0.396	0.32	1.12609e-13	TRBC2	B_C1_NAÏVE
3.43494e-31	0.385346	0.176	0.083	6.7294e-27	AC241585.2	B_C1_NAÏVE
6.62668e-18	0.382902	0.272	0.193	1.29823e-13	CD180	B_C1_NAÏVE
2.88923e-46	0.376443	0.148	0.048	5.66029e-42	ZNF318	B_C1_NAÏVE
6.88338e-27	0.374899	0.457	0.343	1.34852e-22	FCRLA	B_C1_NAÏVE
1.27205e-35	0.372295	0.675	0.614	2.49207e-31	MEF2C	B_C1_NAÏVE
1.36774e-26	0.371852	0.311	0.198	2.67953e-22	GAPT	B_C1_NAÏVE
7.04123e-136	0.371786	0.993	0.977	1.37945e-131	RPS24	B_C1_NAÏVE
1.42237e-24	0.370911	0.527	0.472	2.78656e-20	C11orf31	B_C1_NAÏVE
5.19869e-15	0.368681	0.402	0.355	1.01848e-10	DBI	B_C1_NAÏVE
4.04312e-63	0.367417	0.836	0.729	7.92089e-59	ARHGDIB	B_C1_NAÏVE
1.53414e-150	0.363588	0.997	0.983	3.00553e-146	RPS3A	B_C1_NAÏVE
3.98922e-15	0.362684	0.161	0.1	7.81527e-11	C16orf74	B_C1_NAÏVE
2.64136e-27	0.360636	0.557	0.482	5.17469e-23	PNISR	B_C1_NAÏVE
1.7714e-32	0.360623	0.628	0.556	3.47035e-28	HMGN2	B_C1_NAÏVE
3.73208e-26	0.360547	0.185	0.096	7.31151e-22	SNX22	B_C1_NAÏVE
5.13113e-146	0.356938	0.998	0.991	1.00524e-141	RPL37	B_C1_NAÏVE
1.75814e-39	0.353071	0.671	0.537	3.44437e-35	KLF2	B_C1_NAÏVE
1.79198e-15	0.352115	0.295	0.221	3.51066e-11	EBLN3	B_C1_NAÏVE
3.60247e-22	0.352106	0.244	0.151	7.05761e-18	QRSL1	B_C1_NAÏVE
8.89019e-108	0.351075	1	0.996	1.74168e-103	RPS27	B_C1_NAÏVE
1.84645e-199	0.350689	1	0.999	3.61738e-195	RPL13	B_C1_NAÏVE
1.16409e-24	0.350541	0.156	0.076	2.28057e-20	AC245100.1	B_C1_NAÏVE
8.30537e-101	0.349972	0.979	0.957	1.62711e-96	RPL37A	B_C1_NAÏVE
2.42057e-20	0.349648	0.194	0.115	4.74214e-16	OPN3	B_C1_NAÏVE
4.4903e-23	0.348962	0.574	0.526	8.79695e-19	ITM2B	B_C1_NAÏVE
3.20818e-89	0.348771	0.941	0.906	6.28515e-85	CD79A	B_C1_NAÏVE
7.71271e-112	0.348302	0.977	0.952	1.511e-107	RPL22	B_C1_NAÏVE
8.55573e-14	0.341534	0.204	0.14	1.67615e-09	P2RY8	B_C1_NAÏVE
2.6569e-16	0.338453	0.193	0.122	5.20513e-12	GUCD1	B_C1_NAÏVE
2.03013e-104	0.336291	0.998	0.989	3.97724e-100	MT-ND3	B_C1_NAÏVE
5.89438e-91	0.333632	0.992	0.971	1.15477e-86	RPS21	B_C1_NAÏVE
7.86496e-22	0.330914	0.398	0.293	1.54082e-17	MARCH1	B_C1_NAÏVE
2.94859e-29	0.330284	0.142	0.06	5.77658e-25	SESTD1	B_C1_NAÏVE
3.69397e-20	0.329251	0.235	0.149	7.23686e-16	STAP1	B_C1_NAÏVE
3.07232e-07	0.327733	0.176	0.136	0.00601898	GABPB1	B_C1_NAÏVE
1.27941e-25	0.325819	0.164	0.079	2.50649e-21	CHI3L2	B_C1_NAÏVE
3.66067e-113	0.325409	1	0.993	7.17163e-109	TMSB10	B_C1_NAÏVE
1.87947e-147	0.324793	1	0.991	3.68207e-143	RPL29	B_C1_NAÏVE
1.61909e-18	0.324585	0.391	0.304	3.17196e-14	LAT2	B_C1_NAÏVE
9.52485e-07	0.322635	0.149	0.113	0.0186601	H1FX	B_C1_NAÏVE
2.36492e-101	0.322448	0.986	0.964	4.63311e-97	RPL10A	B_C1_NAÏVE
2.40276e-20	0.32199	0.455	0.369	4.70725e-16	EVL	B_C1_NAÏVE
3.90795e-14	0.320832	0.233	0.163	7.65606e-10	STRBP	B_C1_NAÏVE
3.24865e-140	0.318856	1	0.995	6.36443e-136	RPL34	B_C1_NAÏVE
7.29801e-16	0.317269	0.193	0.124	1.42975e-11	CYB5A	B_C1_NAÏVE
5.12764e-127	0.31657	0.996	0.989	1.00456e-122	RPS5	B_C1_NAÏVE
3.41375e-07	0.315882	0.22	0.183	0.00668788	TRAPPC5	B_C1_NAÏVE
1.60582e-16	0.315297	0.21	0.132	3.14597e-12	PLD4	B_C1_NAÏVE
9.25232e-96	0.314683	0.995	0.976	1.81262e-91	RPL21	B_C1_NAÏVE
5.94931e-21	0.311954	0.283	0.184	1.16553e-16	PAX5	B_C1_NAÏVE
7.56113e-143	0.311353	1	0.993	1.4813e-138	RPS23	B_C1_NAÏVE
1.15599e-07	0.309632	0.214	0.172	0.0022647	BLOC1S1	B_C1_NAÏVE
6.98076e-13	0.308982	0.189	0.128	1.3676e-08	PRCP	B_C1_NAÏVE
1.40793e-31	0.307847	0.147	0.06	2.75828e-27	VAV3	B_C1_NAÏVE
1.12844e-09	0.307003	0.328	0.28	2.21073e-05	TBC1D10C	B_C1_NAÏVE
1.8462e-16	0.306244	0.459	0.389	3.61689e-12	STK17A	B_C1_NAÏVE
2.61013e-88	0.305885	0.983	0.961	5.11351e-84	RPL35	B_C1_NAÏVE
3.43591e-119	0.305701	0.999	0.997	6.73129e-115	RPS19	B_C1_NAÏVE
1.03122e-124	0.304264	0.999	0.988	2.02027e-120	RPS13	B_C1_NAÏVE
1.26443e-11	0.304049	0.487	0.452	2.47714e-07	RPS4Y1	B_C1_NAÏVE
5.63705e-11	0.302375	0.212	0.155	1.10436e-06	AP3B1	B_C1_NAÏVE
3.07744e-26	0.301013	0.178	0.088	6.02901e-22	CLEC17A	B_C1_NAÏVE
1.41117e-27	0.299773	0.107	0.04	2.76462e-23	RP11-126O1.6	B_C1_NAÏVE
9.25423e-20	0.299381	0.116	0.054	1.813e-15	DPEP2	B_C1_NAÏVE
2.2808e-20	0.299204	0.146	0.074	4.46832e-16	PIK3IP1	B_C1_NAÏVE
2.71099e-11	0.29762	0.264	0.204	5.31111e-07	APPL1	B_C1_NAÏVE
4.7974e-138	0.297239	1	0.997	9.39859e-134	RPL32	B_C1_NAÏVE
4.68587e-28	0.297192	0.142	0.061	9.18009e-24	GYLTL1B	B_C1_NAÏVE
2.43087e-13	0.296948	0.164	0.104	4.76232e-09	LYST	B_C1_NAÏVE
1.25288e-32	0.295427	0.125	0.046	2.45452e-28	PTPRK	B_C1_NAÏVE
2.58843e-20	0.294986	0.203	0.118	5.07099e-16	KMO	B_C1_NAÏVE
1.569e-09	0.294934	0.295	0.248	3.07383e-05	SHISA5	B_C1_NAÏVE
2.91615e-33	0.294898	0.757	0.741	5.71302e-29	CCNI	B_C1_NAÏVE
2.65096e-14	0.294623	0.539	0.514	5.1935e-10	MBNL1	B_C1_NAÏVE
1.16248e-104	0.292787	0.993	0.984	2.27741e-100	RPL15	B_C1_NAÏVE
6.93608e-15	0.292775	0.184	0.117	1.35885e-10	UBE2E2	B_C1_NAÏVE
3.71144e-14	0.292653	0.306	0.231	7.27107e-10	DCK	B_C1_NAÏVE
7.77188e-13	0.292257	0.135	0.082	1.52259e-08	NSMCE1	B_C1_NAÏVE
1.66153e-23	0.291606	0.119	0.052	3.2551e-19	JUP	B_C1_NAÏVE
1.0827e-06	0.290611	0.191	0.152	0.0212112	HIST1H2AC	B_C1_NAÏVE
1.93493e-08	0.289716	0.249	0.204	0.000379072	KIAA0040	B_C1_NAÏVE
3.9899e-18	0.289587	0.561	0.502	7.81661e-14	CNN2	B_C1_NAÏVE
2.17271e-127	0.289071	0.999	0.997	4.25655e-123	RPL30	B_C1_NAÏVE
3.18807e-21	0.288245	0.593	0.511	6.24575e-17	PTPN6	B_C1_NAÏVE
4.62646e-80	0.287867	0.984	0.968	9.06369e-76	GNB2L1	B_C1_NAÏVE
1.77711e-14	0.287473	0.253	0.178	3.48154e-10	CIITA	B_C1_NAÏVE
1.69064e-124	0.286366	0.998	0.995	3.31214e-120	RPL8	B_C1_NAÏVE
4.8207e-10	0.286293	0.254	0.197	9.44422e-06	ETS1	B_C1_NAÏVE
1.94588e-11	0.286224	0.314	0.252	3.81218e-07	TSPAN3	B_C1_NAÏVE
2.07188e-47	0.284411	0.103	0.024	4.05901e-43	HS3ST1	B_C1_NAÏVE
8.67612e-67	0.283325	0.929	0.921	1.69974e-62	EEF1D	B_C1_NAÏVE
6.06385e-30	0.283277	0.122	0.046	1.18797e-25	SATB1	B_C1_NAÏVE
2.14799e-07	0.282122	0.25	0.212	0.00420813	LSM10	B_C1_NAÏVE
1.58522e-18	0.281851	0.457	0.357	3.1056e-14	HLA-DMB	B_C1_NAÏVE
5.89224e-21	0.280705	0.13	0.063	1.15435e-16	MCTP2	B_C1_NAÏVE
9.44301e-09	0.280634	0.34	0.299	0.000184998	WHSC1L1	B_C1_NAÏVE
3.67912e-11	0.280177	0.357	0.302	7.20777e-07	ARHGAP15	B_C1_NAÏVE
1.55831e-78	0.280088	0.983	0.964	3.05289e-74	RPL9	B_C1_NAÏVE
1.03461e-09	0.27896	0.195	0.143	2.0269e-05	SP140L	B_C1_NAÏVE
2.82482e-09	0.278861	0.173	0.124	5.5341e-05	BLCAP	B_C1_NAÏVE
4.86438e-18	0.278439	0.591	0.549	9.52981e-14	GPSM3	B_C1_NAÏVE
2.0651e-55	0.277728	0.91	0.742	4.04573e-51	MS4A1	B_C1_NAÏVE
1.45974e-26	0.277425	0.103	0.038	2.85978e-22	IL21R	B_C1_NAÏVE
3.98789e-10	0.276743	0.427	0.39	7.81267e-06	CSK	B_C1_NAÏVE
1.27996e-11	0.276623	0.277	0.211	2.50757e-07	TGFBR2	B_C1_NAÏVE
1.2744e-16	0.276131	0.399	0.31	2.49667e-12	PLAC8	B_C1_NAÏVE
1.4741e-08	0.275516	0.377	0.346	0.000288791	SRP9	B_C1_NAÏVE
2.47345e-41	0.274844	0.865	0.833	4.84573e-37	RPL7	B_C1_NAÏVE
6.36534e-13	0.273401	0.216	0.149	1.24703e-08	HLA-DOA	B_C1_NAÏVE
4.65085e-11	0.272875	0.175	0.118	9.11148e-07	GSAP	B_C1_NAÏVE
6.99623e-12	0.272208	0.202	0.14	1.37063e-07	ZNF107	B_C1_NAÏVE
2.49133e-08	0.272197	0.348	0.307	0.000488076	ANKRD44	B_C1_NAÏVE
3.56761e-98	0.272128	0.998	0.992	6.98931e-94	RPL12	B_C1_NAÏVE
3.4521e-13	0.27193	0.268	0.196	6.763e-09	ARHGAP17	B_C1_NAÏVE
2.89884e-106	0.271885	0.999	0.988	5.67912e-102	RPL26	B_C1_NAÏVE
1.32364e-09	0.271784	0.157	0.109	2.59314e-05	CHMP7	B_C1_NAÏVE
1.89074e-23	0.271215	0.687	0.649	3.70414e-19	COMMD6	B_C1_NAÏVE
5.33869e-27	0.270535	0.715	0.693	1.0459e-22	GLTSCR2	B_C1_NAÏVE
2.11159e-14	0.269779	0.174	0.109	4.13682e-10	CCNG2	B_C1_NAÏVE
1.57014e-12	0.269775	0.103	0.056	3.07606e-08	STRADB	B_C1_NAÏVE
1.81584e-13	0.268794	0.14	0.083	3.55742e-09	ATP10D	B_C1_NAÏVE
9.94838e-57	0.268625	0.947	0.925	1.94899e-52	RPS11	B_C1_NAÏVE
1.48936e-07	0.268428	0.293	0.251	0.00291781	TMEM123	B_C1_NAÏVE
3.05532e-16	0.26688	0.139	0.076	5.98568e-12	ANXA2R	B_C1_NAÏVE
1.57638e-07	0.266159	0.278	0.235	0.00308828	NT5C3A	B_C1_NAÏVE
1.60766e-80	0.265936	0.988	0.976	3.14957e-76	RPL5	B_C1_NAÏVE
2.30086e-12	0.265846	0.198	0.134	4.50762e-08	ABLIM1	B_C1_NAÏVE
6.60482e-08	0.265809	0.185	0.14	0.00129395	GABPB1-AS1	B_C1_NAÏVE
8.60822e-86	0.265722	0.997	0.987	1.68644e-81	RPL35A	B_C1_NAÏVE
1.23271e-07	0.265431	0.356	0.327	0.002415	BLNK	B_C1_NAÏVE
1.65557e-06	0.265247	0.21	0.173	0.0324342	CARD16	B_C1_NAÏVE
7.35413e-111	0.264029	0.999	0.995	1.44075e-106	RPL18	B_C1_NAÏVE
2.25486e-75	0.263955	0.991	0.975	4.41749e-71	RPS9	B_C1_NAÏVE
1.39541e-08	0.263871	0.45	0.445	0.000273375	C12orf57	B_C1_NAÏVE
1.75473e-30	0.261882	0.755	0.697	3.4377e-26	PTPRC	B_C1_NAÏVE
1.03286e-09	0.261595	0.254	0.197	2.02348e-05	TNFRSF13C	B_C1_NAÏVE
7.22242e-91	0.258983	1	0.992	1.41494e-86	RPL39	B_C1_NAÏVE
9.37936e-45	0.257449	0.919	0.906	1.83751e-40	PFDN5	B_C1_NAÏVE
8.19546e-09	0.252319	0.475	0.466	0.000160557	UBE2D2	B_C1_NAÏVE
2.36613e-67	0.251412	0.989	0.976	4.63549e-63	RPSA	B_C1_NAÏVE
6.83206e-09	0.250014	0.135	0.091	0.000133847	NSUN5	B_C1_NAÏVE
5.37761e-70	0.519813	0.54	0.263	1.05353e-65	FAM129C	B_C2_ALOX5
4.02013e-56	0.512839	0.65	0.428	7.87583e-52	RALGPS2	B_C2_ALOX5
1.09945e-36	0.442974	0.36	0.187	2.15393e-32	AC079767.4	B_C2_ALOX5
4.97308e-63	0.439107	0.891	0.68	9.74277e-59	LTB	B_C2_ALOX5
2.78959e-34	0.435174	0.338	0.179	5.46509e-30	ALOX5	B_C2_ALOX5
2.84626e-42	0.410146	0.589	0.365	5.57611e-38	LINC00926	B_C2_ALOX5
1.94731e-94	0.401362	0.996	0.972	3.81497e-90	RPS21	B_C2_ALOX5
1.10295e-45	0.375185	0.792	0.608	2.16078e-41	CD79B	B_C2_ALOX5
5.87972e-94	0.372516	1	0.997	1.1519e-89	RPS27	B_C2_ALOX5
1.51881e-27	0.372503	0.471	0.307	2.9755e-23	PLAC8	B_C2_ALOX5
1.80989e-107	0.371911	1	0.993	3.54576e-103	RPL39	B_C2_ALOX5
5.81766e-29	0.367669	0.467	0.292	1.13974e-24	MARCH1	B_C2_ALOX5
6.32169e-124	0.359348	0.999	0.995	1.23848e-119	RPL34	B_C2_ALOX5
6.66653e-107	0.358766	1	0.991	1.30604e-102	RPL37	B_C2_ALOX5
1.45988e-29	0.355909	0.353	0.192	2.86006e-25	FAM26F	B_C2_ALOX5
5.14925e-88	0.34427	0.998	0.984	1.00879e-83	RPS3A	B_C2_ALOX5
3.96443e-26	0.342221	0.573	0.422	7.76672e-22	FAM65B	B_C2_ALOX5
1.15769e-70	0.33361	0.983	0.953	2.26802e-66	RPL22	B_C2_ALOX5
7.40674e-82	0.329427	0.997	0.981	1.45106e-77	RPL36	B_C2_ALOX5
8.59279e-35	0.329145	0.842	0.717	1.68341e-30	TXNIP	B_C2_ALOX5
5.29993e-46	0.328492	0.918	0.844	1.03831e-41	RPL38	B_C2_ALOX5
1.34809e-53	0.327422	0.992	0.905	2.64104e-49	CD37	B_C2_ALOX5
3.62222e-97	0.324203	1	0.996	7.09629e-93	RPS28	B_C2_ALOX5
2.76856e-56	0.321494	0.98	0.864	5.42389e-52	CD52	B_C2_ALOX5
3.07549e-36	0.319719	0.851	0.759	6.02519e-32	TOMM7	B_C2_ALOX5
1.38485e-28	0.319102	0.629	0.458	2.71306e-24	UCP2	B_C2_ALOX5
8.19308e-18	0.317415	0.399	0.271	1.60511e-13	SPIB	B_C2_ALOX5
6.24613e-17	0.317046	0.362	0.24	1.22368e-12	VPREB3	B_C2_ALOX5
1.11818e-45	0.315871	0.936	0.751	2.19062e-41	MS4A1	B_C2_ALOX5
3.03418e-22	0.313639	0.467	0.312	5.94427e-18	FOXP1	B_C2_ALOX5
2.71142e-20	0.306672	0.353	0.221	5.31194e-16	ARHGAP24	B_C2_ALOX5
1.47692e-98	0.305478	1	0.997	2.89343e-94	RPL32	B_C2_ALOX5
7.62897e-25	0.302728	0.726	0.609	1.49459e-20	NCF1	B_C2_ALOX5
5.61891e-24	0.301851	0.176	0.077	1.1008e-19	RP11-731F5.2	B_C2_ALOX5
3.00273e-59	0.296736	0.996	0.99	5.88264e-55	MT-ND3	B_C2_ALOX5
2.86896e-97	0.296391	1	0.998	5.62059e-93	RPS8	B_C2_ALOX5
1.97064e-19	0.294727	0.382	0.248	3.86068e-15	AFF3	B_C2_ALOX5
4.27012e-94	0.290675	1	0.997	8.36558e-90	RPL30	B_C2_ALOX5
1.89737e-19	0.288335	0.172	0.082	3.71713e-15	CD1C	B_C2_ALOX5
2.32754e-79	0.286016	1	0.998	4.55989e-75	AC090498.1	B_C2_ALOX5
9.22615e-29	0.285738	0.811	0.693	1.8075e-24	LIMD2	B_C2_ALOX5
2.87629e-55	0.285513	0.979	0.963	5.63493e-51	RPL35	B_C2_ALOX5
1.90961e-16	0.284723	0.582	0.484	3.74112e-12	PNISR	B_C2_ALOX5
3.9907e-19	0.283196	0.762	0.715	7.81817e-15	RPL36A	B_C2_ALOX5
4.827e-94	0.282993	1	0.997	9.45658e-90	RPL11	B_C2_ALOX5
1.1202e-10	0.28289	0.359	0.28	2.19459e-06	CXXC5	B_C2_ALOX5
3.19377e-16	0.281073	0.257	0.156	6.25691e-12	QRSL1	B_C2_ALOX5
4.13921e-82	0.280954	1	0.993	8.10912e-78	RPS23	B_C2_ALOX5
1.2526e-10	0.279369	0.519	0.451	2.45397e-06	RPS4Y1	B_C2_ALOX5
5.96597e-51	0.278725	0.981	0.959	1.16879e-46	RPL37A	B_C2_ALOX5
3.48856e-71	0.277315	0.999	0.987	6.83444e-67	RPL35A	B_C2_ALOX5
2.95684e-74	0.277214	0.999	0.989	5.79275e-70	RPS13	B_C2_ALOX5
2.15221e-59	0.275793	0.997	0.976	4.21639e-55	RPL5	B_C2_ALOX5
1.69265e-15	0.275216	0.381	0.262	3.31607e-11	CD24	B_C2_ALOX5
1.42096e-85	0.274121	1	0.997	2.7838e-81	RPS15A	B_C2_ALOX5
8.66007e-61	0.273292	0.993	0.978	1.69659e-56	RPS24	B_C2_ALOX5
1.07863e-10	0.27172	0.361	0.28	2.11315e-06	TSTD1	B_C2_ALOX5
2.95336e-14	0.270705	0.46	0.357	5.78593e-10	TRAF3IP3	B_C2_ALOX5
2.10108e-13	0.269823	0.356	0.25	4.11623e-09	HLA-DOB	B_C2_ALOX5
9.75536e-51	0.269473	0.988	0.965	1.91117e-46	RPL9	B_C2_ALOX5
1.05096e-59	0.269321	1	0.997	2.05893e-55	RPS12	B_C2_ALOX5
7.40874e-11	0.267537	0.144	0.082	1.45145e-06	PPP1R14A	B_C2_ALOX5
1.59115e-41	0.265607	0.944	0.904	3.11722e-37	PFDN5	B_C2_ALOX5
6.2581e-18	0.262952	0.582	0.46	1.22602e-13	RCSD1	B_C2_ALOX5
2.03586e-20	0.262285	0.681	0.545	3.98846e-16	KLF2	B_C2_ALOX5
6.87951e-17	0.262108	0.635	0.521	1.34776e-12	FCMR	B_C2_ALOX5
4.51643e-72	0.261085	1	0.995	8.84815e-68	RPS27A	B_C2_ALOX5
5.10749e-61	0.259867	1	0.992	1.00061e-56	RPL12	B_C2_ALOX5
1.31089e-13	0.256177	0.299	0.199	2.56816e-09	CTB-133G6.1	B_C2_ALOX5
1.86525e-13	0.252844	0.186	0.107	3.65421e-09	METTL8	B_C2_ALOX5
1.50871e-18	0.252497	0.74	0.645	2.95571e-14	COMMD6	B_C2_ALOX5
1.5055e-12	0.252141	0.3	0.204	2.94943e-08	PLEKHF2	B_C2_ALOX5
6.43257e-22	0.251489	0.742	0.656	1.26021e-17	TMA7	B_C2_ALOX5
5.34581e-14	0.251348	0.528	0.414	1.0473e-09	SYPL1	B_C2_ALOX5
3.05234e-47	0.250688	0.985	0.961	5.97985e-43	RPS29	B_C2_ALOX5
9.12057e-09	0.250688	0.365	0.291	0.000178681	SYK	B_C2_ALOX5
1.43391e-137	0.918764	0.578	0.272	2.80918e-133	S100A10	B_C3_ITGB1
4.77857e-179	0.890779	0.827	0.479	9.36169e-175	CRIP1	B_C3_ITGB1
3.10486e-171	0.877586	0.401	0.104	6.08272e-167	RP5-887A10.1	B_C3_ITGB1
9.92305e-84	0.72076	0.53	0.284	1.94403e-79	S100A4	B_C3_ITGB1
1.50864e-179	0.712756	0.943	0.663	2.95558e-175	LTB	B_C3_ITGB1
8.79259e-77	0.681962	0.447	0.223	1.72256e-72	ITGB1	B_C3_ITGB1
4.94421e-183	0.629158	0.201	0.018	9.6862e-179	CRIP2	B_C3_ITGB1
1.19661e-160	0.603122	0.234	0.034	2.34428e-156	COCH	B_C3_ITGB1
8.86025e-119	0.582571	0.284	0.073	1.73581e-114	SSPN	B_C3_ITGB1
4.47061e-95	0.5764	0.669	0.389	8.75838e-91	S100A6	B_C3_ITGB1
2.06192e-75	0.560765	0.504	0.269	4.03951e-71	AHNAK	B_C3_ITGB1
5.50749e-64	0.529212	0.407	0.207	1.07897e-59	ANXA2	B_C3_ITGB1
6.27036e-87	0.520124	0.557	0.274	1.22843e-82	BLK	B_C3_ITGB1
5.27755e-57	0.515968	0.407	0.222	1.03392e-52	CPNE5	B_C3_ITGB1
1.11655e-72	0.514223	0.278	0.096	2.18743e-68	PDE4D	B_C3_ITGB1
5.98521e-94	0.499499	0.438	0.169	1.17256e-89	SCIMP	B_C3_ITGB1
6.23408e-50	0.461336	0.69	0.49	1.22132e-45	KLF6	B_C3_ITGB1
1.31333e-66	0.461216	0.263	0.094	2.57294e-62	LYPLAL1	B_C3_ITGB1
2.27321e-60	0.451817	0.415	0.209	4.45344e-56	TNFRSF13B	B_C3_ITGB1
1.33866e-72	0.447971	0.464	0.222	2.62257e-68	AIM2	B_C3_ITGB1
7.03547e-58	0.43616	0.307	0.129	1.37832e-53	MARCKS	B_C3_ITGB1
3.07733e-106	0.424694	0.982	0.859	6.02879e-102	CD52	B_C3_ITGB1
1.38671e-41	0.419713	0.579	0.411	2.71671e-37	GSTK1	B_C3_ITGB1
1.79613e-41	0.418294	0.518	0.342	3.51879e-37	PLP2	B_C3_ITGB1
2.22601e-53	0.415512	0.603	0.396	4.36098e-49	EVI2B	B_C3_ITGB1
9.11459e-56	0.404997	0.35	0.161	1.78564e-51	CLECL1	B_C3_ITGB1
6.39283e-62	0.403504	0.278	0.105	1.25242e-57	ANXA4	B_C3_ITGB1
2.00397e-61	0.402693	0.649	0.403	3.92598e-57	FAM65B	B_C3_ITGB1
5.88125e-76	0.39779	0.188	0.046	1.15219e-71	GRAMD1C	B_C3_ITGB1
1.21894e-54	0.394287	0.763	0.591	2.38802e-50	LSP1	B_C3_ITGB1
9.54122e-34	0.393326	0.466	0.306	1.86922e-29	AES	B_C3_ITGB1
1.55054e-49	0.388312	0.435	0.231	3.03767e-45	PRKCB	B_C3_ITGB1
3.20784e-43	0.388023	0.513	0.331	6.28448e-39	UBE2I	B_C3_ITGB1
1.80987e-41	0.387687	0.295	0.144	3.54573e-37	MYO1G	B_C3_ITGB1
4.77659e-46	0.386197	0.806	0.683	9.35782e-42	TAGLN2	B_C3_ITGB1
3.68912e-43	0.383652	0.716	0.534	7.22735e-39	KLF2	B_C3_ITGB1
1.97208e-43	0.377115	0.687	0.536	3.86351e-39	ARPC1B	B_C3_ITGB1
1.53103e-31	0.376355	0.338	0.203	2.99944e-27	TKT	B_C3_ITGB1
1.44877e-68	0.375361	0.207	0.06	2.83828e-64	DAAM1	B_C3_ITGB1
3.84575e-67	0.366704	0.888	0.705	7.53421e-63	TXNIP	B_C3_ITGB1
6.66027e-62	0.364628	0.851	0.704	1.30481e-57	MYL12A	B_C3_ITGB1
6.29786e-45	0.360647	0.437	0.247	1.23381e-40	ACP5	B_C3_ITGB1
3.23288e-63	0.358564	0.891	0.761	6.33354e-59	SH3BGRL3	B_C3_ITGB1
1.85008e-42	0.358289	0.447	0.253	3.62449e-38	CAPG	B_C3_ITGB1
1.35448e-34	0.35377	0.571	0.401	2.65356e-30	CD99	B_C3_ITGB1
5.60351e-46	0.35229	0.108	0.025	1.09778e-41	RASSF6	B_C3_ITGB1
6.36305e-53	0.350527	0.547	0.31	1.24658e-48	CD82	B_C3_ITGB1
8.66085e-27	0.346803	0.282	0.167	1.69675e-22	CAPN2	B_C3_ITGB1
1.55368e-123	0.34312	0.998	0.98	3.04382e-119	RPL14	B_C3_ITGB1
3.6706e-37	0.340133	0.633	0.45	7.19108e-33	UCP2	B_C3_ITGB1
8.21689e-55	0.333137	0.862	0.74	1.60977e-50	SLC25A6	B_C3_ITGB1
3.60349e-78	0.332104	0.198	0.048	7.0596e-74	SMAGP	B_C3_ITGB1
9.68407e-47	0.331997	0.596	0.374	1.89721e-42	UBE2J1	B_C3_ITGB1
4.78242e-33	0.33083	0.447	0.285	9.36923e-29	GNG7	B_C3_ITGB1
1.16359e-30	0.326068	0.593	0.436	2.27959e-26	RPS4Y1	B_C3_ITGB1
2.36302e-45	0.32332	0.758	0.57	4.62939e-41	COTL1	B_C3_ITGB1
3.57815e-31	0.322093	0.444	0.278	7.00996e-27	NT5C	B_C3_ITGB1
2.78465e-47	0.320518	0.441	0.231	5.45541e-43	TMEM154	B_C3_ITGB1
5.4941e-52	0.320407	0.877	0.751	1.07635e-47	TOMM7	B_C3_ITGB1
7.87132e-32	0.318806	0.385	0.233	1.54207e-27	FLI1	B_C3_ITGB1
1.02178e-51	0.317771	0.861	0.728	2.00177e-47	ARHGDIB	B_C3_ITGB1
4.03574e-101	0.31759	0.999	0.993	7.90641e-97	RPL39	B_C3_ITGB1
1.20906e-25	0.317539	0.167	0.075	2.36867e-21	RP11-731F5.2	B_C3_ITGB1
4.61248e-44	0.315413	0.158	0.053	9.03631e-40	TESC	B_C3_ITGB1
7.79825e-37	0.315408	0.156	0.057	1.52776e-32	TEX9	B_C3_ITGB1
1.6091e-32	0.314394	0.514	0.346	3.15239e-28	POU2AF1	B_C3_ITGB1
2.00547e-29	0.312466	0.536	0.384	3.92891e-25	NAP1L1	B_C3_ITGB1
1.17644e-33	0.310188	0.616	0.46	2.30475e-29	HIGD2A	B_C3_ITGB1
8.6458e-37	0.310176	0.673	0.5	1.6938e-32	PTPN6	B_C3_ITGB1
3.31256e-138	0.307207	1	0.997	6.48963e-134	RPS15A	B_C3_ITGB1
1.06462e-58	0.306665	0.152	0.038	2.08569e-54	GSN	B_C3_ITGB1
9.2609e-34	0.306532	0.344	0.192	1.8143e-29	R3HDM4	B_C3_ITGB1
8.70136e-68	0.305687	0.957	0.904	1.70468e-63	RPL4	B_C3_ITGB1
3.42876e-29	0.305649	0.583	0.436	6.71728e-25	TCEA1	B_C3_ITGB1
1.56978e-43	0.305495	0.278	0.125	3.07535e-39	CD86	B_C3_ITGB1
1.38785e-27	0.304925	0.468	0.316	2.71894e-23	PDLIM1	B_C3_ITGB1
5.38094e-145	0.301403	1	0.999	1.05418e-140	EEF1A1	B_C3_ITGB1
1.27951e-28	0.299649	0.282	0.157	2.50668e-24	S1PR4	B_C3_ITGB1
6.12733e-26	0.299012	0.49	0.349	1.2004e-21	UBE2N	B_C3_ITGB1
5.90004e-37	0.299003	0.273	0.129	1.15588e-32	KYNU	B_C3_ITGB1
4.35259e-29	0.297892	0.673	0.542	8.52716e-25	PPDPF	B_C3_ITGB1
5.00566e-27	0.297724	0.251	0.139	9.80659e-23	C4orf48	B_C3_ITGB1
7.28919e-30	0.297474	0.408	0.252	1.42803e-25	ATP2B1	B_C3_ITGB1
9.01946e-89	0.297434	0.995	0.984	1.767e-84	RPS3A	B_C3_ITGB1
2.71251e-123	0.297266	1	0.995	5.31408e-119	RPS14	B_C3_ITGB1
8.76277e-27	0.294362	0.17	0.075	1.71671e-22	PPP1R14A	B_C3_ITGB1
8.98069e-101	0.291085	0.995	0.992	1.75941e-96	RPLP2	B_C3_ITGB1
3.85805e-36	0.289995	0.442	0.251	7.5583e-32	LY86	B_C3_ITGB1
9.36517e-21	0.289246	0.734	0.62	1.83473e-16	TSC22D3	B_C3_ITGB1
5.51066e-19	0.288017	0.139	0.069	1.07959e-14	HIPK2	B_C3_ITGB1
3.08873e-34	0.287935	0.436	0.248	6.05114e-30	CD24	B_C3_ITGB1
1.38549e-28	0.28755	0.421	0.266	2.71431e-24	TBC1D10C	B_C3_ITGB1
2.91799e-27	0.287132	0.382	0.239	5.71663e-23	PLEK	B_C3_ITGB1
2.20483e-23	0.285378	0.4	0.27	4.31949e-19	CXXC5	B_C3_ITGB1
1.82905e-29	0.282879	0.628	0.473	3.5833e-25	PNISR	B_C3_ITGB1
2.1475e-45	0.281241	0.896	0.803	4.20717e-41	RPL27A	B_C3_ITGB1
1.56184e-94	0.277662	0.998	0.988	3.0598e-90	RPS7	B_C3_ITGB1
1.01909e-60	0.275599	0.984	0.96	1.9965e-56	RPS29	B_C3_ITGB1
4.81698e-25	0.273102	0.382	0.245	9.43694e-21	ZFAND6	B_C3_ITGB1
1.66281e-25	0.273066	0.231	0.121	3.25761e-21	MFSD10	B_C3_ITGB1
2.1417e-41	0.271807	0.184	0.069	4.1958e-37	TMEM256-PLSCR3	B_C3_ITGB1
1.29598e-22	0.269273	0.33	0.206	2.53895e-18	PGLS	B_C3_ITGB1
3.41841e-19	0.268784	0.421	0.309	6.69701e-15	C9orf16	B_C3_ITGB1
5.40482e-33	0.268444	0.824	0.716	1.05886e-28	CORO1A	B_C3_ITGB1
6.74434e-85	0.2679	1	0.996	1.32128e-80	RPS28	B_C3_ITGB1
5.89762e-77	0.267509	1	0.997	1.1554e-72	RPS12	B_C3_ITGB1
7.20849e-24	0.266567	0.193	0.096	1.41221e-19	TRAC	B_C3_ITGB1
1.27871e-70	0.266555	0.99	0.981	2.50512e-66	RPL36	B_C3_ITGB1
2.36528e-35	0.265739	0.93	0.88	4.63381e-31	RPS26	B_C3_ITGB1
1.2389e-18	0.264079	0.309	0.207	2.42713e-14	PYCARD	B_C3_ITGB1
4.49677e-30	0.263227	0.438	0.259	8.80963e-26	SPIB	B_C3_ITGB1
1.53399e-75	0.262819	0.998	0.991	3.00524e-71	RPL37	B_C3_ITGB1
7.3045e-14	0.262456	0.287	0.205	1.43103e-09	SND1	B_C3_ITGB1
4.17543e-26	0.26236	0.769	0.658	8.18009e-22	CLIC1	B_C3_ITGB1
6.17051e-35	0.26232	0.168	0.064	1.20887e-30	NEK6	B_C3_ITGB1
2.95697e-40	0.261735	0.9	0.792	5.793e-36	PTPRCAP	B_C3_ITGB1
2.32608e-16	0.261398	0.282	0.191	4.55703e-12	NME3	B_C3_ITGB1
2.58444e-40	0.261134	0.166	0.057	5.06317e-36	CR1	B_C3_ITGB1
1.85106e-20	0.260437	0.537	0.415	3.62642e-16	CAPZB	B_C3_ITGB1
8.54391e-25	0.259739	0.38	0.245	1.67384e-20	COBLL1	B_C3_ITGB1
1.07438e-99	0.259354	1	0.998	2.10481e-95	RPS8	B_C3_ITGB1
1.26544e-55	0.258754	0.991	0.972	2.47913e-51	RPS21	B_C3_ITGB1
2.03391e-15	0.258228	0.299	0.205	3.98464e-11	LSM10	B_C3_ITGB1
4.3782e-79	0.258219	1	0.998	8.57733e-75	AC090498.1	B_C3_ITGB1
5.8055e-27	0.255305	0.679	0.536	1.13736e-22	EMP3	B_C3_ITGB1
7.66963e-65	0.255077	0.991	0.977	1.50256e-60	RPL21	B_C3_ITGB1
1.44932e-21	0.254653	0.526	0.392	2.83937e-17	ISCU	B_C3_ITGB1
6.4245e-21	0.253983	0.399	0.269	1.25862e-16	ADD3	B_C3_ITGB1
3.35975e-111	0.253494	1	1	6.58209e-107	RPLP1	B_C3_ITGB1
2.41685e-71	0.252485	1	0.995	4.73486e-67	RPL34	B_C3_ITGB1
1.15237e-71	0.25226	0.997	0.987	2.25761e-67	RPS25	B_C3_ITGB1
3.31302e-21	0.251851	0.562	0.44	6.49054e-17	CHCHD10	B_C3_ITGB1
4.03759e-24	0.251536	0.422	0.276	7.91005e-20	RASGRP2	B_C3_ITGB1
4.91139e-59	0.25096	0.986	0.952	9.62191e-55	RPL22	B_C3_ITGB1
6.21815e-273	1.31355	0.638	0.076	1.2182e-268	FGR	B_C4_CD11c
1.35789e-100	1.21907	0.832	0.402	2.66025e-96	CIB1	B_C4_CD11c
2.06711e-149	1.13163	0.467	0.072	4.04968e-145	PPP1R14A	B_C4_CD11c
3.6434e-164	1.131	0.678	0.142	7.13779e-160	ZEB2	B_C4_CD11c
2.83172e-87	1.10334	0.567	0.18	5.54762e-83	FCRL5	B_C4_CD11c
1.8865e-79	1.0223	0.915	0.513	3.69585e-75	CRIP1	B_C4_CD11c
2.88807e-91	0.994969	0.764	0.306	5.65801e-87	PLAC8	B_C4_CD11c
8.78023e-240	0.97228	0.484	0.046	1.72013e-235	HCK	B_C4_CD11c
1.4476e-96	0.904329	0.695	0.241	2.83599e-92	PLEK	B_C4_CD11c
1.19039e-84	0.895358	0.707	0.281	2.33209e-80	SYK	B_C4_CD11c
6.27894e-111	0.881013	0.991	0.762	1.23011e-106	MS4A1	B_C4_CD11c
4.21964e-114	0.856826	0.473	0.094	8.2667e-110	TNFRSF1B	B_C4_CD11c
2.02123e-80	0.851704	0.444	0.109	3.95978e-76	FCRL3	B_C4_CD11c
1.44744e-88	0.838204	0.39	0.079	2.83568e-84	CD1C	B_C4_CD11c
2.71236e-72	0.817754	0.613	0.225	5.31379e-68	DAPP1	B_C4_CD11c
3.83049e-63	0.779325	0.712	0.343	7.50431e-59	GABARAPL2	B_C4_CD11c
2.02028e-61	0.776625	0.829	0.461	3.95793e-57	UCP2	B_C4_CD11c
3.53572e-53	0.735728	0.869	0.543	6.92683e-49	EMP3	B_C4_CD11c
9.92687e-51	0.715141	0.59	0.25	1.94477e-46	ITGB2	B_C4_CD11c
2.60739e-59	0.702567	0.895	0.546	5.10813e-55	KLF2	B_C4_CD11c
6.67679e-58	0.691698	0.726	0.347	1.30805e-53	FCRLA	B_C4_CD11c
2.61483e-65	0.691131	0.53	0.174	5.1227e-61	CLECL1	B_C4_CD11c
2.46658e-26	0.677593	0.399	0.183	4.83228e-22	RHOB	B_C4_CD11c
9.04646e-68	0.676426	0.47	0.134	1.77229e-63	RNF141	B_C4_CD11c
5.11757e-94	0.648094	0.236	0.028	1.00258e-89	MPP6	B_C4_CD11c
1.8518e-44	0.645934	0.527	0.227	3.62786e-40	GRN	B_C4_CD11c
5.82459e-66	0.642766	0.422	0.113	1.1411e-61	SEMA4B	B_C4_CD11c
9.3019e-51	0.636983	0.59	0.249	1.82233e-46	TSPAN3	B_C4_CD11c
1.99413e-45	0.632389	0.84	0.56	3.9067e-41	HLA-DRB5	B_C4_CD11c
3.6963e-67	0.628922	0.336	0.076	7.24142e-63	CSGALNACT1	B_C4_CD11c
2.21294e-39	0.62877	0.695	0.405	4.33537e-35	PSAP	B_C4_CD11c
8.1852e-27	0.626561	0.245	0.081	1.60356e-22	RP11-731F5.2	B_C4_CD11c
1.17864e-55	0.6224	0.439	0.133	2.30908e-51	PLD4	B_C4_CD11c
1.36156e-41	0.622271	0.758	0.453	2.66743e-37	POU2F2	B_C4_CD11c
6.52121e-97	0.621684	0.219	0.023	1.27757e-92	GPR137B	B_C4_CD11c
1.17495e-42	0.587094	0.481	0.196	2.30185e-38	ITGB7	B_C4_CD11c
2.54543e-41	0.587011	0.484	0.193	4.98675e-37	ARHGAP25	B_C4_CD11c
1.19882e-44	0.581514	0.49	0.188	2.34861e-40	LRMP	B_C4_CD11c
7.05957e-28	0.576765	0.746	0.509	1.38304e-23	KLF6	B_C4_CD11c
2.96428e-36	0.576597	0.661	0.356	5.80731e-32	CD19	B_C4_CD11c
2.60312e-74	0.576044	0.385	0.085	5.09976e-70	RIN3	B_C4_CD11c
6.90048e-57	0.575989	0.481	0.152	1.35187e-52	FCRL2	B_C4_CD11c
2.57423e-31	0.569741	0.726	0.47	5.04317e-27	GDI2	B_C4_CD11c
5.00786e-81	0.550791	0.274	0.041	9.8109e-77	MS4A7	B_C4_CD11c
9.16044e-62	0.541662	0.997	0.908	1.79462e-57	HLA-DPA1	B_C4_CD11c
1.71619e-31	0.53463	0.553	0.28	3.36218e-27	S100A11	B_C4_CD11c
4.20388e-35	0.531694	0.661	0.354	8.23582e-31	LITAF	B_C4_CD11c
4.60232e-42	0.530076	0.51	0.195	9.0164e-38	SCIMP	B_C4_CD11c
5.83347e-40	0.527224	0.313	0.095	1.14284e-35	LILRB1	B_C4_CD11c
5.64177e-40	0.525454	0.877	0.605	1.10528e-35	LSP1	B_C4_CD11c
2.01457e-48	0.522993	0.954	0.772	3.94675e-44	SH3BGRL3	B_C4_CD11c
1.26354e-72	0.521026	0.251	0.04	2.4754e-68	TBX21	B_C4_CD11c
5.98381e-129	0.520585	0.245	0.021	1.17229e-124	SIGLEC6	B_C4_CD11c
3.36573e-148	0.516976	0.214	0.012	6.5938e-144	ITGAX	B_C4_CD11c
9.48118e-69	0.516717	0.291	0.054	1.85746e-64	ITGB2-AS1	B_C4_CD11c
3.95428e-36	0.514434	0.852	0.586	7.74683e-32	COTL1	B_C4_CD11c
2.06025e-56	0.509578	0.991	0.889	4.03624e-52	HLA-DPB1	B_C4_CD11c
4.69329e-40	0.50866	0.427	0.154	9.19462e-36	B4GALT1	B_C4_CD11c
7.39568e-39	0.508461	0.311	0.095	1.44889e-34	BACE2	B_C4_CD11c
8.39176e-39	0.50266	0.86	0.605	1.64403e-34	SNX3	B_C4_CD11c
1.13572e-38	0.502052	0.519	0.221	2.22498e-34	MEF2A	B_C4_CD11c
4.42268e-25	0.499419	0.53	0.28	8.66447e-21	MAP3K8	B_C4_CD11c
2.05744e-29	0.499089	0.684	0.387	4.03072e-25	LBH	B_C4_CD11c
1.39497e-114	0.493284	0.239	0.022	2.73289e-110	TUBB6	B_C4_CD11c
2.89416e-25	0.492843	0.467	0.227	5.66995e-21	CLEC2D	B_C4_CD11c
1.44835e-36	0.488677	0.501	0.206	2.83746e-32	GAPT	B_C4_CD11c
1.70945e-28	0.488301	0.866	0.627	3.34898e-24	TSC22D3	B_C4_CD11c
4.46564e-52	0.487291	0.994	0.872	8.74864e-48	CD52	B_C4_CD11c
1.39288e-31	0.487024	0.39	0.158	2.7288e-27	IL10RA	B_C4_CD11c
1.55443e-25	0.483102	0.484	0.25	3.04529e-21	DBNL	B_C4_CD11c
1.00946e-45	0.480871	0.35	0.1	1.97764e-41	GPR18	B_C4_CD11c
7.04466e-32	0.47927	0.798	0.514	1.38012e-27	PTPN6	B_C4_CD11c
3.88975e-30	0.479186	0.55	0.28	7.62042e-26	PPP3CC	B_C4_CD11c
5.46089e-32	0.47799	0.567	0.276	1.06984e-27	ADD3	B_C4_CD11c
5.08431e-27	0.472332	0.746	0.5	9.96067e-23	LY6E	B_C4_CD11c
6.56148e-28	0.471786	0.558	0.295	1.28546e-23	CCDC50	B_C4_CD11c
4.6813e-39	0.471135	0.313	0.096	9.17113e-35	CYTH4	B_C4_CD11c
3.2475e-33	0.470616	0.778	0.489	6.36218e-29	PRR13	B_C4_CD11c
1.40774e-34	0.467483	0.507	0.213	2.7579e-30	MTSS1	B_C4_CD11c
6.08901e-22	0.459738	0.348	0.159	1.1929e-17	ADGRE5	B_C4_CD11c
4.35838e-36	0.458572	0.521	0.225	8.53851e-32	SPI1	B_C4_CD11c
6.45201e-30	0.458369	0.481	0.206	1.26401e-25	CD72	B_C4_CD11c
1.90568e-30	0.45534	0.752	0.44	3.73341e-26	RALGPS2	B_C4_CD11c
4.27402e-32	0.455256	0.618	0.298	8.37323e-28	MARCH1	B_C4_CD11c
5.03692e-83	0.454008	0.171	0.016	9.86783e-79	LILRA4	B_C4_CD11c
1.42928e-67	0.453535	0.179	0.022	2.80011e-63	CD200R1	B_C4_CD11c
1.02574e-31	0.452187	0.584	0.272	2.00953e-27	SPIB	B_C4_CD11c
6.61108e-31	0.451636	0.359	0.145	1.29518e-26	MRPL40	B_C4_CD11c
6.66924e-75	0.446565	0.262	0.041	1.30657e-70	CD84	B_C4_CD11c
2.40712e-24	0.446552	0.373	0.163	4.71579e-20	RGS2	B_C4_CD11c
4.118e-31	0.445556	0.915	0.698	8.06758e-27	PTPRC	B_C4_CD11c
8.63658e-24	0.444251	0.496	0.26	1.69199e-19	FCGR2B	B_C4_CD11c
6.58172e-34	0.442099	0.356	0.126	1.28942e-29	TFEB	B_C4_CD11c
3.95338e-30	0.442034	0.88	0.706	7.74507e-26	RHOA	B_C4_CD11c
3.97591e-25	0.441115	0.783	0.551	7.7892e-21	PPDPF	B_C4_CD11c
6.40936e-28	0.439168	0.635	0.332	1.25566e-23	CD82	B_C4_CD11c
9.39566e-29	0.436973	0.803	0.522	1.8407e-24	FCMR	B_C4_CD11c
4.46908e-36	0.43602	0.305	0.096	8.75538e-32	KLF3	B_C4_CD11c
6.57129e-22	0.435064	0.604	0.362	1.28738e-17	MOB1A	B_C4_CD11c
2.46036e-98	0.434734	0.177	0.014	4.82008e-94	RP11-444D3.1	B_C4_CD11c
8.9864e-32	0.434651	0.217	0.057	1.76053e-27	PCDH9	B_C4_CD11c
2.63463e-38	0.433548	0.236	0.06	5.16151e-34	CD68	B_C4_CD11c
2.53078e-43	0.43241	0.339	0.099	4.95805e-39	SLAMF6	B_C4_CD11c
3.93222e-29	0.426646	0.456	0.201	7.70362e-25	FGD2	B_C4_CD11c
1.56872e-178	0.425714	0.165	0.004	3.07329e-174	SLC11A1	B_C4_CD11c
8.93528e-53	0.425162	0.197	0.033	1.75051e-48	CNFN	B_C4_CD11c
1.36034e-27	0.421508	0.39	0.165	2.66504e-23	S1PR4	B_C4_CD11c
1.76531e-28	0.421165	0.533	0.258	3.45842e-24	MEAF6	B_C4_CD11c
3.77305e-41	0.419678	0.288	0.076	7.39178e-37	FAM46A	B_C4_CD11c
3.41812e-25	0.417324	0.43	0.204	6.69643e-21	SEPW1	B_C4_CD11c
1.09209e-66	0.416532	1	0.998	2.13952e-62	CD74	B_C4_CD11c
6.68995e-23	0.414896	0.373	0.171	1.31063e-18	YWHAH	B_C4_CD11c
2.83791e-22	0.412439	0.513	0.282	5.55975e-18	PTPN1	B_C4_CD11c
9.97412e-24	0.411444	0.345	0.151	1.95403e-19	CTSC	B_C4_CD11c
1.7424e-20	0.410759	0.39	0.195	3.41353e-16	AP2S1	B_C4_CD11c
1.83798e-36	0.410488	0.954	0.801	3.60078e-32	PTPRCAP	B_C4_CD11c
1.58676e-24	0.407413	0.84	0.649	3.10863e-20	GABARAP	B_C4_CD11c
1.21646e-20	0.405421	0.419	0.214	2.38316e-16	C1orf186	B_C4_CD11c
3.62933e-24	0.404381	0.516	0.264	7.11023e-20	ACP5	B_C4_CD11c
5.42748e-28	0.404202	0.869	0.691	1.0633e-23	ARPC2	B_C4_CD11c
2.44483e-24	0.40305	0.293	0.116	4.78967e-20	IFI30	B_C4_CD11c
3.38047e-23	0.402877	0.322	0.133	6.62267e-19	PLEKHO1	B_C4_CD11c
1.28218e-22	0.402753	0.433	0.215	2.51191e-18	PGLS	B_C4_CD11c
6.83699e-24	0.40176	0.425	0.2	1.33943e-19	IFT57	B_C4_CD11c
1.10043e-26	0.401058	0.316	0.119	2.15585e-22	ZDHHC21	B_C4_CD11c
4.06271e-26	0.399399	0.954	0.817	7.95925e-22	LAPTM5	B_C4_CD11c
1.06869e-35	0.398109	0.356	0.12	2.09367e-31	ANXA4	B_C4_CD11c
1.56165e-30	0.397943	0.376	0.146	3.05942e-26	PTPN22	B_C4_CD11c
1.68518e-32	0.395388	0.926	0.697	3.30143e-28	LIMD2	B_C4_CD11c
6.58667e-29	0.393363	0.453	0.195	1.29039e-24	GPR183	B_C4_CD11c
1.25985e-20	0.392873	0.37	0.176	2.46817e-16	RAB29	B_C4_CD11c
1.77323e-27	0.391698	0.829	0.602	3.47393e-23	ATP6V1G1	B_C4_CD11c
1.55215e-29	0.3914	0.934	0.781	3.04082e-25	ARPC3	B_C4_CD11c
1.49548e-26	0.391009	0.217	0.068	2.92979e-22	ZBTB32	B_C4_CD11c
1.09758e-19	0.388043	0.316	0.144	2.15028e-15	CORO1B	B_C4_CD11c
5.50938e-24	0.388028	0.373	0.163	1.07934e-19	MAP4K1	B_C4_CD11c
5.96373e-17	0.387539	0.49	0.288	1.16835e-12	APBB1IP	B_C4_CD11c
3.07329e-20	0.387423	0.362	0.171	6.02088e-16	SRPK2	B_C4_CD11c
1.37738e-30	0.38638	0.259	0.08	2.69842e-26	SIGLEC10	B_C4_CD11c
2.27787e-22	0.384141	0.65	0.385	4.46258e-18	CSK	B_C4_CD11c
3.80552e-22	0.383971	0.33	0.147	7.45538e-18	C4orf48	B_C4_CD11c
9.54052e-18	0.383747	0.399	0.214	1.86908e-13	PYCARD	B_C4_CD11c
1.45736e-32	0.381376	0.974	0.909	2.85511e-28	CD79A	B_C4_CD11c
1.18425e-18	0.380458	0.558	0.341	2.32006e-14	TBCA	B_C4_CD11c
6.24418e-21	0.379478	0.419	0.211	1.2233e-16	PTPN2	B_C4_CD11c
3.03937e-16	0.378685	0.581	0.362	5.95443e-12	SMIM14	B_C4_CD11c
3.5208e-27	0.375738	0.322	0.122	6.8976e-23	PTPN18	B_C4_CD11c
2.5528e-22	0.374852	0.356	0.162	5.00118e-18	OAS1	B_C4_CD11c
4.76422e-15	0.372648	0.544	0.328	9.33359e-11	ADAM28	B_C4_CD11c
8.73539e-31	0.371397	0.208	0.057	1.71135e-26	RASGRP1	B_C4_CD11c
5.44683e-21	0.370742	0.655	0.418	1.06709e-16	CTSS	B_C4_CD11c
1.52513e-131	0.370009	0.111	0.002	2.98788e-127	LILRB2	B_C4_CD11c
2.4734e-16	0.369925	0.396	0.211	4.84564e-12	SERPINB1	B_C4_CD11c
3.56761e-20	0.369204	0.744	0.532	6.98931e-16	ATP6V0E1	B_C4_CD11c
2.50981e-22	0.368002	0.516	0.272	4.91697e-18	LSM14A	B_C4_CD11c
8.04287e-16	0.364653	0.604	0.403	1.57568e-11	ISCU	B_C4_CD11c
7.86933e-18	0.364142	0.459	0.24	1.54168e-13	RP5-1171I10.5	B_C4_CD11c
6.09264e-23	0.363454	0.866	0.657	1.19361e-18	TMA7	B_C4_CD11c
1.86383e-41	0.363014	1	0.987	3.65144e-37	TMSB4X	B_C4_CD11c
2.05301e-45	0.361939	0.219	0.046	4.02205e-41	HMOX1	B_C4_CD11c
1.56596e-26	0.361894	0.274	0.094	3.06788e-22	CBLB	B_C4_CD11c
7.16605e-17	0.361466	0.39	0.202	1.4039e-12	RABGAP1L	B_C4_CD11c
9.07818e-59	0.360417	0.199	0.031	1.77851e-54	IFNLR1	B_C4_CD11c
7.66559e-17	0.360095	0.217	0.085	1.50177e-12	TTN	B_C4_CD11c
5.09781e-13	0.359862	0.365	0.215	9.98712e-09	PABPC4	B_C4_CD11c
8.59664e-19	0.359588	0.481	0.251	1.68417e-14	ALOX5AP	B_C4_CD11c
1.8359e-63	0.359335	0.165	0.02	3.59671e-59	ADAM15	B_C4_CD11c
4.3781e-18	0.3589	0.479	0.264	8.57713e-14	ADK	B_C4_CD11c
2.42463e-19	0.358676	0.493	0.275	4.75008e-15	OSTF1	B_C4_CD11c
1.18982e-13	0.355863	0.436	0.256	2.33098e-09	IKZF3	B_C4_CD11c
1.52829e-29	0.355591	0.994	0.93	2.99407e-25	HLA-DRB1	B_C4_CD11c
1.0177e-60	0.355053	0.145	0.016	1.99377e-56	WNT16	B_C4_CD11c
4.71367e-18	0.353548	0.513	0.304	9.23455e-14	VOPP1	B_C4_CD11c
1.52488e-22	0.351434	0.248	0.09	2.9874e-18	EEA1	B_C4_CD11c
4.99257e-19	0.351417	0.456	0.25	9.78094e-15	TALDO1	B_C4_CD11c
1.7046e-26	0.351347	0.94	0.819	3.33948e-22	ATP5E	B_C4_CD11c
2.4382e-28	0.351189	0.313	0.109	4.77668e-24	JAZF1	B_C4_CD11c
2.74993e-19	0.351045	0.772	0.549	5.3874e-15	ARPC1B	B_C4_CD11c
7.81509e-30	0.350486	0.208	0.057	1.53105e-25	PYHIN1	B_C4_CD11c
6.3887e-16	0.345176	0.373	0.193	1.25161e-11	SMC6	B_C4_CD11c
2.14092e-25	0.343802	0.168	0.045	4.19428e-21	AGTPBP1	B_C4_CD11c
4.98956e-31	0.343775	0.239	0.069	9.77504e-27	MNDA	B_C4_CD11c
1.21699e-23	0.342605	0.94	0.825	2.38421e-19	SERF2	B_C4_CD11c
3.89656e-20	0.341732	0.308	0.132	7.63375e-16	NFATC2	B_C4_CD11c
6.32727e-14	0.341579	0.584	0.392	1.23958e-09	C14orf2	B_C4_CD11c
2.43854e-33	0.339266	0.202	0.051	4.77734e-29	PLXNC1	B_C4_CD11c
4.32707e-14	0.338895	0.447	0.273	8.47715e-10	SEL1L3	B_C4_CD11c
5.84983e-75	0.338605	0.134	0.01	1.14604e-70	DHRS9	B_C4_CD11c
2.19535e-21	0.337802	0.407	0.189	4.3009e-17	PIKFYVE	B_C4_CD11c
1.03787e-20	0.33728	0.513	0.261	2.03329e-16	CYB561A3	B_C4_CD11c
7.84953e-15	0.336585	0.348	0.187	1.5378e-10	ASAH1	B_C4_CD11c
3.5029e-15	0.336507	0.658	0.456	6.86254e-11	UQCR11	B_C4_CD11c
9.68381e-16	0.335767	0.613	0.411	1.89715e-11	BRK1	B_C4_CD11c
1.17232e-13	0.334946	0.279	0.139	2.29669e-09	CDK14	B_C4_CD11c
1.58967e-20	0.334657	0.299	0.125	3.11432e-16	SSBP4	B_C4_CD11c
3.09769e-20	0.334633	0.567	0.318	6.06868e-16	MTPN	B_C4_CD11c
[truncated: 1,379 more rows]
