# Supplementary material for: Single‐Cell Analysis Reveals Malignant Cells Reshape the Cellular Landscape and Foster an Immunosuppressive Microenvironment of Extranodal NK/T‐Cell Lymphoma
Source: Adv Sci (Weinh). 2023 Nov 10;10(36):2303913. doi: 10.1002/advs.202303913 (PMC10754138; doi:10.1002/advs.202303913)
Supplement: Supplementary file 5 — Supplemental Table 4 [file ADVS-10-2303913-s009.xlsx]

## Sheet: Table S4
Table S4 | Significant ligand-receptor interaction pairs between cell types in NKTCL
*“P values” were calculated from CellPhoneDB program and “0” values were automatically generated when the P values were too small (less than 0.01). The values of "Signification mean" represent the average expression levels of ligand and receptor molecules in corresponding interacting pairs of cell types for those significant interactions as defined.
Interaction	Cell type	P value*	Signification mean*
ADGRG5_FAM3C	B_C4_CD11c.B_C4_CD11c	0	0.345
ADGRG5_FAM3C	B_C4_CD11c.B_C5_CD83	0	0.217
ADGRG5_FAM3C	B_C4_CD11c.B_C3_ITGB1	0	0.236
ADGRG5_FAM3C	B_C4_CD11c.B_C1_NAÏVE	0	0.273
ADGRG5_FAM3C	B_C4_CD11c.B_C6_TNF	0	0.186
ADGRG5_FAM3C	B_C4_CD11c.B_C2_ALOX5	0	0.23
ADGRG5_FAM3C	B_C4_CD11c.CD4_C7_EX	0	0.359
ADGRG5_FAM3C	B_C4_CD11c.CD8_C8_EX	0	0.268
ADGRG5_FAM3C	B_C4_CD11c.CD8_C3_MAIT	0.03	0.158
ADGRG5_FAM3C	B_C4_CD11c.CD8_C7_XCL	0	0.206
ADGRG5_FAM3C	B_C4_CD11c.CD8/CD4_PROLIF	0	0.216
ADGRG5_FAM3C	B_C4_CD11c.DN	0.03	0.17
ADGRG5_FAM3C	B_C4_CD11c.NK_C7_CCL4	0	0.255
ADGRG5_FAM3C	B_C4_CD11c.NK_C9_CXCL13	0	0.312
ADGRG5_FAM3C	B_C4_CD11c.NK_C5_ISG15	0	0.238
ADGRG5_FAM3C	B_C4_CD11c.NK_C6_ITM2A	0	0.317
ADGRG5_FAM3C	B_C4_CD11c.NK_C8_MT1E	0	0.22
ADGRG5_FAM3C	B_C4_CD11c.NK_C10_STMN1	0	0.257
ADGRG5_FAM3C	B_C4_CD11c.NK_C3_TNF	0	0.213
ADGRG5_FAM3C	B_C4_CD11c.NK_C4_TYMS	0	0.173
ADGRG5_FAM3C	B_C4_CD11c.Plasma_C2_IGHG	0	0.191
ADGRG5_FAM3C	B_C4_CD11c.Plasma_C1_JCHAIN	0	0.272
ADGRG5_FAM3C	B_C3_ITGB1.B_C4_CD11c	0	0.299
ADGRG5_FAM3C	B_C3_ITGB1.B_C5_CD83	0.016	0.171
ADGRG5_FAM3C	B_C3_ITGB1.B_C3_ITGB1	0	0.19
ADGRG5_FAM3C	B_C3_ITGB1.B_C1_NAÏVE	0	0.227
ADGRG5_FAM3C	B_C3_ITGB1.B_C2_ALOX5	0	0.184
ADGRG5_FAM3C	B_C3_ITGB1.CD4_C7_EX	0	0.313
ADGRG5_FAM3C	B_C3_ITGB1.CD8_C8_EX	0	0.222
ADGRG5_FAM3C	B_C3_ITGB1.CD8_C7_XCL	0.016	0.16
ADGRG5_FAM3C	B_C3_ITGB1.CD8/CD4_PROLIF	0	0.17
ADGRG5_FAM3C	B_C3_ITGB1.NK_C7_CCL4	0	0.209
ADGRG5_FAM3C	B_C3_ITGB1.NK_C9_CXCL13	0	0.266
ADGRG5_FAM3C	B_C3_ITGB1.NK_C5_ISG15	0.016	0.192
ADGRG5_FAM3C	B_C3_ITGB1.NK_C6_ITM2A	0	0.271
ADGRG5_FAM3C	B_C3_ITGB1.NK_C8_MT1E	0	0.174
ADGRG5_FAM3C	B_C3_ITGB1.NK_C10_STMN1	0	0.211
ADGRG5_FAM3C	B_C3_ITGB1.Plasma_C1_JCHAIN	0	0.226
ADGRG5_FAM3C	CD4_C3_EFF.B_C4_CD11c	0	0.327
ADGRG5_FAM3C	CD4_C3_EFF.B_C5_CD83	0	0.199
ADGRG5_FAM3C	CD4_C3_EFF.B_C3_ITGB1	0	0.219
ADGRG5_FAM3C	CD4_C3_EFF.B_C1_NAÏVE	0	0.255
ADGRG5_FAM3C	CD4_C3_EFF.B_C6_TNF	0	0.168
ADGRG5_FAM3C	CD4_C3_EFF.B_C2_ALOX5	0	0.212
ADGRG5_FAM3C	CD4_C3_EFF.CD4_C7_EX	0	0.341
ADGRG5_FAM3C	CD4_C3_EFF.CD8_C8_EX	0	0.25
ADGRG5_FAM3C	CD4_C3_EFF.CD8_C7_XCL	0	0.188
ADGRG5_FAM3C	CD4_C3_EFF.CD8/CD4_PROLIF	0	0.199
ADGRG5_FAM3C	CD4_C3_EFF.NK_C7_CCL4	0	0.237
ADGRG5_FAM3C	CD4_C3_EFF.NK_C9_CXCL13	0	0.294
ADGRG5_FAM3C	CD4_C3_EFF.NK_C5_ISG15	0	0.22
ADGRG5_FAM3C	CD4_C3_EFF.NK_C6_ITM2A	0	0.3
ADGRG5_FAM3C	CD4_C3_EFF.NK_C8_MT1E	0	0.202
ADGRG5_FAM3C	CD4_C3_EFF.NK_C10_STMN1	0	0.239
ADGRG5_FAM3C	CD4_C3_EFF.NK_C3_TNF	0.015	0.196
ADGRG5_FAM3C	CD4_C3_EFF.Plasma_C2_IGHG	0	0.173
ADGRG5_FAM3C	CD4_C3_EFF.Plasma_C1_JCHAIN	0	0.254
ADGRG5_FAM3C	CD8_C5_EFF.B_C4_CD11c	0	0.33
ADGRG5_FAM3C	CD8_C5_EFF.B_C5_CD83	0	0.202
ADGRG5_FAM3C	CD8_C5_EFF.B_C3_ITGB1	0	0.221
ADGRG5_FAM3C	CD8_C5_EFF.B_C1_NAÏVE	0	0.258
ADGRG5_FAM3C	CD8_C5_EFF.B_C6_TNF	0	0.17
ADGRG5_FAM3C	CD8_C5_EFF.B_C2_ALOX5	0	0.215
ADGRG5_FAM3C	CD8_C5_EFF.CD4_C7_EX	0	0.344
ADGRG5_FAM3C	CD8_C5_EFF.CD8_C8_EX	0	0.253
ADGRG5_FAM3C	CD8_C5_EFF.CD8_C7_XCL	0	0.191
ADGRG5_FAM3C	CD8_C5_EFF.CD8/CD4_PROLIF	0	0.201
ADGRG5_FAM3C	CD8_C5_EFF.NK_C7_CCL4	0	0.24
ADGRG5_FAM3C	CD8_C5_EFF.NK_C9_CXCL13	0	0.297
ADGRG5_FAM3C	CD8_C5_EFF.NK_C5_ISG15	0	0.223
ADGRG5_FAM3C	CD8_C5_EFF.NK_C6_ITM2A	0	0.302
ADGRG5_FAM3C	CD8_C5_EFF.NK_C8_MT1E	0	0.205
ADGRG5_FAM3C	CD8_C5_EFF.NK_C10_STMN1	0	0.242
ADGRG5_FAM3C	CD8_C5_EFF.NK_C3_TNF	0	0.198
ADGRG5_FAM3C	CD8_C5_EFF.Plasma_C2_IGHG	0.016	0.176
ADGRG5_FAM3C	CD8_C5_EFF.Plasma_C1_JCHAIN	0	0.256
ADGRG5_FAM3C	CD8_C4_EM.B_C4_CD11c	0	0.304
ADGRG5_FAM3C	CD8_C4_EM.B_C5_CD83	0.016	0.176
ADGRG5_FAM3C	CD8_C4_EM.B_C3_ITGB1	0	0.196
ADGRG5_FAM3C	CD8_C4_EM.B_C1_NAÏVE	0	0.232
ADGRG5_FAM3C	CD8_C4_EM.B_C2_ALOX5	0	0.19
ADGRG5_FAM3C	CD8_C4_EM.CD4_C7_EX	0	0.318
ADGRG5_FAM3C	CD8_C4_EM.CD8_C8_EX	0	0.228
ADGRG5_FAM3C	CD8_C4_EM.CD8_C7_XCL	0	0.166
ADGRG5_FAM3C	CD8_C4_EM.CD8/CD4_PROLIF	0	0.176
ADGRG5_FAM3C	CD8_C4_EM.NK_C7_CCL4	0	0.214
ADGRG5_FAM3C	CD8_C4_EM.NK_C9_CXCL13	0	0.272
ADGRG5_FAM3C	CD8_C4_EM.NK_C5_ISG15	0	0.198
ADGRG5_FAM3C	CD8_C4_EM.NK_C6_ITM2A	0	0.277
ADGRG5_FAM3C	CD8_C4_EM.NK_C8_MT1E	0	0.179
ADGRG5_FAM3C	CD8_C4_EM.NK_C10_STMN1	0	0.216
ADGRG5_FAM3C	CD8_C4_EM.Plasma_C1_JCHAIN	0	0.231
ADGRG5_FAM3C	CD8_C3_MAIT.B_C4_CD11c	0	0.311
ADGRG5_FAM3C	CD8_C3_MAIT.B_C5_CD83	0	0.183
ADGRG5_FAM3C	CD8_C3_MAIT.B_C3_ITGB1	0	0.202
ADGRG5_FAM3C	CD8_C3_MAIT.B_C1_NAÏVE	0	0.239
ADGRG5_FAM3C	CD8_C3_MAIT.B_C2_ALOX5	0	0.196
ADGRG5_FAM3C	CD8_C3_MAIT.CD4_C7_EX	0	0.325
ADGRG5_FAM3C	CD8_C3_MAIT.CD8_C8_EX	0	0.234
ADGRG5_FAM3C	CD8_C3_MAIT.CD8_C7_XCL	0	0.172
ADGRG5_FAM3C	CD8_C3_MAIT.CD8/CD4_PROLIF	0	0.182
ADGRG5_FAM3C	CD8_C3_MAIT.NK_C7_CCL4	0	0.221
ADGRG5_FAM3C	CD8_C3_MAIT.NK_C9_CXCL13	0	0.278
ADGRG5_FAM3C	CD8_C3_MAIT.NK_C5_ISG15	0	0.204
ADGRG5_FAM3C	CD8_C3_MAIT.NK_C6_ITM2A	0	0.283
ADGRG5_FAM3C	CD8_C3_MAIT.NK_C8_MT1E	0	0.186
ADGRG5_FAM3C	CD8_C3_MAIT.NK_C10_STMN1	0	0.223
ADGRG5_FAM3C	CD8_C3_MAIT.NK_C3_TNF	0.031	0.179
ADGRG5_FAM3C	CD8_C3_MAIT.Plasma_C1_JCHAIN	0	0.237
ADGRG5_FAM3C	γδ.B_C4_CD11c	0	0.365
ADGRG5_FAM3C	γδ.B_C5_CD83	0	0.237
ADGRG5_FAM3C	γδ.B_C3_ITGB1	0	0.256
ADGRG5_FAM3C	γδ.B_C1_NAÏVE	0	0.293
ADGRG5_FAM3C	γδ.B_C6_TNF	0	0.205
ADGRG5_FAM3C	γδ.B_C2_ALOX5	0	0.25
ADGRG5_FAM3C	γδ.CD4_C7_EX	0	0.379
ADGRG5_FAM3C	γδ.CD4_C6_REG	0.016	0.16
ADGRG5_FAM3C	γδ.CD8_C8_EX	0	0.288
ADGRG5_FAM3C	γδ.CD8_C3_MAIT	0	0.178
ADGRG5_FAM3C	γδ.CD8_C7_XCL	0	0.226
ADGRG5_FAM3C	γδ.CD8/CD4_PROLIF	0	0.236
ADGRG5_FAM3C	γδ.DN	0	0.19
ADGRG5_FAM3C	γδ.NK_C7_CCL4	0	0.275
ADGRG5_FAM3C	γδ.NK_C9_CXCL13	0	0.332
ADGRG5_FAM3C	γδ.NK_C2_FGFBP2	0	0.169
ADGRG5_FAM3C	γδ.NK_C5_ISG15	0	0.258
ADGRG5_FAM3C	γδ.NK_C6_ITM2A	0	0.337
ADGRG5_FAM3C	γδ.NK_C8_MT1E	0	0.24
ADGRG5_FAM3C	γδ.NK_C1_SELL	0	0.165
ADGRG5_FAM3C	γδ.NK_C10_STMN1	0	0.277
ADGRG5_FAM3C	γδ.NK_C3_TNF	0	0.233
ADGRG5_FAM3C	γδ.NK_C4_TYMS	0	0.193
ADGRG5_FAM3C	γδ.DC_C5_ITM2C	0	0.165
ADGRG5_FAM3C	γδ.Plasma_C2_IGHG	0	0.211
ADGRG5_FAM3C	γδ.Plasma_C1_JCHAIN	0	0.292
ADGRG5_FAM3C	γδ.TAM	0.046	0.156
ADGRG5_FAM3C	NK_C9_CXCL13.B_C4_CD11c	0	0.327
ADGRG5_FAM3C	NK_C9_CXCL13.B_C5_CD83	0	0.199
ADGRG5_FAM3C	NK_C9_CXCL13.B_C3_ITGB1	0	0.218
ADGRG5_FAM3C	NK_C9_CXCL13.B_C1_NAÏVE	0	0.255
ADGRG5_FAM3C	NK_C9_CXCL13.B_C6_TNF	0	0.167
ADGRG5_FAM3C	NK_C9_CXCL13.B_C2_ALOX5	0	0.212
ADGRG5_FAM3C	NK_C9_CXCL13.CD4_C7_EX	0	0.341
ADGRG5_FAM3C	NK_C9_CXCL13.CD8_C8_EX	0	0.25
ADGRG5_FAM3C	NK_C9_CXCL13.CD8_C7_XCL	0	0.188
ADGRG5_FAM3C	NK_C9_CXCL13.CD8/CD4_PROLIF	0	0.198
ADGRG5_FAM3C	NK_C9_CXCL13.NK_C7_CCL4	0	0.237
ADGRG5_FAM3C	NK_C9_CXCL13.NK_C9_CXCL13	0	0.294
ADGRG5_FAM3C	NK_C9_CXCL13.NK_C5_ISG15	0	0.22
ADGRG5_FAM3C	NK_C9_CXCL13.NK_C6_ITM2A	0	0.299
ADGRG5_FAM3C	NK_C9_CXCL13.NK_C8_MT1E	0	0.202
ADGRG5_FAM3C	NK_C9_CXCL13.NK_C10_STMN1	0	0.239
ADGRG5_FAM3C	NK_C9_CXCL13.NK_C3_TNF	0	0.195
ADGRG5_FAM3C	NK_C9_CXCL13.NK_C4_TYMS	0.048	0.155
ADGRG5_FAM3C	NK_C9_CXCL13.Plasma_C2_IGHG	0	0.173
ADGRG5_FAM3C	NK_C9_CXCL13.Plasma_C1_JCHAIN	0	0.254
ADGRG5_FAM3C	NK_C2_FGFBP2.B_C4_CD11c	0	0.373
ADGRG5_FAM3C	NK_C2_FGFBP2.B_C5_CD83	0	0.245
ADGRG5_FAM3C	NK_C2_FGFBP2.B_C3_ITGB1	0	0.265
ADGRG5_FAM3C	NK_C2_FGFBP2.B_C1_NAÏVE	0	0.301
ADGRG5_FAM3C	NK_C2_FGFBP2.B_C6_TNF	0	0.214
ADGRG5_FAM3C	NK_C2_FGFBP2.B_C2_ALOX5	0	0.259
ADGRG5_FAM3C	NK_C2_FGFBP2.CD4_C5_CXCL13	0.016	0.165
ADGRG5_FAM3C	NK_C2_FGFBP2.CD4_C3_EFF	0.016	0.162
ADGRG5_FAM3C	NK_C2_FGFBP2.CD4_C7_EX	0	0.387
ADGRG5_FAM3C	NK_C2_FGFBP2.CD4_C4_HSP	0.014	0.154
ADGRG5_FAM3C	NK_C2_FGFBP2.CD4_C6_REG	0.016	0.169
ADGRG5_FAM3C	NK_C2_FGFBP2.CD8_C6_CCL4	0.048	0.162
ADGRG5_FAM3C	NK_C2_FGFBP2.CD8_C5_EFF	0.032	0.16
ADGRG5_FAM3C	NK_C2_FGFBP2.CD8_C8_EX	0	0.297
ADGRG5_FAM3C	NK_C2_FGFBP2.CD8_C3_MAIT	0	0.187
ADGRG5_FAM3C	NK_C2_FGFBP2.CD8_C7_XCL	0	0.235
ADGRG5_FAM3C	NK_C2_FGFBP2.CD8/CD4_PROLIF	0	0.245
ADGRG5_FAM3C	NK_C2_FGFBP2.DC_C1_FCER1A	0.048	0.156
ADGRG5_FAM3C	NK_C2_FGFBP2.γδ	0	0.163
ADGRG5_FAM3C	NK_C2_FGFBP2.DN	0	0.199
ADGRG5_FAM3C	NK_C2_FGFBP2.Mono_C4_CXCL10	0.015	0.159
ADGRG5_FAM3C	NK_C2_FGFBP2.NK_C7_CCL4	0	0.283
ADGRG5_FAM3C	NK_C2_FGFBP2.NK_C9_CXCL13	0	0.341
ADGRG5_FAM3C	NK_C2_FGFBP2.NK_C2_FGFBP2	0	0.178
ADGRG5_FAM3C	NK_C2_FGFBP2.NK_C5_ISG15	0	0.267
ADGRG5_FAM3C	NK_C2_FGFBP2.NK_C6_ITM2A	0	0.346
ADGRG5_FAM3C	NK_C2_FGFBP2.NK_C8_MT1E	0	0.248
ADGRG5_FAM3C	NK_C2_FGFBP2.NK_C1_SELL	0	0.174
ADGRG5_FAM3C	NK_C2_FGFBP2.NK_C10_STMN1	0	0.285
ADGRG5_FAM3C	NK_C2_FGFBP2.NK_C3_TNF	0	0.242
ADGRG5_FAM3C	NK_C2_FGFBP2.NK_C4_TYMS	0	0.201
ADGRG5_FAM3C	NK_C2_FGFBP2.DC_C5_ITM2C	0	0.174
ADGRG5_FAM3C	NK_C2_FGFBP2.Plasma_C2_IGHG	0	0.22
ADGRG5_FAM3C	NK_C2_FGFBP2.Plasma_C1_JCHAIN	0	0.3
ADGRG5_FAM3C	NK_C2_FGFBP2.TAM	0.044	0.165
ADGRG5_FAM3C	NK_C1_SELL.B_C4_CD11c	0	0.347
ADGRG5_FAM3C	NK_C1_SELL.B_C5_CD83	0	0.22
ADGRG5_FAM3C	NK_C1_SELL.B_C3_ITGB1	0	0.239
ADGRG5_FAM3C	NK_C1_SELL.B_C1_NAÏVE	0	0.276
ADGRG5_FAM3C	NK_C1_SELL.B_C6_TNF	0	0.188
ADGRG5_FAM3C	NK_C1_SELL.B_C2_ALOX5	0	0.233
ADGRG5_FAM3C	NK_C1_SELL.CD4_C7_EX	0	0.361
ADGRG5_FAM3C	NK_C1_SELL.CD8_C8_EX	0	0.271
ADGRG5_FAM3C	NK_C1_SELL.CD8_C3_MAIT	0.03	0.161
ADGRG5_FAM3C	NK_C1_SELL.CD8_C7_XCL	0	0.209
ADGRG5_FAM3C	NK_C1_SELL.CD8/CD4_PROLIF	0	0.219
ADGRG5_FAM3C	NK_C1_SELL.DN	0	0.173
ADGRG5_FAM3C	NK_C1_SELL.NK_C7_CCL4	0	0.257
ADGRG5_FAM3C	NK_C1_SELL.NK_C9_CXCL13	0	0.315
ADGRG5_FAM3C	NK_C1_SELL.NK_C5_ISG15	0	0.241
ADGRG5_FAM3C	NK_C1_SELL.NK_C6_ITM2A	0	0.32
ADGRG5_FAM3C	NK_C1_SELL.NK_C8_MT1E	0	0.223
ADGRG5_FAM3C	NK_C1_SELL.NK_C10_STMN1	0	0.26
ADGRG5_FAM3C	NK_C1_SELL.NK_C3_TNF	0	0.216
ADGRG5_FAM3C	NK_C1_SELL.NK_C4_TYMS	0.016	0.176
ADGRG5_FAM3C	NK_C1_SELL.Plasma_C2_IGHG	0	0.194
ADGRG5_FAM3C	NK_C1_SELL.Plasma_C1_JCHAIN	0	0.274
ADGRG5_FAM3C	NK_C10_STMN1.B_C4_CD11c	0	0.299
ADGRG5_FAM3C	NK_C10_STMN1.B_C5_CD83	0.016	0.171
ADGRG5_FAM3C	NK_C10_STMN1.B_C3_ITGB1	0	0.19
ADGRG5_FAM3C	NK_C10_STMN1.B_C1_NAÏVE	0	0.227
ADGRG5_FAM3C	NK_C10_STMN1.B_C2_ALOX5	0	0.184
ADGRG5_FAM3C	NK_C10_STMN1.CD4_C7_EX	0	0.313
ADGRG5_FAM3C	NK_C10_STMN1.CD8_C8_EX	0	0.222
ADGRG5_FAM3C	NK_C10_STMN1.CD8_C7_XCL	0	0.16
ADGRG5_FAM3C	NK_C10_STMN1.CD8/CD4_PROLIF	0.016	0.171
ADGRG5_FAM3C	NK_C10_STMN1.NK_C7_CCL4	0	0.209
ADGRG5_FAM3C	NK_C10_STMN1.NK_C9_CXCL13	0	0.266
ADGRG5_FAM3C	NK_C10_STMN1.NK_C5_ISG15	0.016	0.192
ADGRG5_FAM3C	NK_C10_STMN1.NK_C6_ITM2A	0	0.272
ADGRG5_FAM3C	NK_C10_STMN1.NK_C8_MT1E	0	0.174
ADGRG5_FAM3C	NK_C10_STMN1.NK_C10_STMN1	0	0.211
ADGRG5_FAM3C	NK_C10_STMN1.Plasma_C1_JCHAIN	0	0.226
ADGRG5_FAM3C	NK_C3_TNF.B_C4_CD11c	0	0.403
ADGRG5_FAM3C	NK_C3_TNF.B_C5_CD83	0	0.275
ADGRG5_FAM3C	NK_C3_TNF.B_C3_ITGB1	0	0.294
ADGRG5_FAM3C	NK_C3_TNF.B_C1_NAÏVE	0	0.331
ADGRG5_FAM3C	NK_C3_TNF.B_C6_TNF	0	0.243
ADGRG5_FAM3C	NK_C3_TNF.B_C2_ALOX5	0	0.288
ADGRG5_FAM3C	NK_C3_TNF.CD4_C5_CXCL13	0	0.195
ADGRG5_FAM3C	NK_C3_TNF.CD4_C3_EFF	0	0.192
ADGRG5_FAM3C	NK_C3_TNF.CD4_C7_EX	0	0.417
ADGRG5_FAM3C	NK_C3_TNF.CD4_C4_HSP	0	0.184
ADGRG5_FAM3C	NK_C3_TNF.CD4_C6_REG	0	0.198
ADGRG5_FAM3C	NK_C3_TNF.CD8_C6_CCL4	0.016	0.191
ADGRG5_FAM3C	NK_C3_TNF.CD8_C2_CM	0	0.175
ADGRG5_FAM3C	NK_C3_TNF.CD8_C5_EFF	0	0.19
ADGRG5_FAM3C	NK_C3_TNF.CD8_C8_EX	0	0.326
ADGRG5_FAM3C	NK_C3_TNF.CD8_C3_MAIT	0	0.216
ADGRG5_FAM3C	NK_C3_TNF.CD8_C1_NAÏVE	0	0.181
ADGRG5_FAM3C	NK_C3_TNF.CD8_C7_XCL	0	0.264
ADGRG5_FAM3C	NK_C3_TNF.CD8/CD4_PROLIF	0	0.274
ADGRG5_FAM3C	NK_C3_TNF.DC_C1_FCER1A	0.016	0.186
ADGRG5_FAM3C	NK_C3_TNF.DC_C3_CD1C	0	0.181
ADGRG5_FAM3C	NK_C3_TNF.γδ	0	0.193
ADGRG5_FAM3C	NK_C3_TNF.DN	0	0.228
ADGRG5_FAM3C	NK_C3_TNF.Mono_C1/C2/C3	0	0.173
ADGRG5_FAM3C	NK_C3_TNF.Mono_C4_CXCL10	0	0.188
ADGRG5_FAM3C	NK_C3_TNF.NK_C7_CCL4	0	0.313
ADGRG5_FAM3C	NK_C3_TNF.NK_C9_CXCL13	0	0.37
ADGRG5_FAM3C	NK_C3_TNF.NK_C2_FGFBP2	0	0.207
ADGRG5_FAM3C	NK_C3_TNF.NK_C5_ISG15	0	0.296
ADGRG5_FAM3C	NK_C3_TNF.NK_C6_ITM2A	0	0.375
ADGRG5_FAM3C	NK_C3_TNF.NK_C8_MT1E	0	0.278
ADGRG5_FAM3C	NK_C3_TNF.NK_C1_SELL	0	0.203
ADGRG5_FAM3C	NK_C3_TNF.NK_C10_STMN1	0	0.315
ADGRG5_FAM3C	NK_C3_TNF.NK_C3_TNF	0	0.271
ADGRG5_FAM3C	NK_C3_TNF.NK_C4_TYMS	0	0.231
ADGRG5_FAM3C	NK_C3_TNF.DC_C5_ITM2C	0	0.203
ADGRG5_FAM3C	NK_C3_TNF.Plasma_C2_IGHG	0	0.249
ADGRG5_FAM3C	NK_C3_TNF.Plasma_C1_JCHAIN	0	0.329
ADGRG5_FAM3C	NK_C3_TNF.TAM	0	0.194
ADGRG5_FAM3C	NK_C4_TYMS.B_C4_CD11c	0	0.341
ADGRG5_FAM3C	NK_C4_TYMS.B_C5_CD83	0	0.213
ADGRG5_FAM3C	NK_C4_TYMS.B_C3_ITGB1	0	0.233
ADGRG5_FAM3C	NK_C4_TYMS.B_C1_NAÏVE	0	0.269
ADGRG5_FAM3C	NK_C4_TYMS.B_C6_TNF	0	0.182
ADGRG5_FAM3C	NK_C4_TYMS.B_C2_ALOX5	0	0.226
ADGRG5_FAM3C	NK_C4_TYMS.CD4_C7_EX	0	0.355
ADGRG5_FAM3C	NK_C4_TYMS.CD8_C8_EX	0	0.264
ADGRG5_FAM3C	NK_C4_TYMS.CD8_C3_MAIT	0.047	0.155
ADGRG5_FAM3C	NK_C4_TYMS.CD8_C7_XCL	0	0.202
ADGRG5_FAM3C	NK_C4_TYMS.CD8/CD4_PROLIF	0	0.213
ADGRG5_FAM3C	NK_C4_TYMS.NK_C7_CCL4	0	0.251
ADGRG5_FAM3C	NK_C4_TYMS.NK_C9_CXCL13	0	0.308
ADGRG5_FAM3C	NK_C4_TYMS.NK_C5_ISG15	0	0.234
ADGRG5_FAM3C	NK_C4_TYMS.NK_C6_ITM2A	0	0.314
ADGRG5_FAM3C	NK_C4_TYMS.NK_C8_MT1E	0	0.216
ADGRG5_FAM3C	NK_C4_TYMS.NK_C10_STMN1	0	0.253
ADGRG5_FAM3C	NK_C4_TYMS.NK_C3_TNF	0	0.21
ADGRG5_FAM3C	NK_C4_TYMS.NK_C4_TYMS	0.016	0.169
ADGRG5_FAM3C	NK_C4_TYMS.Plasma_C2_IGHG	0	0.188
ADGRG5_FAM3C	NK_C4_TYMS.Plasma_C1_JCHAIN	0	0.268
ADGRG5_FAM3C	DC_C5_ITM2C.B_C4_CD11c	0	0.387
ADGRG5_FAM3C	DC_C5_ITM2C.B_C5_CD83	0	0.259
ADGRG5_FAM3C	DC_C5_ITM2C.B_C3_ITGB1	0	0.278
ADGRG5_FAM3C	DC_C5_ITM2C.B_C1_NAÏVE	0	0.315
ADGRG5_FAM3C	DC_C5_ITM2C.B_C6_TNF	0	0.227
ADGRG5_FAM3C	DC_C5_ITM2C.B_C2_ALOX5	0	0.272
ADGRG5_FAM3C	DC_C5_ITM2C.CD4_C5_CXCL13	0	0.179
ADGRG5_FAM3C	DC_C5_ITM2C.CD4_C3_EFF	0	0.176
ADGRG5_FAM3C	DC_C5_ITM2C.CD4_C7_EX	0	0.401
ADGRG5_FAM3C	DC_C5_ITM2C.CD4_C4_HSP	0	0.168
ADGRG5_FAM3C	DC_C5_ITM2C.CD4_C6_REG	0	0.182
ADGRG5_FAM3C	DC_C5_ITM2C.CD8_C6_CCL4	0	0.175
ADGRG5_FAM3C	DC_C5_ITM2C.CD8_C2_CM	0.015	0.159
ADGRG5_FAM3C	DC_C5_ITM2C.CD8_C5_EFF	0	0.173
ADGRG5_FAM3C	DC_C5_ITM2C.CD8_C8_EX	0	0.31
ADGRG5_FAM3C	DC_C5_ITM2C.CD8_C3_MAIT	0	0.2
ADGRG5_FAM3C	DC_C5_ITM2C.CD8_C1_NAÏVE	0.016	0.165
ADGRG5_FAM3C	DC_C5_ITM2C.CD8_C7_XCL	0	0.248
ADGRG5_FAM3C	DC_C5_ITM2C.CD8/CD4_PROLIF	0	0.258
ADGRG5_FAM3C	DC_C5_ITM2C.DC_C1_FCER1A	0	0.17
ADGRG5_FAM3C	DC_C5_ITM2C.DC_C3_CD1C	0.048	0.165
ADGRG5_FAM3C	DC_C5_ITM2C.γδ	0	0.177
ADGRG5_FAM3C	DC_C5_ITM2C.DN	0	0.212
ADGRG5_FAM3C	DC_C5_ITM2C.Mono_C1/C2/C3	0.032	0.157
ADGRG5_FAM3C	DC_C5_ITM2C.Mono_C4_CXCL10	0	0.172
ADGRG5_FAM3C	DC_C5_ITM2C.NK_C7_CCL4	0	0.297
ADGRG5_FAM3C	DC_C5_ITM2C.NK_C9_CXCL13	0	0.354
ADGRG5_FAM3C	DC_C5_ITM2C.NK_C2_FGFBP2	0	0.191
ADGRG5_FAM3C	DC_C5_ITM2C.NK_C5_ISG15	0	0.28
ADGRG5_FAM3C	DC_C5_ITM2C.NK_C6_ITM2A	0	0.359
ADGRG5_FAM3C	DC_C5_ITM2C.NK_C8_MT1E	0	0.262
ADGRG5_FAM3C	DC_C5_ITM2C.NK_C1_SELL	0	0.187
ADGRG5_FAM3C	DC_C5_ITM2C.NK_C10_STMN1	0	0.299
ADGRG5_FAM3C	DC_C5_ITM2C.NK_C3_TNF	0	0.255
ADGRG5_FAM3C	DC_C5_ITM2C.NK_C4_TYMS	0	0.215
ADGRG5_FAM3C	DC_C5_ITM2C.DC_C5_ITM2C	0	0.187
ADGRG5_FAM3C	DC_C5_ITM2C.Plasma_C2_IGHG	0	0.233
ADGRG5_FAM3C	DC_C5_ITM2C.Plasma_C1_JCHAIN	0	0.313
ADGRG5_FAM3C	DC_C5_ITM2C.TAM	0	0.178
ADGRG5_FAM3C	Plasma_C2_IGHG.B_C4_CD11c	0	0.289
ADGRG5_FAM3C	Plasma_C2_IGHG.B_C5_CD83	0	0.161
ADGRG5_FAM3C	Plasma_C2_IGHG.B_C3_ITGB1	0	0.18
ADGRG5_FAM3C	Plasma_C2_IGHG.B_C1_NAÏVE	0	0.217
ADGRG5_FAM3C	Plasma_C2_IGHG.B_C2_ALOX5	0	0.174
ADGRG5_FAM3C	Plasma_C2_IGHG.CD4_C7_EX	0	0.303
ADGRG5_FAM3C	Plasma_C2_IGHG.CD8_C8_EX	0	0.212
ADGRG5_FAM3C	Plasma_C2_IGHG.CD8/CD4_PROLIF	0	0.16
ADGRG5_FAM3C	Plasma_C2_IGHG.NK_C7_CCL4	0	0.199
ADGRG5_FAM3C	Plasma_C2_IGHG.NK_C9_CXCL13	0	0.256
ADGRG5_FAM3C	Plasma_C2_IGHG.NK_C5_ISG15	0.016	0.182
ADGRG5_FAM3C	Plasma_C2_IGHG.NK_C6_ITM2A	0	0.261
ADGRG5_FAM3C	Plasma_C2_IGHG.NK_C8_MT1E	0	0.164
ADGRG5_FAM3C	Plasma_C2_IGHG.NK_C10_STMN1	0	0.201
ADGRG5_FAM3C	Plasma_C2_IGHG.Plasma_C1_JCHAIN	0	0.216
ADGRG5_FAM3C	Plasma_C1_JCHAIN.B_C4_CD11c	0	0.299
ADGRG5_FAM3C	Plasma_C1_JCHAIN.B_C5_CD83	0.016	0.171
ADGRG5_FAM3C	Plasma_C1_JCHAIN.B_C3_ITGB1	0	0.19
ADGRG5_FAM3C	Plasma_C1_JCHAIN.B_C1_NAÏVE	0	0.227
ADGRG5_FAM3C	Plasma_C1_JCHAIN.B_C2_ALOX5	0.014	0.184
ADGRG5_FAM3C	Plasma_C1_JCHAIN.CD4_C7_EX	0	0.313
ADGRG5_FAM3C	Plasma_C1_JCHAIN.CD8_C8_EX	0	0.222
ADGRG5_FAM3C	Plasma_C1_JCHAIN.CD8_C7_XCL	0.032	0.16
ADGRG5_FAM3C	Plasma_C1_JCHAIN.CD8/CD4_PROLIF	0.014	0.171
ADGRG5_FAM3C	Plasma_C1_JCHAIN.NK_C7_CCL4	0	0.209
ADGRG5_FAM3C	Plasma_C1_JCHAIN.NK_C9_CXCL13	0	0.266
ADGRG5_FAM3C	Plasma_C1_JCHAIN.NK_C5_ISG15	0.016	0.192
ADGRG5_FAM3C	Plasma_C1_JCHAIN.NK_C6_ITM2A	0	0.272
ADGRG5_FAM3C	Plasma_C1_JCHAIN.NK_C8_MT1E	0	0.174
ADGRG5_FAM3C	Plasma_C1_JCHAIN.NK_C10_STMN1	0	0.211
ADGRG5_FAM3C	Plasma_C1_JCHAIN.Plasma_C1_JCHAIN	0	0.226
ADORA2A_ENTPD1	B_C4_CD11c.B_C4_CD11c	0	0.136
ADORA2A_ENTPD1	B_C4_CD11c.B_C6_TNF	0	0.116
ADORA2A_ENTPD1	B_C4_CD11c.CD8_C8_EX	0	0.144
ADORA2A_ENTPD1	B_C4_CD11c.CD8_C7_XCL	0	0.139
ADORA2A_ENTPD1	B_C4_CD11c.DC_C2_CLEC9A	0	0.175
ADORA2A_ENTPD1	B_C4_CD11c.DC_C1_FCER1A	0	0.152
ADORA2A_ENTPD1	B_C4_CD11c.DC_C3_CD1C	0	0.189
ADORA2A_ENTPD1	B_C4_CD11c.Mono_C1/C2/C3	0	0.134
ADORA2A_ENTPD1	B_C4_CD11c.NK_C7_CCL4	0	0.154
ADORA2A_ENTPD1	B_C4_CD11c.NK_C9_CXCL13	0	0.236
ADORA2A_ENTPD1	B_C4_CD11c.NK_C6_ITM2A	0.016	0.111
ADORA2A_ENTPD1	B_C4_CD11c.NK_C8_MT1E	0	0.117
ADORA2A_ENTPD1	B_C4_CD11c.NK_C10_STMN1	0	0.126
ADORA2A_ENTPD1	B_C4_CD11c.Plasma_C1_JCHAIN	0	0.188
ADORA2A_ENTPD1	B_C4_CD11c.TAM	0	0.124
ADORA2A_ENTPD1	B_C5_CD83.B_C4_CD11c	0	0.136
ADORA2A_ENTPD1	B_C5_CD83.B_C1_NAÏVE	0.048	0.112
ADORA2A_ENTPD1	B_C5_CD83.B_C6_TNF	0.016	0.116
ADORA2A_ENTPD1	B_C5_CD83.CD8_C8_EX	0	0.144
ADORA2A_ENTPD1	B_C5_CD83.CD8_C7_XCL	0	0.138
ADORA2A_ENTPD1	B_C5_CD83.DC_C2_CLEC9A	0	0.175
ADORA2A_ENTPD1	B_C5_CD83.DC_C1_FCER1A	0	0.152
ADORA2A_ENTPD1	B_C5_CD83.DC_C3_CD1C	0	0.189
ADORA2A_ENTPD1	B_C5_CD83.Mono_C1/C2/C3	0	0.133
ADORA2A_ENTPD1	B_C5_CD83.Mono_C4_CXCL10	0.032	0.113
ADORA2A_ENTPD1	B_C5_CD83.NK_C7_CCL4	0	0.153
ADORA2A_ENTPD1	B_C5_CD83.NK_C9_CXCL13	0	0.236
ADORA2A_ENTPD1	B_C5_CD83.NK_C8_MT1E	0.032	0.116
ADORA2A_ENTPD1	B_C5_CD83.NK_C10_STMN1	0	0.125
ADORA2A_ENTPD1	B_C5_CD83.Plasma_C1_JCHAIN	0	0.188
ADORA2A_ENTPD1	B_C5_CD83.TAM	0	0.124
ADORA2A_ENTPD1	B_C3_ITGB1.B_C4_CD11c	0	0.129
ADORA2A_ENTPD1	B_C3_ITGB1.B_C6_TNF	0.015	0.109
ADORA2A_ENTPD1	B_C3_ITGB1.CD8_C8_EX	0	0.136
ADORA2A_ENTPD1	B_C3_ITGB1.CD8_C7_XCL	0	0.131
ADORA2A_ENTPD1	B_C3_ITGB1.DC_C2_CLEC9A	0	0.168
ADORA2A_ENTPD1	B_C3_ITGB1.DC_C1_FCER1A	0	0.145
ADORA2A_ENTPD1	B_C3_ITGB1.DC_C3_CD1C	0	0.181
ADORA2A_ENTPD1	B_C3_ITGB1.Mono_C1/C2/C3	0	0.126
ADORA2A_ENTPD1	B_C3_ITGB1.NK_C7_CCL4	0	0.146
ADORA2A_ENTPD1	B_C3_ITGB1.NK_C9_CXCL13	0	0.229
ADORA2A_ENTPD1	B_C3_ITGB1.NK_C10_STMN1	0	0.118
ADORA2A_ENTPD1	B_C3_ITGB1.Plasma_C1_JCHAIN	0	0.18
ADORA2A_ENTPD1	B_C3_ITGB1.TAM	0.047	0.117
ADORA2A_ENTPD1	B_C1_NAÏVE.B_C4_CD11c	0	0.144
ADORA2A_ENTPD1	B_C1_NAÏVE.B_C1_NAÏVE	0.03	0.119
ADORA2A_ENTPD1	B_C1_NAÏVE.B_C6_TNF	0	0.124
ADORA2A_ENTPD1	B_C1_NAÏVE.B_C2_ALOX5	0.045	0.114
ADORA2A_ENTPD1	B_C1_NAÏVE.CD4_C6_REG	0.03	0.109
ADORA2A_ENTPD1	B_C1_NAÏVE.CD8_C8_EX	0	0.151
ADORA2A_ENTPD1	B_C1_NAÏVE.CD8_C7_XCL	0	0.146
ADORA2A_ENTPD1	B_C1_NAÏVE.CD8/CD4_PROLIF	0.016	0.115
ADORA2A_ENTPD1	B_C1_NAÏVE.DC_C2_CLEC9A	0	0.183
ADORA2A_ENTPD1	B_C1_NAÏVE.DC_C1_FCER1A	0	0.159
ADORA2A_ENTPD1	B_C1_NAÏVE.DC_C3_CD1C	0	0.196
ADORA2A_ENTPD1	B_C1_NAÏVE.Mono_C1/C2/C3	0	0.141
ADORA2A_ENTPD1	B_C1_NAÏVE.Mono_C4_CXCL10	0.016	0.121
ADORA2A_ENTPD1	B_C1_NAÏVE.NK_C7_CCL4	0	0.161
ADORA2A_ENTPD1	B_C1_NAÏVE.NK_C9_CXCL13	0	0.244
ADORA2A_ENTPD1	B_C1_NAÏVE.NK_C6_ITM2A	0.031	0.118
ADORA2A_ENTPD1	B_C1_NAÏVE.NK_C8_MT1E	0	0.124
ADORA2A_ENTPD1	B_C1_NAÏVE.NK_C10_STMN1	0	0.133
ADORA2A_ENTPD1	B_C1_NAÏVE.Plasma_C1_JCHAIN	0	0.195
ADORA2A_ENTPD1	B_C1_NAÏVE.TAM	0	0.132
ADORA2A_ENTPD1	CD4_C2_CM.B_C4_CD11c	0	0.134
ADORA2A_ENTPD1	CD4_C2_CM.B_C6_TNF	0.032	0.114
ADORA2A_ENTPD1	CD4_C2_CM.CD8_C8_EX	0	0.142
ADORA2A_ENTPD1	CD4_C2_CM.CD8_C7_XCL	0	0.136
ADORA2A_ENTPD1	CD4_C2_CM.DC_C2_CLEC9A	0	0.173
ADORA2A_ENTPD1	CD4_C2_CM.DC_C1_FCER1A	0	0.15
ADORA2A_ENTPD1	CD4_C2_CM.DC_C3_CD1C	0	0.187
ADORA2A_ENTPD1	CD4_C2_CM.Mono_C1/C2/C3	0	0.131
ADORA2A_ENTPD1	CD4_C2_CM.NK_C7_CCL4	0	0.151
ADORA2A_ENTPD1	CD4_C2_CM.NK_C9_CXCL13	0	0.234
ADORA2A_ENTPD1	CD4_C2_CM.NK_C8_MT1E	0.016	0.114
ADORA2A_ENTPD1	CD4_C2_CM.NK_C10_STMN1	0	0.123
ADORA2A_ENTPD1	CD4_C2_CM.Plasma_C1_JCHAIN	0	0.186
ADORA2A_ENTPD1	CD4_C2_CM.TAM	0.032	0.122
ADORA2A_ENTPD1	CD4_C5_CXCL13.B_C4_CD11c	0	0.141
ADORA2A_ENTPD1	CD4_C5_CXCL13.B_C1_NAÏVE	0	0.117
ADORA2A_ENTPD1	CD4_C5_CXCL13.B_C6_TNF	0	0.121
ADORA2A_ENTPD1	CD4_C5_CXCL13.CD8_C8_EX	0	0.149
ADORA2A_ENTPD1	CD4_C5_CXCL13.CD8_C7_XCL	0	0.143
ADORA2A_ENTPD1	CD4_C5_CXCL13.CD8/CD4_PROLIF	0.016	0.113
ADORA2A_ENTPD1	CD4_C5_CXCL13.DC_C2_CLEC9A	0	0.18
ADORA2A_ENTPD1	CD4_C5_CXCL13.DC_C1_FCER1A	0	0.157
ADORA2A_ENTPD1	CD4_C5_CXCL13.DC_C3_CD1C	0	0.194
ADORA2A_ENTPD1	CD4_C5_CXCL13.Mono_C1/C2/C3	0	0.138
ADORA2A_ENTPD1	CD4_C5_CXCL13.Mono_C4_CXCL10	0.016	0.118
ADORA2A_ENTPD1	CD4_C5_CXCL13.NK_C7_CCL4	0	0.158
ADORA2A_ENTPD1	CD4_C5_CXCL13.NK_C9_CXCL13	0	0.241
ADORA2A_ENTPD1	CD4_C5_CXCL13.NK_C6_ITM2A	0.016	0.116
ADORA2A_ENTPD1	CD4_C5_CXCL13.NK_C8_MT1E	0	0.121
ADORA2A_ENTPD1	CD4_C5_CXCL13.NK_C10_STMN1	0	0.131
ADORA2A_ENTPD1	CD4_C5_CXCL13.Plasma_C1_JCHAIN	0	0.193
ADORA2A_ENTPD1	CD4_C5_CXCL13.TAM	0	0.129
ADORA2A_ENTPD1	CD4_C7_EX.B_C4_CD11c	0	0.172
ADORA2A_ENTPD1	CD4_C7_EX.B_C5_CD83	0	0.124
ADORA2A_ENTPD1	CD4_C7_EX.B_C3_ITGB1	0	0.127
ADORA2A_ENTPD1	CD4_C7_EX.B_C1_NAÏVE	0	0.148
ADORA2A_ENTPD1	CD4_C7_EX.B_C6_TNF	0	0.152
ADORA2A_ENTPD1	CD4_C7_EX.B_C2_ALOX5	0	0.142
ADORA2A_ENTPD1	CD4_C7_EX.CD4_C6_REG	0	0.137
ADORA2A_ENTPD1	CD4_C7_EX.CD8_C8_EX	0	0.18
ADORA2A_ENTPD1	CD4_C7_EX.CD8_C7_XCL	0	0.174
ADORA2A_ENTPD1	CD4_C7_EX.CD8/CD4_PROLIF	0	0.144
ADORA2A_ENTPD1	CD4_C7_EX.DC_C2_CLEC9A	0	0.211
ADORA2A_ENTPD1	CD4_C7_EX.DC_C1_FCER1A	0	0.188
ADORA2A_ENTPD1	CD4_C7_EX.DC_C3_CD1C	0	0.225
ADORA2A_ENTPD1	CD4_C7_EX.Mono_C1/C2/C3	0	0.17
ADORA2A_ENTPD1	CD4_C7_EX.Mono_C4_CXCL10	0	0.149
ADORA2A_ENTPD1	CD4_C7_EX.NK_C7_CCL4	0	0.189
ADORA2A_ENTPD1	CD4_C7_EX.NK_C9_CXCL13	0	0.272
ADORA2A_ENTPD1	CD4_C7_EX.NK_C6_ITM2A	0	0.147
ADORA2A_ENTPD1	CD4_C7_EX.NK_C8_MT1E	0	0.152
ADORA2A_ENTPD1	CD4_C7_EX.NK_C10_STMN1	0	0.162
ADORA2A_ENTPD1	CD4_C7_EX.Plasma_C2_IGHG	0.045	0.118
ADORA2A_ENTPD1	CD4_C7_EX.Plasma_C1_JCHAIN	0	0.224
ADORA2A_ENTPD1	CD4_C7_EX.TAM	0	0.16
ADORA2A_ENTPD1	CD4_C1_NAÏVE.B_C4_CD11c	0	0.16
ADORA2A_ENTPD1	CD4_C1_NAÏVE.B_C1_NAÏVE	0	0.136
ADORA2A_ENTPD1	CD4_C1_NAÏVE.B_C6_TNF	0	0.14
ADORA2A_ENTPD1	CD4_C1_NAÏVE.B_C2_ALOX5	0	0.13
ADORA2A_ENTPD1	CD4_C1_NAÏVE.CD4_C6_REG	0.014	0.125
ADORA2A_ENTPD1	CD4_C1_NAÏVE.CD8_C8_EX	0	0.167
ADORA2A_ENTPD1	CD4_C1_NAÏVE.CD8_C7_XCL	0	0.162
ADORA2A_ENTPD1	CD4_C1_NAÏVE.CD8/CD4_PROLIF	0	0.131
ADORA2A_ENTPD1	CD4_C1_NAÏVE.DC_C2_CLEC9A	0	0.199
ADORA2A_ENTPD1	CD4_C1_NAÏVE.DC_C1_FCER1A	0	0.176
ADORA2A_ENTPD1	CD4_C1_NAÏVE.DC_C3_CD1C	0	0.212
ADORA2A_ENTPD1	CD4_C1_NAÏVE.Mono_C1/C2/C3	0	0.157
ADORA2A_ENTPD1	CD4_C1_NAÏVE.Mono_C4_CXCL10	0	0.137
ADORA2A_ENTPD1	CD4_C1_NAÏVE.NK_C7_CCL4	0	0.177
ADORA2A_ENTPD1	CD4_C1_NAÏVE.NK_C9_CXCL13	0	0.26
ADORA2A_ENTPD1	CD4_C1_NAÏVE.NK_C6_ITM2A	0	0.135
ADORA2A_ENTPD1	CD4_C1_NAÏVE.NK_C8_MT1E	0	0.14
ADORA2A_ENTPD1	CD4_C1_NAÏVE.NK_C10_STMN1	0	0.149
ADORA2A_ENTPD1	CD4_C1_NAÏVE.Plasma_C1_JCHAIN	0	0.211
ADORA2A_ENTPD1	CD4_C1_NAÏVE.TAM	0	0.148
ADORA2A_ENTPD1	CD4_C6_REG.B_C4_CD11c	0	0.143
ADORA2A_ENTPD1	CD4_C6_REG.B_C1_NAÏVE	0	0.119
ADORA2A_ENTPD1	CD4_C6_REG.B_C6_TNF	0	0.123
ADORA2A_ENTPD1	CD4_C6_REG.B_C2_ALOX5	0.048	0.113
ADORA2A_ENTPD1	CD4_C6_REG.CD8_C8_EX	0	0.151
ADORA2A_ENTPD1	CD4_C6_REG.CD8_C7_XCL	0	0.145
ADORA2A_ENTPD1	CD4_C6_REG.CD8/CD4_PROLIF	0.032	0.115
ADORA2A_ENTPD1	CD4_C6_REG.DC_C2_CLEC9A	0	0.182
ADORA2A_ENTPD1	CD4_C6_REG.DC_C1_FCER1A	0	0.159
ADORA2A_ENTPD1	CD4_C6_REG.DC_C3_CD1C	0	0.196
ADORA2A_ENTPD1	CD4_C6_REG.Mono_C1/C2/C3	0	0.14
ADORA2A_ENTPD1	CD4_C6_REG.Mono_C4_CXCL10	0.016	0.12
ADORA2A_ENTPD1	CD4_C6_REG.NK_C7_CCL4	0	0.16
ADORA2A_ENTPD1	CD4_C6_REG.NK_C9_CXCL13	0	0.243
ADORA2A_ENTPD1	CD4_C6_REG.NK_C6_ITM2A	0	0.118
ADORA2A_ENTPD1	CD4_C6_REG.NK_C8_MT1E	0	0.123
ADORA2A_ENTPD1	CD4_C6_REG.NK_C10_STMN1	0	0.133
ADORA2A_ENTPD1	CD4_C6_REG.Plasma_C1_JCHAIN	0	0.195
ADORA2A_ENTPD1	CD4_C6_REG.TAM	0	0.131
ADORA2A_ENTPD1	CD8_C2_CM.B_C4_CD11c	0	0.139
ADORA2A_ENTPD1	CD8_C2_CM.B_C1_NAÏVE	0.044	0.115
ADORA2A_ENTPD1	CD8_C2_CM.B_C6_TNF	0	0.119
ADORA2A_ENTPD1	CD8_C2_CM.CD8_C8_EX	0	0.147
ADORA2A_ENTPD1	CD8_C2_CM.CD8_C7_XCL	0	0.142
ADORA2A_ENTPD1	CD8_C2_CM.CD8/CD4_PROLIF	0.032	0.111
ADORA2A_ENTPD1	CD8_C2_CM.DC_C2_CLEC9A	0	0.178
ADORA2A_ENTPD1	CD8_C2_CM.DC_C1_FCER1A	0	0.155
ADORA2A_ENTPD1	CD8_C2_CM.DC_C3_CD1C	0	0.192
ADORA2A_ENTPD1	CD8_C2_CM.Mono_C1/C2/C3	0	0.137
ADORA2A_ENTPD1	CD8_C2_CM.Mono_C4_CXCL10	0	0.116
ADORA2A_ENTPD1	CD8_C2_CM.NK_C7_CCL4	0	0.157
ADORA2A_ENTPD1	CD8_C2_CM.NK_C9_CXCL13	0	0.239
ADORA2A_ENTPD1	CD8_C2_CM.NK_C6_ITM2A	0.016	0.114
ADORA2A_ENTPD1	CD8_C2_CM.NK_C8_MT1E	0.015	0.12
ADORA2A_ENTPD1	CD8_C2_CM.NK_C10_STMN1	0	0.129
ADORA2A_ENTPD1	CD8_C2_CM.Plasma_C1_JCHAIN	0	0.191
ADORA2A_ENTPD1	CD8_C2_CM.TAM	0	0.127
ADORA2A_ENTPD1	CD8_C4_EM.B_C4_CD11c	0	0.158
ADORA2A_ENTPD1	CD8_C4_EM.B_C1_NAÏVE	0	0.134
ADORA2A_ENTPD1	CD8_C4_EM.B_C6_TNF	0	0.138
ADORA2A_ENTPD1	CD8_C4_EM.B_C2_ALOX5	0	0.128
ADORA2A_ENTPD1	CD8_C4_EM.CD4_C6_REG	0.03	0.123
ADORA2A_ENTPD1	CD8_C4_EM.CD8_C8_EX	0	0.166
ADORA2A_ENTPD1	CD8_C4_EM.CD8_C7_XCL	0	0.16
ADORA2A_ENTPD1	CD8_C4_EM.CD8/CD4_PROLIF	0	0.13
ADORA2A_ENTPD1	CD8_C4_EM.DC_C2_CLEC9A	0	0.197
ADORA2A_ENTPD1	CD8_C4_EM.DC_C1_FCER1A	0	0.174
ADORA2A_ENTPD1	CD8_C4_EM.DC_C3_CD1C	0	0.211
ADORA2A_ENTPD1	CD8_C4_EM.Mono_C1/C2/C3	0	0.155
ADORA2A_ENTPD1	CD8_C4_EM.Mono_C4_CXCL10	0	0.135
ADORA2A_ENTPD1	CD8_C4_EM.NK_C7_CCL4	0	0.175
ADORA2A_ENTPD1	CD8_C4_EM.NK_C9_CXCL13	0	0.258
ADORA2A_ENTPD1	CD8_C4_EM.NK_C6_ITM2A	0	0.133
ADORA2A_ENTPD1	CD8_C4_EM.NK_C8_MT1E	0	0.138
ADORA2A_ENTPD1	CD8_C4_EM.NK_C10_STMN1	0	0.147
ADORA2A_ENTPD1	CD8_C4_EM.Plasma_C1_JCHAIN	0	0.21
ADORA2A_ENTPD1	CD8_C4_EM.TAM	0	0.146
ADORA2A_ENTPD1	CD8_C8_EX.B_C4_CD11c	0	0.172
ADORA2A_ENTPD1	CD8_C8_EX.B_C5_CD83	0	0.123
ADORA2A_ENTPD1	CD8_C8_EX.B_C3_ITGB1	0	0.126
ADORA2A_ENTPD1	CD8_C8_EX.B_C1_NAÏVE	0	0.148
ADORA2A_ENTPD1	CD8_C8_EX.B_C6_TNF	0	0.152
ADORA2A_ENTPD1	CD8_C8_EX.B_C2_ALOX5	0	0.142
ADORA2A_ENTPD1	CD8_C8_EX.CD4_C6_REG	0	0.137
ADORA2A_ENTPD1	CD8_C8_EX.CD8_C8_EX	0	0.179
ADORA2A_ENTPD1	CD8_C8_EX.CD8_C7_XCL	0	0.174
ADORA2A_ENTPD1	CD8_C8_EX.CD8/CD4_PROLIF	0	0.143
ADORA2A_ENTPD1	CD8_C8_EX.DC_C2_CLEC9A	0	0.211
ADORA2A_ENTPD1	CD8_C8_EX.DC_C1_FCER1A	0	0.187
ADORA2A_ENTPD1	CD8_C8_EX.DC_C3_CD1C	0	0.224
ADORA2A_ENTPD1	CD8_C8_EX.Mono_C1/C2/C3	0	0.169
ADORA2A_ENTPD1	CD8_C8_EX.Mono_C4_CXCL10	0	0.149
ADORA2A_ENTPD1	CD8_C8_EX.NK_C7_CCL4	0	0.189
ADORA2A_ENTPD1	CD8_C8_EX.NK_C9_CXCL13	0	0.272
ADORA2A_ENTPD1	CD8_C8_EX.NK_C6_ITM2A	0	0.146
ADORA2A_ENTPD1	CD8_C8_EX.NK_C8_MT1E	0	0.152
ADORA2A_ENTPD1	CD8_C8_EX.NK_C10_STMN1	0	0.161
ADORA2A_ENTPD1	CD8_C8_EX.Plasma_C2_IGHG	0.046	0.118
ADORA2A_ENTPD1	CD8_C8_EX.Plasma_C1_JCHAIN	0	0.223
ADORA2A_ENTPD1	CD8_C8_EX.TAM	0	0.16
ADORA2A_ENTPD1	CD8_C3_MAIT.B_C4_CD11c	0	0.148
ADORA2A_ENTPD1	CD8_C3_MAIT.B_C1_NAÏVE	0	0.124
ADORA2A_ENTPD1	CD8_C3_MAIT.B_C6_TNF	0	0.128
ADORA2A_ENTPD1	CD8_C3_MAIT.B_C2_ALOX5	0.014	0.118
ADORA2A_ENTPD1	CD8_C3_MAIT.CD4_C6_REG	0.014	0.113
ADORA2A_ENTPD1	CD8_C3_MAIT.CD8_C8_EX	0	0.156
ADORA2A_ENTPD1	CD8_C3_MAIT.CD8_C7_XCL	0	0.15
ADORA2A_ENTPD1	CD8_C3_MAIT.CD8/CD4_PROLIF	0.016	0.119
ADORA2A_ENTPD1	CD8_C3_MAIT.DC_C2_CLEC9A	0	0.187
ADORA2A_ENTPD1	CD8_C3_MAIT.DC_C1_FCER1A	0	0.164
ADORA2A_ENTPD1	CD8_C3_MAIT.DC_C3_CD1C	0	0.201
ADORA2A_ENTPD1	CD8_C3_MAIT.Mono_C1/C2/C3	0	0.145
ADORA2A_ENTPD1	CD8_C3_MAIT.Mono_C4_CXCL10	0	0.125
ADORA2A_ENTPD1	CD8_C3_MAIT.NK_C7_CCL4	0	0.165
ADORA2A_ENTPD1	CD8_C3_MAIT.NK_C9_CXCL13	0	0.248
ADORA2A_ENTPD1	CD8_C3_MAIT.NK_C6_ITM2A	0	0.123
ADORA2A_ENTPD1	CD8_C3_MAIT.NK_C8_MT1E	0	0.128
ADORA2A_ENTPD1	CD8_C3_MAIT.NK_C10_STMN1	0	0.137
ADORA2A_ENTPD1	CD8_C3_MAIT.Plasma_C1_JCHAIN	0	0.2
ADORA2A_ENTPD1	CD8_C3_MAIT.TAM	0	0.136
ADORA2A_ENTPD1	CD8_C7_XCL.B_C4_CD11c	0	0.151
ADORA2A_ENTPD1	CD8_C7_XCL.B_C1_NAÏVE	0	0.127
ADORA2A_ENTPD1	CD8_C7_XCL.B_C6_TNF	0	0.131
ADORA2A_ENTPD1	CD8_C7_XCL.B_C2_ALOX5	0	0.121
ADORA2A_ENTPD1	CD8_C7_XCL.CD4_C6_REG	0.014	0.116
ADORA2A_ENTPD1	CD8_C7_XCL.CD8_C8_EX	0	0.159
ADORA2A_ENTPD1	CD8_C7_XCL.CD8_C7_XCL	0	0.153
ADORA2A_ENTPD1	CD8_C7_XCL.CD8/CD4_PROLIF	0	0.122
ADORA2A_ENTPD1	CD8_C7_XCL.DC_C2_CLEC9A	0	0.19
ADORA2A_ENTPD1	CD8_C7_XCL.DC_C1_FCER1A	0	0.167
ADORA2A_ENTPD1	CD8_C7_XCL.DC_C3_CD1C	0	0.204
ADORA2A_ENTPD1	CD8_C7_XCL.Mono_C1/C2/C3	0	0.148
ADORA2A_ENTPD1	CD8_C7_XCL.Mono_C4_CXCL10	0	0.128
ADORA2A_ENTPD1	CD8_C7_XCL.NK_C7_CCL4	0	0.168
ADORA2A_ENTPD1	CD8_C7_XCL.NK_C9_CXCL13	0	0.251
ADORA2A_ENTPD1	CD8_C7_XCL.NK_C6_ITM2A	0	0.126
ADORA2A_ENTPD1	CD8_C7_XCL.NK_C8_MT1E	0.016	0.131
ADORA2A_ENTPD1	CD8_C7_XCL.NK_C10_STMN1	0	0.14
ADORA2A_ENTPD1	CD8_C7_XCL.Plasma_C1_JCHAIN	0	0.203
ADORA2A_ENTPD1	CD8_C7_XCL.TAM	0	0.139
ADORA2A_ENTPD1	CD8/CD4_PROLIF.B_C4_CD11c	0	0.162
ADORA2A_ENTPD1	CD8/CD4_PROLIF.B_C3_ITGB1	0.031	0.117
ADORA2A_ENTPD1	CD8/CD4_PROLIF.B_C1_NAÏVE	0	0.138
ADORA2A_ENTPD1	CD8/CD4_PROLIF.B_C6_TNF	0	0.142
ADORA2A_ENTPD1	CD8/CD4_PROLIF.B_C2_ALOX5	0	0.132
ADORA2A_ENTPD1	CD8/CD4_PROLIF.CD4_C6_REG	0	0.127
ADORA2A_ENTPD1	CD8/CD4_PROLIF.CD8_C8_EX	0	0.17
ADORA2A_ENTPD1	CD8/CD4_PROLIF.CD8_C7_XCL	0	0.164
ADORA2A_ENTPD1	CD8/CD4_PROLIF.CD8/CD4_PROLIF	0	0.133
ADORA2A_ENTPD1	CD8/CD4_PROLIF.DC_C2_CLEC9A	0	0.201
ADORA2A_ENTPD1	CD8/CD4_PROLIF.DC_C1_FCER1A	0	0.178
ADORA2A_ENTPD1	CD8/CD4_PROLIF.DC_C3_CD1C	0	0.215
ADORA2A_ENTPD1	CD8/CD4_PROLIF.Mono_C1/C2/C3	0	0.159
ADORA2A_ENTPD1	CD8/CD4_PROLIF.Mono_C4_CXCL10	0	0.139
ADORA2A_ENTPD1	CD8/CD4_PROLIF.NK_C7_CCL4	0	0.179
ADORA2A_ENTPD1	CD8/CD4_PROLIF.NK_C9_CXCL13	0	0.262
ADORA2A_ENTPD1	CD8/CD4_PROLIF.NK_C6_ITM2A	0	0.137
ADORA2A_ENTPD1	CD8/CD4_PROLIF.NK_C8_MT1E	0	0.142
ADORA2A_ENTPD1	CD8/CD4_PROLIF.NK_C10_STMN1	0	0.151
ADORA2A_ENTPD1	CD8/CD4_PROLIF.Plasma_C1_JCHAIN	0	0.214
ADORA2A_ENTPD1	CD8/CD4_PROLIF.TAM	0	0.15
ADORA2A_ENTPD1	DN.B_C4_CD11c	0	0.138
ADORA2A_ENTPD1	DN.B_C6_TNF	0.032	0.118
ADORA2A_ENTPD1	DN.CD8_C8_EX	0	0.146
ADORA2A_ENTPD1	DN.CD8_C7_XCL	0	0.14
ADORA2A_ENTPD1	DN.DC_C2_CLEC9A	0	0.177
ADORA2A_ENTPD1	DN.DC_C1_FCER1A	0	0.154
ADORA2A_ENTPD1	DN.DC_C3_CD1C	0	0.191
ADORA2A_ENTPD1	DN.Mono_C1/C2/C3	0	0.136
ADORA2A_ENTPD1	DN.Mono_C4_CXCL10	0.032	0.115
ADORA2A_ENTPD1	DN.NK_C7_CCL4	0	0.155
ADORA2A_ENTPD1	DN.NK_C9_CXCL13	0	0.238
ADORA2A_ENTPD1	DN.NK_C8_MT1E	0.016	0.119
ADORA2A_ENTPD1	DN.NK_C10_STMN1	0.016	0.128
ADORA2A_ENTPD1	DN.Plasma_C1_JCHAIN	0	0.19
ADORA2A_ENTPD1	DN.TAM	0	0.126
ADORA2A_ENTPD1	DC_C4_LAMP3.B_C4_CD11c	0	0.314
ADORA2A_ENTPD1	DC_C4_LAMP3.B_C5_CD83	0	0.265
ADORA2A_ENTPD1	DC_C4_LAMP3.B_C3_ITGB1	0	0.269
ADORA2A_ENTPD1	DC_C4_LAMP3.B_C1_NAÏVE	0	0.29
ADORA2A_ENTPD1	DC_C4_LAMP3.B_C6_TNF	0	0.294
ADORA2A_ENTPD1	DC_C4_LAMP3.B_C2_ALOX5	0	0.284
ADORA2A_ENTPD1	DC_C4_LAMP3.CD4_C6_REG	0	0.279
ADORA2A_ENTPD1	DC_C4_LAMP3.CD8_C8_EX	0	0.322
ADORA2A_ENTPD1	DC_C4_LAMP3.CD8_C7_XCL	0	0.316
ADORA2A_ENTPD1	DC_C4_LAMP3.CD8/CD4_PROLIF	0	0.285
ADORA2A_ENTPD1	DC_C4_LAMP3.DC_C2_CLEC9A	0	0.353
ADORA2A_ENTPD1	DC_C4_LAMP3.DC_C1_FCER1A	0	0.33
ADORA2A_ENTPD1	DC_C4_LAMP3.DC_C3_CD1C	0	0.367
ADORA2A_ENTPD1	DC_C4_LAMP3.Mono_C1/C2/C3	0	0.311
ADORA2A_ENTPD1	DC_C4_LAMP3.Mono_C4_CXCL10	0	0.291
ADORA2A_ENTPD1	DC_C4_LAMP3.NK_C7_CCL4	0	0.331
ADORA2A_ENTPD1	DC_C4_LAMP3.NK_C9_CXCL13	0	0.414
ADORA2A_ENTPD1	DC_C4_LAMP3.NK_C5_ISG15	0	0.258
ADORA2A_ENTPD1	DC_C4_LAMP3.NK_C6_ITM2A	0	0.289
ADORA2A_ENTPD1	DC_C4_LAMP3.NK_C8_MT1E	0	0.294
ADORA2A_ENTPD1	DC_C4_LAMP3.NK_C10_STMN1	0	0.303
ADORA2A_ENTPD1	DC_C4_LAMP3.Plasma_C2_IGHG	0	0.26
ADORA2A_ENTPD1	DC_C4_LAMP3.Plasma_C1_JCHAIN	0	0.366
ADORA2A_ENTPD1	DC_C4_LAMP3.TAM	0	0.302
ADORA2A_ENTPD1	NK_C7_CCL4.B_C4_CD11c	0	0.222
ADORA2A_ENTPD1	NK_C7_CCL4.B_C5_CD83	0	0.173
ADORA2A_ENTPD1	NK_C7_CCL4.B_C3_ITGB1	0	0.177
ADORA2A_ENTPD1	NK_C7_CCL4.B_C1_NAÏVE	0	0.198
ADORA2A_ENTPD1	NK_C7_CCL4.B_C6_TNF	0	0.202
ADORA2A_ENTPD1	NK_C7_CCL4.B_C2_ALOX5	0	0.192
ADORA2A_ENTPD1	NK_C7_CCL4.CD4_C6_REG	0	0.187
ADORA2A_ENTPD1	NK_C7_CCL4.CD8_C8_EX	0	0.229
ADORA2A_ENTPD1	NK_C7_CCL4.CD8_C7_XCL	0	0.224
ADORA2A_ENTPD1	NK_C7_CCL4.CD8/CD4_PROLIF	0	0.193
ADORA2A_ENTPD1	NK_C7_CCL4.DC_C2_CLEC9A	0	0.261
ADORA2A_ENTPD1	NK_C7_CCL4.DC_C1_FCER1A	0	0.238
ADORA2A_ENTPD1	NK_C7_CCL4.DC_C3_CD1C	0	0.274
ADORA2A_ENTPD1	NK_C7_CCL4.Mono_C1/C2/C3	0	0.219
ADORA2A_ENTPD1	NK_C7_CCL4.Mono_C4_CXCL10	0	0.199
ADORA2A_ENTPD1	NK_C7_CCL4.NK_C7_CCL4	0	0.239
ADORA2A_ENTPD1	NK_C7_CCL4.NK_C9_CXCL13	0	0.322
ADORA2A_ENTPD1	NK_C7_CCL4.NK_C5_ISG15	0	0.166
ADORA2A_ENTPD1	NK_C7_CCL4.NK_C6_ITM2A	0	0.197
ADORA2A_ENTPD1	NK_C7_CCL4.NK_C8_MT1E	0	0.202
ADORA2A_ENTPD1	NK_C7_CCL4.NK_C10_STMN1	0	0.211
ADORA2A_ENTPD1	NK_C7_CCL4.Plasma_C2_IGHG	0	0.168
ADORA2A_ENTPD1	NK_C7_CCL4.Plasma_C1_JCHAIN	0	0.273
ADORA2A_ENTPD1	NK_C7_CCL4.TAM	0	0.21
ADORA2A_ENTPD1	NK_C9_CXCL13.B_C4_CD11c	0	0.187
ADORA2A_ENTPD1	NK_C9_CXCL13.B_C5_CD83	0	0.138
ADORA2A_ENTPD1	NK_C9_CXCL13.B_C3_ITGB1	0	0.142
ADORA2A_ENTPD1	NK_C9_CXCL13.B_C1_NAÏVE	0	0.163
ADORA2A_ENTPD1	NK_C9_CXCL13.B_C6_TNF	0	0.167
ADORA2A_ENTPD1	NK_C9_CXCL13.B_C2_ALOX5	0	0.157
ADORA2A_ENTPD1	NK_C9_CXCL13.CD4_C6_REG	0	0.152
ADORA2A_ENTPD1	NK_C9_CXCL13.CD8_C8_EX	0	0.194
ADORA2A_ENTPD1	NK_C9_CXCL13.CD8_C7_XCL	0	0.189
ADORA2A_ENTPD1	NK_C9_CXCL13.CD8/CD4_PROLIF	0	0.158
ADORA2A_ENTPD1	NK_C9_CXCL13.DC_C2_CLEC9A	0	0.226
ADORA2A_ENTPD1	NK_C9_CXCL13.DC_C1_FCER1A	0	0.203
ADORA2A_ENTPD1	NK_C9_CXCL13.DC_C3_CD1C	0	0.239
ADORA2A_ENTPD1	NK_C9_CXCL13.Mono_C1/C2/C3	0	0.184
ADORA2A_ENTPD1	NK_C9_CXCL13.Mono_C4_CXCL10	0	0.164
ADORA2A_ENTPD1	NK_C9_CXCL13.NK_C7_CCL4	0	0.204
ADORA2A_ENTPD1	NK_C9_CXCL13.NK_C9_CXCL13	0	0.287
ADORA2A_ENTPD1	NK_C9_CXCL13.NK_C5_ISG15	0.031	0.131
ADORA2A_ENTPD1	NK_C9_CXCL13.NK_C6_ITM2A	0	0.162
ADORA2A_ENTPD1	NK_C9_CXCL13.NK_C8_MT1E	0	0.167
ADORA2A_ENTPD1	NK_C9_CXCL13.NK_C10_STMN1	0	0.176
ADORA2A_ENTPD1	NK_C9_CXCL13.Plasma_C2_IGHG	0.015	0.133
ADORA2A_ENTPD1	NK_C9_CXCL13.Plasma_C1_JCHAIN	0	0.238
ADORA2A_ENTPD1	NK_C9_CXCL13.TAM	0	0.175
ADORA2A_ENTPD1	NK_C5_ISG15.B_C4_CD11c	0	0.173
ADORA2A_ENTPD1	NK_C5_ISG15.B_C3_ITGB1	0	0.127
ADORA2A_ENTPD1	NK_C5_ISG15.B_C1_NAÏVE	0	0.148
ADORA2A_ENTPD1	NK_C5_ISG15.B_C6_TNF	0	0.153
ADORA2A_ENTPD1	NK_C5_ISG15.B_C2_ALOX5	0	0.143
ADORA2A_ENTPD1	NK_C5_ISG15.CD4_C6_REG	0.014	0.138
ADORA2A_ENTPD1	NK_C5_ISG15.CD8_C8_EX	0	0.18
ADORA2A_ENTPD1	NK_C5_ISG15.CD8_C7_XCL	0	0.175
ADORA2A_ENTPD1	NK_C5_ISG15.CD8/CD4_PROLIF	0	0.144
ADORA2A_ENTPD1	NK_C5_ISG15.DC_C2_CLEC9A	0	0.212
ADORA2A_ENTPD1	NK_C5_ISG15.DC_C1_FCER1A	0	0.188
ADORA2A_ENTPD1	NK_C5_ISG15.DC_C3_CD1C	0	0.225
ADORA2A_ENTPD1	NK_C5_ISG15.Mono_C1/C2/C3	0	0.17
ADORA2A_ENTPD1	NK_C5_ISG15.Mono_C4_CXCL10	0	0.15
ADORA2A_ENTPD1	NK_C5_ISG15.NK_C7_CCL4	0	0.19
ADORA2A_ENTPD1	NK_C5_ISG15.NK_C9_CXCL13	0	0.273
ADORA2A_ENTPD1	NK_C5_ISG15.NK_C6_ITM2A	0	0.147
ADORA2A_ENTPD1	NK_C5_ISG15.NK_C8_MT1E	0	0.153
ADORA2A_ENTPD1	NK_C5_ISG15.NK_C10_STMN1	0	0.162
ADORA2A_ENTPD1	NK_C5_ISG15.Plasma_C1_JCHAIN	0	0.224
ADORA2A_ENTPD1	NK_C5_ISG15.TAM	0	0.161
ADORA2A_ENTPD1	NK_C6_ITM2A.B_C4_CD11c	0	0.197
ADORA2A_ENTPD1	NK_C6_ITM2A.B_C5_CD83	0	0.149
ADORA2A_ENTPD1	NK_C6_ITM2A.B_C3_ITGB1	0	0.152
ADORA2A_ENTPD1	NK_C6_ITM2A.B_C1_NAÏVE	0	0.173
ADORA2A_ENTPD1	NK_C6_ITM2A.B_C6_TNF	0	0.177
ADORA2A_ENTPD1	NK_C6_ITM2A.B_C2_ALOX5	0	0.167
ADORA2A_ENTPD1	NK_C6_ITM2A.CD4_C6_REG	0	0.162
ADORA2A_ENTPD1	NK_C6_ITM2A.CD8_C8_EX	0	0.205
ADORA2A_ENTPD1	NK_C6_ITM2A.CD8_C7_XCL	0	0.199
ADORA2A_ENTPD1	NK_C6_ITM2A.CD8/CD4_PROLIF	0	0.169
ADORA2A_ENTPD1	NK_C6_ITM2A.DC_C2_CLEC9A	0	0.236
ADORA2A_ENTPD1	NK_C6_ITM2A.DC_C1_FCER1A	0	0.213
ADORA2A_ENTPD1	NK_C6_ITM2A.DC_C3_CD1C	0	0.25
ADORA2A_ENTPD1	NK_C6_ITM2A.Mono_C1/C2/C3	0	0.194
ADORA2A_ENTPD1	NK_C6_ITM2A.Mono_C4_CXCL10	0	0.174
ADORA2A_ENTPD1	NK_C6_ITM2A.NK_C7_CCL4	0	0.214
ADORA2A_ENTPD1	NK_C6_ITM2A.NK_C9_CXCL13	0	0.297
ADORA2A_ENTPD1	NK_C6_ITM2A.NK_C5_ISG15	0	0.141
ADORA2A_ENTPD1	NK_C6_ITM2A.NK_C6_ITM2A	0	0.172
ADORA2A_ENTPD1	NK_C6_ITM2A.NK_C8_MT1E	0	0.177
ADORA2A_ENTPD1	NK_C6_ITM2A.NK_C10_STMN1	0	0.186
ADORA2A_ENTPD1	NK_C6_ITM2A.Plasma_C2_IGHG	0	0.143
ADORA2A_ENTPD1	NK_C6_ITM2A.Plasma_C1_JCHAIN	0	0.249
ADORA2A_ENTPD1	NK_C6_ITM2A.TAM	0	0.185
ADORA2A_ENTPD1	NK_C8_MT1E.B_C4_CD11c	0	0.181
ADORA2A_ENTPD1	NK_C8_MT1E.B_C5_CD83	0	0.133
ADORA2A_ENTPD1	NK_C8_MT1E.B_C3_ITGB1	0	0.136
ADORA2A_ENTPD1	NK_C8_MT1E.B_C1_NAÏVE	0	0.157
ADORA2A_ENTPD1	NK_C8_MT1E.B_C6_TNF	0	0.161
ADORA2A_ENTPD1	NK_C8_MT1E.B_C2_ALOX5	0	0.151
ADORA2A_ENTPD1	NK_C8_MT1E.CD4_C6_REG	0	0.146
ADORA2A_ENTPD1	NK_C8_MT1E.CD8_C8_EX	0	0.189
ADORA2A_ENTPD1	NK_C8_MT1E.CD8_C7_XCL	0	0.183
ADORA2A_ENTPD1	NK_C8_MT1E.CD8/CD4_PROLIF	0	0.153
ADORA2A_ENTPD1	NK_C8_MT1E.DC_C2_CLEC9A	0	0.22
ADORA2A_ENTPD1	NK_C8_MT1E.DC_C1_FCER1A	0	0.197
ADORA2A_ENTPD1	NK_C8_MT1E.DC_C3_CD1C	0	0.234
ADORA2A_ENTPD1	NK_C8_MT1E.Mono_C1/C2/C3	0	0.179
ADORA2A_ENTPD1	NK_C8_MT1E.Mono_C4_CXCL10	0	0.158
ADORA2A_ENTPD1	NK_C8_MT1E.NK_C7_CCL4	0	0.198
ADORA2A_ENTPD1	NK_C8_MT1E.NK_C9_CXCL13	0	0.281
ADORA2A_ENTPD1	NK_C8_MT1E.NK_C5_ISG15	0.015	0.125
ADORA2A_ENTPD1	NK_C8_MT1E.NK_C6_ITM2A	0	0.156
ADORA2A_ENTPD1	NK_C8_MT1E.NK_C8_MT1E	0	0.161
ADORA2A_ENTPD1	NK_C8_MT1E.NK_C10_STMN1	0	0.171
ADORA2A_ENTPD1	NK_C8_MT1E.Plasma_C2_IGHG	0.031	0.127
ADORA2A_ENTPD1	NK_C8_MT1E.Plasma_C1_JCHAIN	0	0.233
ADORA2A_ENTPD1	NK_C8_MT1E.TAM	0	0.169
ADORA2A_ENTPD1	NK_C10_STMN1.B_C4_CD11c	0	0.174
ADORA2A_ENTPD1	NK_C10_STMN1.B_C5_CD83	0	0.126
ADORA2A_ENTPD1	NK_C10_STMN1.B_C3_ITGB1	0	0.129
ADORA2A_ENTPD1	NK_C10_STMN1.B_C1_NAÏVE	0	0.15
ADORA2A_ENTPD1	NK_C10_STMN1.B_C6_TNF	0	0.154
ADORA2A_ENTPD1	NK_C10_STMN1.B_C2_ALOX5	0	0.144
ADORA2A_ENTPD1	NK_C10_STMN1.CD4_C6_REG	0	0.139
ADORA2A_ENTPD1	NK_C10_STMN1.CD8_C8_EX	0	0.182
ADORA2A_ENTPD1	NK_C10_STMN1.CD8_C7_XCL	0	0.176
ADORA2A_ENTPD1	NK_C10_STMN1.CD8/CD4_PROLIF	0	0.146
ADORA2A_ENTPD1	NK_C10_STMN1.DC_C2_CLEC9A	0	0.213
ADORA2A_ENTPD1	NK_C10_STMN1.DC_C1_FCER1A	0	0.19
ADORA2A_ENTPD1	NK_C10_STMN1.DC_C3_CD1C	0	0.227
ADORA2A_ENTPD1	NK_C10_STMN1.Mono_C1/C2/C3	0	0.172
ADORA2A_ENTPD1	NK_C10_STMN1.Mono_C4_CXCL10	0	0.151
ADORA2A_ENTPD1	NK_C10_STMN1.NK_C7_CCL4	0	0.191
ADORA2A_ENTPD1	NK_C10_STMN1.NK_C9_CXCL13	0	0.274
ADORA2A_ENTPD1	NK_C10_STMN1.NK_C6_ITM2A	0	0.149
ADORA2A_ENTPD1	NK_C10_STMN1.NK_C8_MT1E	0	0.155
ADORA2A_ENTPD1	NK_C10_STMN1.NK_C10_STMN1	0	0.164
ADORA2A_ENTPD1	NK_C10_STMN1.Plasma_C2_IGHG	0.015	0.12
ADORA2A_ENTPD1	NK_C10_STMN1.Plasma_C1_JCHAIN	0	0.226
ADORA2A_ENTPD1	NK_C10_STMN1.TAM	0	0.162
ADORA2A_ENTPD1	Plasma_C2_IGHG.B_C4_CD11c	0.016	0.117
ADORA2A_ENTPD1	Plasma_C2_IGHG.CD8_C8_EX	0.016	0.124
ADORA2A_ENTPD1	Plasma_C2_IGHG.CD8_C7_XCL	0	0.119
ADORA2A_ENTPD1	Plasma_C2_IGHG.DC_C2_CLEC9A	0	0.155
ADORA2A_ENTPD1	Plasma_C2_IGHG.DC_C1_FCER1A	0	0.132
ADORA2A_ENTPD1	Plasma_C2_IGHG.DC_C3_CD1C	0	0.169
ADORA2A_ENTPD1	Plasma_C2_IGHG.Mono_C1/C2/C3	0.047	0.114
ADORA2A_ENTPD1	Plasma_C2_IGHG.NK_C7_CCL4	0	0.134
ADORA2A_ENTPD1	Plasma_C2_IGHG.NK_C9_CXCL13	0	0.216
ADORA2A_ENTPD1	Plasma_C2_IGHG.Plasma_C1_JCHAIN	0	0.168
ADORA2A_ENTPD1	Plasma_C1_JCHAIN.B_C4_CD11c	0.014	0.126
ADORA2A_ENTPD1	Plasma_C1_JCHAIN.CD8_C8_EX	0	0.134
ADORA2A_ENTPD1	Plasma_C1_JCHAIN.CD8_C7_XCL	0	0.128
ADORA2A_ENTPD1	Plasma_C1_JCHAIN.DC_C2_CLEC9A	0.016	0.165
ADORA2A_ENTPD1	Plasma_C1_JCHAIN.DC_C1_FCER1A	0	0.142
ADORA2A_ENTPD1	Plasma_C1_JCHAIN.DC_C3_CD1C	0	0.179
ADORA2A_ENTPD1	Plasma_C1_JCHAIN.Mono_C1/C2/C3	0	0.123
ADORA2A_ENTPD1	Plasma_C1_JCHAIN.NK_C7_CCL4	0	0.143
ADORA2A_ENTPD1	Plasma_C1_JCHAIN.NK_C9_CXCL13	0	0.226
ADORA2A_ENTPD1	Plasma_C1_JCHAIN.NK_C10_STMN1	0.044	0.116
ADORA2A_ENTPD1	Plasma_C1_JCHAIN.Plasma_C1_JCHAIN	0	0.178
ADORA2A_NAMPT	B_C4_CD11c.DC_C2_CLEC9A	0	0.531
ADORA2A_NAMPT	B_C4_CD11c.DC_C1_FCER1A	0	0.336
ADORA2A_NAMPT	B_C4_CD11c.DC_C3_CD1C	0	0.738
ADORA2A_NAMPT	B_C4_CD11c.DC_C4_LAMP3	0	0.38
ADORA2A_NAMPT	B_C4_CD11c.Mono_C1/C2/C3	0	0.444
ADORA2A_NAMPT	B_C4_CD11c.Mono_C4_CXCL10	0	0.95
ADORA2A_NAMPT	B_C4_CD11c.NK_C7_CCL4	0	0.342
ADORA2A_NAMPT	B_C4_CD11c.NK_C9_CXCL13	0	0.598
ADORA2A_NAMPT	B_C4_CD11c.NK_C8_MT1E	0.032	0.261
ADORA2A_NAMPT	B_C4_CD11c.NK_C10_STMN1	0	0.331
ADORA2A_NAMPT	B_C4_CD11c.DC_C5_ITM2C	0.015	0.243
ADORA2A_NAMPT	B_C4_CD11c.TAM	0	0.69
ADORA2A_NAMPT	B_C5_CD83.DC_C2_CLEC9A	0	0.531
ADORA2A_NAMPT	B_C5_CD83.DC_C1_FCER1A	0	0.336
ADORA2A_NAMPT	B_C5_CD83.DC_C3_CD1C	0	0.738
ADORA2A_NAMPT	B_C5_CD83.DC_C4_LAMP3	0	0.379
ADORA2A_NAMPT	B_C5_CD83.Mono_C1/C2/C3	0	0.444
ADORA2A_NAMPT	B_C5_CD83.Mono_C4_CXCL10	0	0.949
ADORA2A_NAMPT	B_C5_CD83.NK_C7_CCL4	0	0.341
ADORA2A_NAMPT	B_C5_CD83.NK_C9_CXCL13	0	0.597
ADORA2A_NAMPT	B_C5_CD83.NK_C8_MT1E	0	0.26
ADORA2A_NAMPT	B_C5_CD83.NK_C10_STMN1	0	0.331
ADORA2A_NAMPT	B_C5_CD83.TAM	0	0.69
ADORA2A_NAMPT	B_C3_ITGB1.DC_C2_CLEC9A	0	0.524
ADORA2A_NAMPT	B_C3_ITGB1.DC_C1_FCER1A	0	0.328
ADORA2A_NAMPT	B_C3_ITGB1.DC_C3_CD1C	0	0.731
ADORA2A_NAMPT	B_C3_ITGB1.DC_C4_LAMP3	0	0.372
ADORA2A_NAMPT	B_C3_ITGB1.Mono_C1/C2/C3	0	0.436
ADORA2A_NAMPT	B_C3_ITGB1.Mono_C4_CXCL10	0	0.942
ADORA2A_NAMPT	B_C3_ITGB1.NK_C7_CCL4	0	0.334
ADORA2A_NAMPT	B_C3_ITGB1.NK_C9_CXCL13	0	0.59
ADORA2A_NAMPT	B_C3_ITGB1.NK_C8_MT1E	0.048	0.253
ADORA2A_NAMPT	B_C3_ITGB1.NK_C10_STMN1	0	0.323
ADORA2A_NAMPT	B_C3_ITGB1.TAM	0	0.683
ADORA2A_NAMPT	B_C1_NAÏVE.DC_C2_CLEC9A	0	0.538
ADORA2A_NAMPT	B_C1_NAÏVE.DC_C1_FCER1A	0	0.343
ADORA2A_NAMPT	B_C1_NAÏVE.DC_C3_CD1C	0	0.746
ADORA2A_NAMPT	B_C1_NAÏVE.DC_C4_LAMP3	0	0.387
ADORA2A_NAMPT	B_C1_NAÏVE.Mono_C1/C2/C3	0	0.451
ADORA2A_NAMPT	B_C1_NAÏVE.Mono_C4_CXCL10	0	0.957
ADORA2A_NAMPT	B_C1_NAÏVE.NK_C7_CCL4	0	0.349
ADORA2A_NAMPT	B_C1_NAÏVE.NK_C9_CXCL13	0	0.605
ADORA2A_NAMPT	B_C1_NAÏVE.NK_C8_MT1E	0.016	0.268
ADORA2A_NAMPT	B_C1_NAÏVE.NK_C10_STMN1	0	0.338
ADORA2A_NAMPT	B_C1_NAÏVE.DC_C5_ITM2C	0.016	0.25
ADORA2A_NAMPT	B_C1_NAÏVE.TAM	0	0.698
ADORA2A_NAMPT	CD4_C2_CM.DC_C2_CLEC9A	0	0.529
ADORA2A_NAMPT	CD4_C2_CM.DC_C1_FCER1A	0	0.334
ADORA2A_NAMPT	CD4_C2_CM.DC_C3_CD1C	0	0.736
ADORA2A_NAMPT	CD4_C2_CM.DC_C4_LAMP3	0	0.377
ADORA2A_NAMPT	CD4_C2_CM.Mono_C1/C2/C3	0	0.442
ADORA2A_NAMPT	CD4_C2_CM.Mono_C4_CXCL10	0	0.947
ADORA2A_NAMPT	CD4_C2_CM.NK_C7_CCL4	0	0.339
ADORA2A_NAMPT	CD4_C2_CM.NK_C9_CXCL13	0	0.595
ADORA2A_NAMPT	CD4_C2_CM.NK_C8_MT1E	0	0.258
ADORA2A_NAMPT	CD4_C2_CM.NK_C10_STMN1	0	0.329
ADORA2A_NAMPT	CD4_C2_CM.TAM	0	0.688
ADORA2A_NAMPT	CD4_C5_CXCL13.DC_C2_CLEC9A	0	0.536
ADORA2A_NAMPT	CD4_C5_CXCL13.DC_C1_FCER1A	0	0.341
ADORA2A_NAMPT	CD4_C5_CXCL13.DC_C3_CD1C	0	0.743
ADORA2A_NAMPT	CD4_C5_CXCL13.DC_C4_LAMP3	0	0.385
ADORA2A_NAMPT	CD4_C5_CXCL13.Mono_C1/C2/C3	0	0.449
ADORA2A_NAMPT	CD4_C5_CXCL13.Mono_C4_CXCL10	0	0.954
ADORA2A_NAMPT	CD4_C5_CXCL13.NK_C7_CCL4	0	0.347
ADORA2A_NAMPT	CD4_C5_CXCL13.NK_C9_CXCL13	0	0.602
ADORA2A_NAMPT	CD4_C5_CXCL13.NK_C8_MT1E	0.016	0.265
ADORA2A_NAMPT	CD4_C5_CXCL13.NK_C10_STMN1	0	0.336
ADORA2A_NAMPT	CD4_C5_CXCL13.DC_C5_ITM2C	0.046	0.248
ADORA2A_NAMPT	CD4_C5_CXCL13.TAM	0	0.695
ADORA2A_NAMPT	CD4_C7_EX.CD4_C6_REG	0	0.268
ADORA2A_NAMPT	CD4_C7_EX.CD8_C8_EX	0	0.279
ADORA2A_NAMPT	CD4_C7_EX.CD8/CD4_PROLIF	0.031	0.262
ADORA2A_NAMPT	CD4_C7_EX.DC_C2_CLEC9A	0	0.567
ADORA2A_NAMPT	CD4_C7_EX.DC_C1_FCER1A	0	0.372
ADORA2A_NAMPT	CD4_C7_EX.DC_C3_CD1C	0	0.774
ADORA2A_NAMPT	CD4_C7_EX.DC_C4_LAMP3	0	0.416
ADORA2A_NAMPT	CD4_C7_EX.Mono_C1/C2/C3	0	0.48
ADORA2A_NAMPT	CD4_C7_EX.Mono_C4_CXCL10	0	0.986
ADORA2A_NAMPT	CD4_C7_EX.NK_C7_CCL4	0	0.378
ADORA2A_NAMPT	CD4_C7_EX.NK_C9_CXCL13	0	0.633
ADORA2A_NAMPT	CD4_C7_EX.NK_C5_ISG15	0.031	0.26
ADORA2A_NAMPT	CD4_C7_EX.NK_C6_ITM2A	0	0.269
ADORA2A_NAMPT	CD4_C7_EX.NK_C8_MT1E	0	0.297
ADORA2A_NAMPT	CD4_C7_EX.NK_C10_STMN1	0	0.367
ADORA2A_NAMPT	CD4_C7_EX.DC_C5_ITM2C	0	0.279
ADORA2A_NAMPT	CD4_C7_EX.TAM	0	0.726
ADORA2A_NAMPT	CD4_C1_NAÏVE.CD4_C6_REG	0.03	0.255
ADORA2A_NAMPT	CD4_C1_NAÏVE.CD8_C8_EX	0	0.267
ADORA2A_NAMPT	CD4_C1_NAÏVE.DC_C2_CLEC9A	0	0.555
ADORA2A_NAMPT	CD4_C1_NAÏVE.DC_C1_FCER1A	0	0.359
ADORA2A_NAMPT	CD4_C1_NAÏVE.DC_C3_CD1C	0	0.762
ADORA2A_NAMPT	CD4_C1_NAÏVE.DC_C4_LAMP3	0	0.403
ADORA2A_NAMPT	CD4_C1_NAÏVE.Mono_C1/C2/C3	0	0.467
ADORA2A_NAMPT	CD4_C1_NAÏVE.Mono_C4_CXCL10	0	0.973
ADORA2A_NAMPT	CD4_C1_NAÏVE.NK_C7_CCL4	0	0.365
ADORA2A_NAMPT	CD4_C1_NAÏVE.NK_C9_CXCL13	0	0.621
ADORA2A_NAMPT	CD4_C1_NAÏVE.NK_C5_ISG15	0.048	0.248
ADORA2A_NAMPT	CD4_C1_NAÏVE.NK_C6_ITM2A	0.016	0.257
ADORA2A_NAMPT	CD4_C1_NAÏVE.NK_C8_MT1E	0	0.284
ADORA2A_NAMPT	CD4_C1_NAÏVE.NK_C10_STMN1	0	0.354
ADORA2A_NAMPT	CD4_C1_NAÏVE.DC_C5_ITM2C	0	0.266
ADORA2A_NAMPT	CD4_C1_NAÏVE.TAM	0	0.714
ADORA2A_NAMPT	CD4_C6_REG.CD8_C8_EX	0.048	0.25
ADORA2A_NAMPT	CD4_C6_REG.DC_C2_CLEC9A	0	0.538
ADORA2A_NAMPT	CD4_C6_REG.DC_C1_FCER1A	0	0.343
ADORA2A_NAMPT	CD4_C6_REG.DC_C3_CD1C	0	0.745
ADORA2A_NAMPT	CD4_C6_REG.DC_C4_LAMP3	0	0.387
ADORA2A_NAMPT	CD4_C6_REG.Mono_C1/C2/C3	0	0.451
ADORA2A_NAMPT	CD4_C6_REG.Mono_C4_CXCL10	0	0.956
ADORA2A_NAMPT	CD4_C6_REG.NK_C7_CCL4	0	0.349
ADORA2A_NAMPT	CD4_C6_REG.NK_C9_CXCL13	0	0.604
ADORA2A_NAMPT	CD4_C6_REG.NK_C8_MT1E	0	0.268
ADORA2A_NAMPT	CD4_C6_REG.NK_C10_STMN1	0	0.338
ADORA2A_NAMPT	CD4_C6_REG.DC_C5_ITM2C	0.014	0.25
ADORA2A_NAMPT	CD4_C6_REG.TAM	0	0.697
ADORA2A_NAMPT	CD8_C2_CM.DC_C2_CLEC9A	0	0.534
ADORA2A_NAMPT	CD8_C2_CM.DC_C1_FCER1A	0	0.339
ADORA2A_NAMPT	CD8_C2_CM.DC_C3_CD1C	0	0.741
ADORA2A_NAMPT	CD8_C2_CM.DC_C4_LAMP3	0	0.383
ADORA2A_NAMPT	CD8_C2_CM.Mono_C1/C2/C3	0	0.447
ADORA2A_NAMPT	CD8_C2_CM.Mono_C4_CXCL10	0	0.953
ADORA2A_NAMPT	CD8_C2_CM.NK_C7_CCL4	0	0.345
ADORA2A_NAMPT	CD8_C2_CM.NK_C9_CXCL13	0	0.601
ADORA2A_NAMPT	CD8_C2_CM.NK_C8_MT1E	0	0.264
ADORA2A_NAMPT	CD8_C2_CM.NK_C10_STMN1	0	0.334
ADORA2A_NAMPT	CD8_C2_CM.DC_C5_ITM2C	0.044	0.246
ADORA2A_NAMPT	CD8_C2_CM.TAM	0	0.693
ADORA2A_NAMPT	CD8_C4_EM.CD8_C8_EX	0.016	0.265
ADORA2A_NAMPT	CD8_C4_EM.DC_C2_CLEC9A	0	0.553
ADORA2A_NAMPT	CD8_C4_EM.DC_C1_FCER1A	0	0.358
ADORA2A_NAMPT	CD8_C4_EM.DC_C3_CD1C	0	0.76
ADORA2A_NAMPT	CD8_C4_EM.DC_C4_LAMP3	0	0.402
ADORA2A_NAMPT	CD8_C4_EM.Mono_C1/C2/C3	0	0.466
ADORA2A_NAMPT	CD8_C4_EM.Mono_C4_CXCL10	0	0.971
ADORA2A_NAMPT	CD8_C4_EM.NK_C7_CCL4	0	0.364
ADORA2A_NAMPT	CD8_C4_EM.NK_C9_CXCL13	0	0.619
ADORA2A_NAMPT	CD8_C4_EM.NK_C6_ITM2A	0.048	0.255
ADORA2A_NAMPT	CD8_C4_EM.NK_C8_MT1E	0	0.282
ADORA2A_NAMPT	CD8_C4_EM.NK_C10_STMN1	0	0.353
ADORA2A_NAMPT	CD8_C4_EM.DC_C5_ITM2C	0	0.265
ADORA2A_NAMPT	CD8_C4_EM.TAM	0	0.712
ADORA2A_NAMPT	CD8_C8_EX.CD4_C6_REG	0.014	0.267
ADORA2A_NAMPT	CD8_C8_EX.CD8_C8_EX	0	0.278
ADORA2A_NAMPT	CD8_C8_EX.CD8/CD4_PROLIF	0	0.262
ADORA2A_NAMPT	CD8_C8_EX.DC_C2_CLEC9A	0	0.567
ADORA2A_NAMPT	CD8_C8_EX.DC_C1_FCER1A	0	0.371
ADORA2A_NAMPT	CD8_C8_EX.DC_C3_CD1C	0	0.774
ADORA2A_NAMPT	CD8_C8_EX.DC_C4_LAMP3	0	0.415
ADORA2A_NAMPT	CD8_C8_EX.Mono_C1/C2/C3	0	0.479
ADORA2A_NAMPT	CD8_C8_EX.Mono_C4_CXCL10	0	0.985
ADORA2A_NAMPT	CD8_C8_EX.NK_C7_CCL4	0	0.377
ADORA2A_NAMPT	CD8_C8_EX.NK_C9_CXCL13	0	0.633
ADORA2A_NAMPT	CD8_C8_EX.NK_C5_ISG15	0.032	0.26
ADORA2A_NAMPT	CD8_C8_EX.NK_C6_ITM2A	0	0.269
ADORA2A_NAMPT	CD8_C8_EX.NK_C8_MT1E	0	0.296
ADORA2A_NAMPT	CD8_C8_EX.NK_C10_STMN1	0	0.366
ADORA2A_NAMPT	CD8_C8_EX.DC_C5_ITM2C	0	0.278
ADORA2A_NAMPT	CD8_C8_EX.TAM	0	0.726
ADORA2A_NAMPT	CD8_C3_MAIT.CD8_C8_EX	0.032	0.255
ADORA2A_NAMPT	CD8_C3_MAIT.DC_C2_CLEC9A	0	0.543
ADORA2A_NAMPT	CD8_C3_MAIT.DC_C1_FCER1A	0	0.347
ADORA2A_NAMPT	CD8_C3_MAIT.DC_C3_CD1C	0	0.75
ADORA2A_NAMPT	CD8_C3_MAIT.DC_C4_LAMP3	0	0.391
ADORA2A_NAMPT	CD8_C3_MAIT.Mono_C1/C2/C3	0	0.455
ADORA2A_NAMPT	CD8_C3_MAIT.Mono_C4_CXCL10	0	0.961
ADORA2A_NAMPT	CD8_C3_MAIT.NK_C7_CCL4	0	0.353
ADORA2A_NAMPT	CD8_C3_MAIT.NK_C9_CXCL13	0	0.609
ADORA2A_NAMPT	CD8_C3_MAIT.NK_C8_MT1E	0	0.272
ADORA2A_NAMPT	CD8_C3_MAIT.NK_C10_STMN1	0	0.343
ADORA2A_NAMPT	CD8_C3_MAIT.DC_C5_ITM2C	0.014	0.254
ADORA2A_NAMPT	CD8_C3_MAIT.TAM	0	0.702
ADORA2A_NAMPT	CD8_C7_XCL.CD8_C8_EX	0.032	0.258
ADORA2A_NAMPT	CD8_C7_XCL.DC_C2_CLEC9A	0	0.546
ADORA2A_NAMPT	CD8_C7_XCL.DC_C1_FCER1A	0	0.351
ADORA2A_NAMPT	CD8_C7_XCL.DC_C3_CD1C	0	0.753
ADORA2A_NAMPT	CD8_C7_XCL.DC_C4_LAMP3	0	0.394
ADORA2A_NAMPT	CD8_C7_XCL.Mono_C1/C2/C3	0	0.459
ADORA2A_NAMPT	CD8_C7_XCL.Mono_C4_CXCL10	0	0.964
ADORA2A_NAMPT	CD8_C7_XCL.NK_C7_CCL4	0	0.356
ADORA2A_NAMPT	CD8_C7_XCL.NK_C9_CXCL13	0	0.612
ADORA2A_NAMPT	CD8_C7_XCL.NK_C6_ITM2A	0.016	0.248
ADORA2A_NAMPT	CD8_C7_XCL.NK_C8_MT1E	0	0.275
ADORA2A_NAMPT	CD8_C7_XCL.NK_C10_STMN1	0	0.346
ADORA2A_NAMPT	CD8_C7_XCL.DC_C5_ITM2C	0	0.258
ADORA2A_NAMPT	CD8_C7_XCL.TAM	0	0.705
ADORA2A_NAMPT	CD8/CD4_PROLIF.CD8_C8_EX	0	0.269
ADORA2A_NAMPT	CD8/CD4_PROLIF.DC_C2_CLEC9A	0	0.557
ADORA2A_NAMPT	CD8/CD4_PROLIF.DC_C1_FCER1A	0	0.362
ADORA2A_NAMPT	CD8/CD4_PROLIF.DC_C3_CD1C	0	0.764
ADORA2A_NAMPT	CD8/CD4_PROLIF.DC_C4_LAMP3	0	0.405
ADORA2A_NAMPT	CD8/CD4_PROLIF.Mono_C1/C2/C3	0	0.47
ADORA2A_NAMPT	CD8/CD4_PROLIF.Mono_C4_CXCL10	0	0.975
ADORA2A_NAMPT	CD8/CD4_PROLIF.NK_C7_CCL4	0	0.367
ADORA2A_NAMPT	CD8/CD4_PROLIF.NK_C9_CXCL13	0	0.623
ADORA2A_NAMPT	CD8/CD4_PROLIF.NK_C6_ITM2A	0	0.259
ADORA2A_NAMPT	CD8/CD4_PROLIF.NK_C8_MT1E	0	0.286
ADORA2A_NAMPT	CD8/CD4_PROLIF.NK_C10_STMN1	0	0.357
ADORA2A_NAMPT	CD8/CD4_PROLIF.DC_C5_ITM2C	0	0.268
ADORA2A_NAMPT	CD8/CD4_PROLIF.TAM	0	0.716
ADORA2A_NAMPT	DN.DC_C2_CLEC9A	0	0.533
ADORA2A_NAMPT	DN.DC_C1_FCER1A	0	0.338
ADORA2A_NAMPT	DN.DC_C3_CD1C	0	0.74
ADORA2A_NAMPT	DN.DC_C4_LAMP3	0	0.382
ADORA2A_NAMPT	DN.Mono_C1/C2/C3	0	0.446
ADORA2A_NAMPT	DN.Mono_C4_CXCL10	0	0.952
ADORA2A_NAMPT	DN.NK_C7_CCL4	0	0.344
ADORA2A_NAMPT	DN.NK_C9_CXCL13	0	0.599
ADORA2A_NAMPT	DN.NK_C8_MT1E	0.016	0.263
ADORA2A_NAMPT	DN.NK_C10_STMN1	0	0.333
ADORA2A_NAMPT	DN.DC_C5_ITM2C	0.031	0.245
ADORA2A_NAMPT	DN.TAM	0	0.692
ADORA2A_NAMPT	DC_C4_LAMP3.B_C4_CD11c	0	0.302
ADORA2A_NAMPT	DC_C4_LAMP3.B_C5_CD83	0	0.338
ADORA2A_NAMPT	DC_C4_LAMP3.B_C3_ITGB1	0.016	0.282
ADORA2A_NAMPT	DC_C4_LAMP3.B_C6_TNF	0	0.346
ADORA2A_NAMPT	DC_C4_LAMP3.B_C2_ALOX5	0.048	0.262
ADORA2A_NAMPT	DC_C4_LAMP3.CD4_C2_CM	0.048	0.264
ADORA2A_NAMPT	DC_C4_LAMP3.CD4_C5_CXCL13	0	0.347
ADORA2A_NAMPT	DC_C4_LAMP3.CD4_C7_EX	0	0.347
ADORA2A_NAMPT	DC_C4_LAMP3.CD4_C4_HSP	0	0.295
ADORA2A_NAMPT	DC_C4_LAMP3.CD4_C6_REG	0	0.409
ADORA2A_NAMPT	DC_C4_LAMP3.CD8_C6_CCL4	0	0.311
ADORA2A_NAMPT	DC_C4_LAMP3.CD8_C2_CM	0.032	0.271
ADORA2A_NAMPT	DC_C4_LAMP3.CD8_C4_EM	0.048	0.256
ADORA2A_NAMPT	DC_C4_LAMP3.CD8_C8_EX	0	0.421
ADORA2A_NAMPT	DC_C4_LAMP3.CD8_C7_XCL	0	0.379
ADORA2A_NAMPT	DC_C4_LAMP3.CD8/CD4_PROLIF	0	0.404
ADORA2A_NAMPT	DC_C4_LAMP3.DC_C2_CLEC9A	0	0.709
ADORA2A_NAMPT	DC_C4_LAMP3.DC_C1_FCER1A	0	0.513
ADORA2A_NAMPT	DC_C4_LAMP3.DC_C3_CD1C	0	0.916
ADORA2A_NAMPT	DC_C4_LAMP3.DN	0	0.374
ADORA2A_NAMPT	DC_C4_LAMP3.DC_C4_LAMP3	0	0.557
ADORA2A_NAMPT	DC_C4_LAMP3.Mono_C1/C2/C3	0	0.621
ADORA2A_NAMPT	DC_C4_LAMP3.Mono_C4_CXCL10	0	1.127
ADORA2A_NAMPT	DC_C4_LAMP3.NK_C7_CCL4	0	0.519
ADORA2A_NAMPT	DC_C4_LAMP3.NK_C9_CXCL13	0	0.775
ADORA2A_NAMPT	DC_C4_LAMP3.NK_C5_ISG15	0	0.402
ADORA2A_NAMPT	DC_C4_LAMP3.NK_C6_ITM2A	0	0.411
ADORA2A_NAMPT	DC_C4_LAMP3.NK_C8_MT1E	0	0.438
ADORA2A_NAMPT	DC_C4_LAMP3.NK_C10_STMN1	0	0.509
ADORA2A_NAMPT	DC_C4_LAMP3.NK_C3_TNF	0.048	0.27
ADORA2A_NAMPT	DC_C4_LAMP3.DC_C5_ITM2C	0	0.42
ADORA2A_NAMPT	DC_C4_LAMP3.Plasma_C2_IGHG	0.016	0.27
ADORA2A_NAMPT	DC_C4_LAMP3.Plasma_C1_JCHAIN	0	0.329
ADORA2A_NAMPT	DC_C4_LAMP3.TAM	0	0.868
ADORA2A_NAMPT	NK_C7_CCL4.B_C5_CD83	0.03	0.246
ADORA2A_NAMPT	NK_C7_CCL4.B_C6_TNF	0.044	0.254
ADORA2A_NAMPT	NK_C7_CCL4.CD4_C5_CXCL13	0.031	0.255
ADORA2A_NAMPT	NK_C7_CCL4.CD4_C7_EX	0.032	0.254
ADORA2A_NAMPT	NK_C7_CCL4.CD4_C6_REG	0	0.317
ADORA2A_NAMPT	NK_C7_CCL4.CD8_C8_EX	0	0.329
ADORA2A_NAMPT	NK_C7_CCL4.CD8_C7_XCL	0	0.287
ADORA2A_NAMPT	NK_C7_CCL4.CD8/CD4_PROLIF	0	0.312
ADORA2A_NAMPT	NK_C7_CCL4.DC_C2_CLEC9A	0	0.617
ADORA2A_NAMPT	NK_C7_CCL4.DC_C1_FCER1A	0	0.421
ADORA2A_NAMPT	NK_C7_CCL4.DC_C3_CD1C	0	0.824
ADORA2A_NAMPT	NK_C7_CCL4.DN	0	0.282
ADORA2A_NAMPT	NK_C7_CCL4.DC_C4_LAMP3	0	0.465
ADORA2A_NAMPT	NK_C7_CCL4.Mono_C1/C2/C3	0	0.529
ADORA2A_NAMPT	NK_C7_CCL4.Mono_C4_CXCL10	0	1.035
ADORA2A_NAMPT	NK_C7_CCL4.NK_C7_CCL4	0	0.427
ADORA2A_NAMPT	NK_C7_CCL4.NK_C9_CXCL13	0	0.683
ADORA2A_NAMPT	NK_C7_CCL4.NK_C5_ISG15	0	0.31
ADORA2A_NAMPT	NK_C7_CCL4.NK_C6_ITM2A	0	0.319
ADORA2A_NAMPT	NK_C7_CCL4.NK_C8_MT1E	0	0.346
ADORA2A_NAMPT	NK_C7_CCL4.NK_C10_STMN1	0	0.416
ADORA2A_NAMPT	NK_C7_CCL4.DC_C5_ITM2C	0	0.328
ADORA2A_NAMPT	NK_C7_CCL4.TAM	0	0.776
ADORA2A_NAMPT	NK_C9_CXCL13.CD4_C6_REG	0	0.282
ADORA2A_NAMPT	NK_C9_CXCL13.CD8_C8_EX	0	0.294
ADORA2A_NAMPT	NK_C9_CXCL13.CD8_C7_XCL	0.032	0.252
ADORA2A_NAMPT	NK_C9_CXCL13.CD8/CD4_PROLIF	0	0.277
ADORA2A_NAMPT	NK_C9_CXCL13.DC_C2_CLEC9A	0	0.582
ADORA2A_NAMPT	NK_C9_CXCL13.DC_C1_FCER1A	0	0.386
ADORA2A_NAMPT	NK_C9_CXCL13.DC_C3_CD1C	0	0.789
ADORA2A_NAMPT	NK_C9_CXCL13.DC_C4_LAMP3	0	0.43
ADORA2A_NAMPT	NK_C9_CXCL13.Mono_C1/C2/C3	0	0.494
ADORA2A_NAMPT	NK_C9_CXCL13.Mono_C4_CXCL10	0	1
ADORA2A_NAMPT	NK_C9_CXCL13.NK_C7_CCL4	0	0.392
ADORA2A_NAMPT	NK_C9_CXCL13.NK_C9_CXCL13	0	0.648
ADORA2A_NAMPT	NK_C9_CXCL13.NK_C5_ISG15	0.016	0.275
ADORA2A_NAMPT	NK_C9_CXCL13.NK_C6_ITM2A	0	0.284
ADORA2A_NAMPT	NK_C9_CXCL13.NK_C8_MT1E	0	0.311
ADORA2A_NAMPT	NK_C9_CXCL13.NK_C10_STMN1	0	0.381
ADORA2A_NAMPT	NK_C9_CXCL13.DC_C5_ITM2C	0	0.293
ADORA2A_NAMPT	NK_C9_CXCL13.TAM	0	0.741
ADORA2A_NAMPT	NK_C5_ISG15.CD4_C6_REG	0.029	0.268
ADORA2A_NAMPT	NK_C5_ISG15.CD8_C8_EX	0	0.279
ADORA2A_NAMPT	NK_C5_ISG15.CD8/CD4_PROLIF	0.048	0.263
ADORA2A_NAMPT	NK_C5_ISG15.DC_C2_CLEC9A	0	0.568
ADORA2A_NAMPT	NK_C5_ISG15.DC_C1_FCER1A	0	0.372
ADORA2A_NAMPT	NK_C5_ISG15.DC_C3_CD1C	0	0.775
ADORA2A_NAMPT	NK_C5_ISG15.DC_C4_LAMP3	0	0.416
ADORA2A_NAMPT	NK_C5_ISG15.Mono_C1/C2/C3	0	0.48
ADORA2A_NAMPT	NK_C5_ISG15.Mono_C4_CXCL10	0	0.986
ADORA2A_NAMPT	NK_C5_ISG15.NK_C7_CCL4	0	0.378
ADORA2A_NAMPT	NK_C5_ISG15.NK_C9_CXCL13	0	0.634
ADORA2A_NAMPT	NK_C5_ISG15.NK_C6_ITM2A	0	0.27
ADORA2A_NAMPT	NK_C5_ISG15.NK_C8_MT1E	0	0.297
ADORA2A_NAMPT	NK_C5_ISG15.NK_C10_STMN1	0	0.367
ADORA2A_NAMPT	NK_C5_ISG15.DC_C5_ITM2C	0	0.279
ADORA2A_NAMPT	NK_C5_ISG15.TAM	0	0.727
ADORA2A_NAMPT	NK_C6_ITM2A.CD4_C6_REG	0	0.292
ADORA2A_NAMPT	NK_C6_ITM2A.CD8_C8_EX	0	0.304
ADORA2A_NAMPT	NK_C6_ITM2A.CD8_C7_XCL	0.048	0.263
ADORA2A_NAMPT	NK_C6_ITM2A.CD8/CD4_PROLIF	0	0.287
ADORA2A_NAMPT	NK_C6_ITM2A.DC_C2_CLEC9A	0	0.592
ADORA2A_NAMPT	NK_C6_ITM2A.DC_C1_FCER1A	0	0.397
ADORA2A_NAMPT	NK_C6_ITM2A.DC_C3_CD1C	0	0.799
ADORA2A_NAMPT	NK_C6_ITM2A.DN	0.032	0.258
ADORA2A_NAMPT	NK_C6_ITM2A.DC_C4_LAMP3	0	0.441
ADORA2A_NAMPT	NK_C6_ITM2A.Mono_C1/C2/C3	0	0.505
ADORA2A_NAMPT	NK_C6_ITM2A.Mono_C4_CXCL10	0	1.01
ADORA2A_NAMPT	NK_C6_ITM2A.NK_C7_CCL4	0	0.403
ADORA2A_NAMPT	NK_C6_ITM2A.NK_C9_CXCL13	0	0.658
ADORA2A_NAMPT	NK_C6_ITM2A.NK_C5_ISG15	0	0.285
ADORA2A_NAMPT	NK_C6_ITM2A.NK_C6_ITM2A	0	0.294
ADORA2A_NAMPT	NK_C6_ITM2A.NK_C8_MT1E	0	0.321
ADORA2A_NAMPT	NK_C6_ITM2A.NK_C10_STMN1	0	0.392
ADORA2A_NAMPT	NK_C6_ITM2A.DC_C5_ITM2C	0	0.304
ADORA2A_NAMPT	NK_C6_ITM2A.TAM	0	0.751
ADORA2A_NAMPT	NK_C8_MT1E.CD4_C6_REG	0	0.277
ADORA2A_NAMPT	NK_C8_MT1E.CD8_C8_EX	0	0.288
ADORA2A_NAMPT	NK_C8_MT1E.CD8/CD4_PROLIF	0.016	0.271
ADORA2A_NAMPT	NK_C8_MT1E.DC_C2_CLEC9A	0	0.576
ADORA2A_NAMPT	NK_C8_MT1E.DC_C1_FCER1A	0	0.381
ADORA2A_NAMPT	NK_C8_MT1E.DC_C3_CD1C	0	0.783
ADORA2A_NAMPT	NK_C8_MT1E.DC_C4_LAMP3	0	0.425
ADORA2A_NAMPT	NK_C8_MT1E.Mono_C1/C2/C3	0	0.489
ADORA2A_NAMPT	NK_C8_MT1E.Mono_C4_CXCL10	0	0.995
ADORA2A_NAMPT	NK_C8_MT1E.NK_C7_CCL4	0	0.387
ADORA2A_NAMPT	NK_C8_MT1E.NK_C9_CXCL13	0	0.642
ADORA2A_NAMPT	NK_C8_MT1E.NK_C5_ISG15	0.032	0.269
ADORA2A_NAMPT	NK_C8_MT1E.NK_C6_ITM2A	0	0.278
ADORA2A_NAMPT	NK_C8_MT1E.NK_C8_MT1E	0	0.306
ADORA2A_NAMPT	NK_C8_MT1E.NK_C10_STMN1	0	0.376
ADORA2A_NAMPT	NK_C8_MT1E.DC_C5_ITM2C	0	0.288
ADORA2A_NAMPT	NK_C8_MT1E.TAM	0	0.735
ADORA2A_NAMPT	NK_C10_STMN1.CD4_C6_REG	0.014	0.27
ADORA2A_NAMPT	NK_C10_STMN1.CD8_C8_EX	0	0.281
ADORA2A_NAMPT	NK_C10_STMN1.CD8/CD4_PROLIF	0.016	0.264
ADORA2A_NAMPT	NK_C10_STMN1.DC_C2_CLEC9A	0	0.569
ADORA2A_NAMPT	NK_C10_STMN1.DC_C1_FCER1A	0	0.374
ADORA2A_NAMPT	NK_C10_STMN1.DC_C3_CD1C	0	0.776
ADORA2A_NAMPT	NK_C10_STMN1.DC_C4_LAMP3	0	0.418
ADORA2A_NAMPT	NK_C10_STMN1.Mono_C1/C2/C3	0	0.482
ADORA2A_NAMPT	NK_C10_STMN1.Mono_C4_CXCL10	0	0.988
ADORA2A_NAMPT	NK_C10_STMN1.NK_C7_CCL4	0	0.38
ADORA2A_NAMPT	NK_C10_STMN1.NK_C9_CXCL13	0	0.635
ADORA2A_NAMPT	NK_C10_STMN1.NK_C5_ISG15	0.047	0.262
ADORA2A_NAMPT	NK_C10_STMN1.NK_C6_ITM2A	0	0.271
ADORA2A_NAMPT	NK_C10_STMN1.NK_C8_MT1E	0	0.299
ADORA2A_NAMPT	NK_C10_STMN1.NK_C10_STMN1	0	0.369
ADORA2A_NAMPT	NK_C10_STMN1.DC_C5_ITM2C	0	0.281
ADORA2A_NAMPT	NK_C10_STMN1.TAM	0	0.728
ADORA2A_NAMPT	Plasma_C2_IGHG.DC_C2_CLEC9A	0	0.511
ADORA2A_NAMPT	Plasma_C2_IGHG.DC_C1_FCER1A	0	0.316
ADORA2A_NAMPT	Plasma_C2_IGHG.DC_C3_CD1C	0	0.718
ADORA2A_NAMPT	Plasma_C2_IGHG.DC_C4_LAMP3	0	0.36
ADORA2A_NAMPT	Plasma_C2_IGHG.Mono_C1/C2/C3	0	0.424
ADORA2A_NAMPT	Plasma_C2_IGHG.Mono_C4_CXCL10	0	0.93
ADORA2A_NAMPT	Plasma_C2_IGHG.NK_C7_CCL4	0	0.322
ADORA2A_NAMPT	Plasma_C2_IGHG.NK_C9_CXCL13	0	0.578
ADORA2A_NAMPT	Plasma_C2_IGHG.NK_C10_STMN1	0	0.311
ADORA2A_NAMPT	Plasma_C2_IGHG.TAM	0	0.67
ADORA2A_NAMPT	Plasma_C1_JCHAIN.DC_C2_CLEC9A	0	0.521
ADORA2A_NAMPT	Plasma_C1_JCHAIN.DC_C1_FCER1A	0	0.326
ADORA2A_NAMPT	Plasma_C1_JCHAIN.DC_C3_CD1C	0	0.728
ADORA2A_NAMPT	Plasma_C1_JCHAIN.DC_C4_LAMP3	0	0.37
ADORA2A_NAMPT	Plasma_C1_JCHAIN.Mono_C1/C2/C3	0	0.434
ADORA2A_NAMPT	Plasma_C1_JCHAIN.Mono_C4_CXCL10	0	0.939
ADORA2A_NAMPT	Plasma_C1_JCHAIN.NK_C7_CCL4	0	0.332
ADORA2A_NAMPT	Plasma_C1_JCHAIN.NK_C9_CXCL13	0	0.587
ADORA2A_NAMPT	Plasma_C1_JCHAIN.NK_C10_STMN1	0	0.321
ADORA2A_NAMPT	Plasma_C1_JCHAIN.TAM	0	0.68
ADORA2B_ENTPD1	DC_C2_CLEC9A.B_C4_CD11c	0	0.14
ADORA2B_ENTPD1	DC_C2_CLEC9A.B_C5_CD83	0	0.092
ADORA2B_ENTPD1	DC_C2_CLEC9A.B_C3_ITGB1	0	0.095
ADORA2B_ENTPD1	DC_C2_CLEC9A.B_C1_NAÏVE	0	0.116
ADORA2B_ENTPD1	DC_C2_CLEC9A.B_C6_TNF	0	0.12
ADORA2B_ENTPD1	DC_C2_CLEC9A.B_C2_ALOX5	0	0.111
ADORA2B_ENTPD1	DC_C2_CLEC9A.CD4_C6_REG	0	0.105
ADORA2B_ENTPD1	DC_C2_CLEC9A.CD8_C8_EX	0	0.148
ADORA2B_ENTPD1	DC_C2_CLEC9A.CD8_C7_XCL	0	0.143
ADORA2B_ENTPD1	DC_C2_CLEC9A.CD8/CD4_PROLIF	0	0.112
ADORA2B_ENTPD1	DC_C2_CLEC9A.DC_C2_CLEC9A	0	0.179
ADORA2B_ENTPD1	DC_C2_CLEC9A.DC_C1_FCER1A	0	0.156
ADORA2B_ENTPD1	DC_C2_CLEC9A.DC_C3_CD1C	0	0.193
ADORA2B_ENTPD1	DC_C2_CLEC9A.Mono_C1/C2/C3	0	0.138
ADORA2B_ENTPD1	DC_C2_CLEC9A.Mono_C4_CXCL10	0	0.117
ADORA2B_ENTPD1	DC_C2_CLEC9A.NK_C7_CCL4	0	0.158
ADORA2B_ENTPD1	DC_C2_CLEC9A.NK_C9_CXCL13	0	0.24
ADORA2B_ENTPD1	DC_C2_CLEC9A.NK_C5_ISG15	0.048	0.085
ADORA2B_ENTPD1	DC_C2_CLEC9A.NK_C6_ITM2A	0	0.115
ADORA2B_ENTPD1	DC_C2_CLEC9A.NK_C8_MT1E	0	0.121
ADORA2B_ENTPD1	DC_C2_CLEC9A.NK_C10_STMN1	0	0.13
ADORA2B_ENTPD1	DC_C2_CLEC9A.Plasma_C2_IGHG	0	0.086
ADORA2B_ENTPD1	DC_C2_CLEC9A.Plasma_C1_JCHAIN	0	0.192
ADORA2B_ENTPD1	DC_C2_CLEC9A.TAM	0	0.128
ADORA3_ENTPD1	TAM.B_C4_CD11c	0	0.135
ADORA3_ENTPD1	TAM.B_C5_CD83	0	0.086
ADORA3_ENTPD1	TAM.B_C3_ITGB1	0	0.09
ADORA3_ENTPD1	TAM.B_C1_NAÏVE	0	0.111
ADORA3_ENTPD1	TAM.B_C6_TNF	0	0.115
ADORA3_ENTPD1	TAM.B_C2_ALOX5	0	0.105
ADORA3_ENTPD1	TAM.CD4_C6_REG	0	0.1
ADORA3_ENTPD1	TAM.CD8_C8_EX	0	0.143
ADORA3_ENTPD1	TAM.CD8_C7_XCL	0	0.137
ADORA3_ENTPD1	TAM.CD8/CD4_PROLIF	0	0.106
ADORA3_ENTPD1	TAM.DC_C2_CLEC9A	0	0.174
ADORA3_ENTPD1	TAM.DC_C1_FCER1A	0	0.151
ADORA3_ENTPD1	TAM.DC_C3_CD1C	0	0.188
ADORA3_ENTPD1	TAM.Mono_C1/C2/C3	0	0.132
ADORA3_ENTPD1	TAM.Mono_C4_CXCL10	0	0.112
ADORA3_ENTPD1	TAM.NK_C7_CCL4	0	0.152
ADORA3_ENTPD1	TAM.NK_C9_CXCL13	0	0.235
ADORA3_ENTPD1	TAM.NK_C6_ITM2A	0	0.11
ADORA3_ENTPD1	TAM.NK_C8_MT1E	0	0.115
ADORA3_ENTPD1	TAM.NK_C10_STMN1	0	0.124
ADORA3_ENTPD1	TAM.Plasma_C2_IGHG	0.029	0.081
ADORA3_ENTPD1	TAM.Plasma_C1_JCHAIN	0	0.187
ADORA3_ENTPD1	TAM.TAM	0	0.123
ADRB2_VEGFB	B_C4_CD11c.DC_C5_ITM2C	0	0.233
ADRB2_VEGFB	B_C4_CD11c.TAM	0	0.125
ADRB2_VEGFB	B_C3_ITGB1.DC_C5_ITM2C	0	0.213
ADRB2_VEGFB	B_C3_ITGB1.TAM	0.015	0.105
ADRB2_VEGFB	B_C6_TNF.DC_C5_ITM2C	0	0.258
ADRB2_VEGFB	B_C6_TNF.Plasma_C2_IGHG	0.045	0.105
ADRB2_VEGFB	B_C6_TNF.TAM	0	0.151
ADRB2_VEGFB	B_C2_ALOX5.DC_C5_ITM2C	0	0.216
ADRB2_VEGFB	B_C2_ALOX5.TAM	0	0.109
ADRB2_VEGFB	CD4_C3_EFF.DC_C5_ITM2C	0	0.385
ADRB2_VEGFB	CD4_C3_EFF.Plasma_C2_IGHG	0	0.231
ADRB2_VEGFB	CD4_C3_EFF.TAM	0	0.277
ADRB2_VEGFB	CD8_C6_CCL4.DC_C5_ITM2C	0	0.3
ADRB2_VEGFB	CD8_C6_CCL4.Plasma_C2_IGHG	0	0.147
ADRB2_VEGFB	CD8_C6_CCL4.TAM	0	0.193
ADRB2_VEGFB	CD8_C5_EFF.DC_C5_ITM2C	0	0.354
ADRB2_VEGFB	CD8_C5_EFF.Plasma_C2_IGHG	0	0.201
ADRB2_VEGFB	CD8_C5_EFF.TAM	0	0.246
ADRB2_VEGFB	CD8_C4_EM.DC_C5_ITM2C	0	0.271
ADRB2_VEGFB	CD8_C4_EM.Plasma_C2_IGHG	0	0.117
ADRB2_VEGFB	CD8_C4_EM.TAM	0	0.163
ADRB2_VEGFB	CD8_C3_MAIT.DC_C5_ITM2C	0	0.377
ADRB2_VEGFB	CD8_C3_MAIT.Plasma_C2_IGHG	0	0.224
ADRB2_VEGFB	CD8_C3_MAIT.TAM	0	0.269
ADRB2_VEGFB	CD8/CD4_PROLIF.DC_C5_ITM2C	0	0.238
ADRB2_VEGFB	CD8/CD4_PROLIF.TAM	0	0.131
ADRB2_VEGFB	DC_C2_CLEC9A.DC_C5_ITM2C	0	0.204
ADRB2_VEGFB	DC_C1_FCER1A.DC_C5_ITM2C	0	0.216
ADRB2_VEGFB	DC_C1_FCER1A.TAM	0	0.108
ADRB2_VEGFB	DC_C3_CD1C.DC_C5_ITM2C	0	0.217
ADRB2_VEGFB	γδ.DC_C5_ITM2C	0	0.416
ADRB2_VEGFB	γδ.Plasma_C2_IGHG	0	0.263
ADRB2_VEGFB	γδ.TAM	0	0.308
ADRB2_VEGFB	Mono_C1/C2/C3.DC_C5_ITM2C	0	0.217
ADRB2_VEGFB	Mono_C1/C2/C3.TAM	0	0.11
ADRB2_VEGFB	Mono_C4_CXCL10.DC_C5_ITM2C	0	0.241
ADRB2_VEGFB	Mono_C4_CXCL10.TAM	0	0.133
ADRB2_VEGFB	NK_C7_CCL4.DC_C5_ITM2C	0	0.232
ADRB2_VEGFB	NK_C7_CCL4.TAM	0	0.125
ADRB2_VEGFB	NK_C2_FGFBP2.DC_C5_ITM2C	0	0.366
ADRB2_VEGFB	NK_C2_FGFBP2.Plasma_C2_IGHG	0	0.213
ADRB2_VEGFB	NK_C2_FGFBP2.TAM	0	0.258
ADRB2_VEGFB	NK_C5_ISG15.DC_C5_ITM2C	0	0.234
ADRB2_VEGFB	NK_C5_ISG15.TAM	0.014	0.126
ADRB2_VEGFB	NK_C6_ITM2A.DC_C5_ITM2C	0	0.22
ADRB2_VEGFB	NK_C6_ITM2A.TAM	0	0.112
ADRB2_VEGFB	NK_C8_MT1E.DC_C5_ITM2C	0	0.224
ADRB2_VEGFB	NK_C8_MT1E.TAM	0	0.116
ADRB2_VEGFB	NK_C1_SELL.DC_C5_ITM2C	0	0.276
ADRB2_VEGFB	NK_C1_SELL.Plasma_C2_IGHG	0	0.123
ADRB2_VEGFB	NK_C1_SELL.TAM	0	0.169
ADRB2_VEGFB	NK_C10_STMN1.DC_C5_ITM2C	0	0.209
ADRB2_VEGFB	NK_C3_TNF.DC_C5_ITM2C	0	0.483
ADRB2_VEGFB	NK_C3_TNF.Plasma_C2_IGHG	0	0.33
ADRB2_VEGFB	NK_C3_TNF.TAM	0	0.376
ADRB2_VEGFB	NK_C4_TYMS.DC_C5_ITM2C	0	0.317
ADRB2_VEGFB	NK_C4_TYMS.Plasma_C2_IGHG	0	0.163
ADRB2_VEGFB	NK_C4_TYMS.TAM	0	0.209
ADRB2_VEGFB	DC_C5_ITM2C.DC_C5_ITM2C	0	0.233
ADRB2_VEGFB	DC_C5_ITM2C.TAM	0	0.126
ADRB2_VEGFB	Plasma_C2_IGHG.DC_C5_ITM2C	0	0.218
ADRB2_VEGFB	Plasma_C2_IGHG.TAM	0	0.11
ADRB2_VEGFB	Plasma_C1_JCHAIN.DC_C5_ITM2C	0	0.199
ADRB2_VEGFB	TAM.DC_C5_ITM2C	0	0.236
ADRB2_VEGFB	TAM.TAM	0	0.129
ALOX5_ALOX5AP	B_C4_CD11c.B_C4_CD11c	0	0.556
ALOX5_ALOX5AP	B_C4_CD11c.CD4_C2_CM	0	0.545
ALOX5_ALOX5AP	B_C4_CD11c.CD4_C5_CXCL13	0	0.776
ALOX5_ALOX5AP	B_C4_CD11c.CD4_C7_EX	0	0.641
ALOX5_ALOX5AP	B_C4_CD11c.CD4_C6_REG	0.031	0.491
ALOX5_ALOX5AP	B_C4_CD11c.CD8_C6_CCL4	0	0.533
ALOX5_ALOX5AP	B_C4_CD11c.CD8_C2_CM	0	0.532
ALOX5_ALOX5AP	B_C4_CD11c.CD8_C3_MAIT	0	0.793
ALOX5_ALOX5AP	B_C4_CD11c.γδ	0	0.743
ALOX5_ALOX5AP	B_C4_CD11c.NK_C7_CCL4	0	1.139
ALOX5_ALOX5AP	B_C4_CD11c.NK_C9_CXCL13	0	0.648
ALOX5_ALOX5AP	B_C4_CD11c.NK_C2_FGFBP2	0	0.762
ALOX5_ALOX5AP	B_C4_CD11c.NK_C5_ISG15	0	1.16
ALOX5_ALOX5AP	B_C4_CD11c.NK_C6_ITM2A	0	1.197
ALOX5_ALOX5AP	B_C4_CD11c.NK_C8_MT1E	0	1.199
ALOX5_ALOX5AP	B_C4_CD11c.NK_C10_STMN1	0	0.821
ALOX5_ALOX5AP	B_C4_CD11c.NK_C3_TNF	0	0.684
ALOX5_ALOX5AP	B_C4_CD11c.NK_C4_TYMS	0	0.615
ALOX5_ALOX5AP	B_C4_CD11c.DC_C5_ITM2C	0	1.357
ALOX5_ALOX5AP	B_C5_CD83.CD4_C2_CM	0.046	0.492
ALOX5_ALOX5AP	B_C5_CD83.CD4_C5_CXCL13	0	0.724
ALOX5_ALOX5AP	B_C5_CD83.CD4_C7_EX	0	0.588
ALOX5_ALOX5AP	B_C5_CD83.CD8_C3_MAIT	0	0.74
ALOX5_ALOX5AP	B_C5_CD83.γδ	0	0.69
ALOX5_ALOX5AP	B_C5_CD83.NK_C7_CCL4	0	1.086
ALOX5_ALOX5AP	B_C5_CD83.NK_C9_CXCL13	0	0.595
ALOX5_ALOX5AP	B_C5_CD83.NK_C2_FGFBP2	0	0.709
ALOX5_ALOX5AP	B_C5_CD83.NK_C5_ISG15	0	1.107
ALOX5_ALOX5AP	B_C5_CD83.NK_C6_ITM2A	0	1.144
ALOX5_ALOX5AP	B_C5_CD83.NK_C8_MT1E	0	1.146
ALOX5_ALOX5AP	B_C5_CD83.NK_C10_STMN1	0	0.768
ALOX5_ALOX5AP	B_C5_CD83.NK_C3_TNF	0	0.631
ALOX5_ALOX5AP	B_C5_CD83.NK_C4_TYMS	0	0.563
ALOX5_ALOX5AP	B_C5_CD83.DC_C5_ITM2C	0	1.305
ALOX5_ALOX5AP	B_C3_ITGB1.B_C4_CD11c	0	0.614
ALOX5_ALOX5AP	B_C3_ITGB1.B_C2_ALOX5	0	0.506
ALOX5_ALOX5AP	B_C3_ITGB1.CD4_C2_CM	0	0.603
ALOX5_ALOX5AP	B_C3_ITGB1.CD4_C5_CXCL13	0	0.834
ALOX5_ALOX5AP	B_C3_ITGB1.CD4_C3_EFF	0.016	0.511
ALOX5_ALOX5AP	B_C3_ITGB1.CD4_C7_EX	0	0.698
ALOX5_ALOX5AP	B_C3_ITGB1.CD4_C4_HSP	0	0.523
ALOX5_ALOX5AP	B_C3_ITGB1.CD4_C6_REG	0	0.549
ALOX5_ALOX5AP	B_C3_ITGB1.CD8_C6_CCL4	0	0.591
ALOX5_ALOX5AP	B_C3_ITGB1.CD8_C2_CM	0	0.59
ALOX5_ALOX5AP	B_C3_ITGB1.CD8_C5_EFF	0	0.514
ALOX5_ALOX5AP	B_C3_ITGB1.CD8_C4_EM	0.015	0.513
ALOX5_ALOX5AP	B_C3_ITGB1.CD8_C8_EX	0.016	0.519
ALOX5_ALOX5AP	B_C3_ITGB1.CD8_C3_MAIT	0	0.85
ALOX5_ALOX5AP	B_C3_ITGB1.CD8/CD4_PROLIF	0.016	0.516
ALOX5_ALOX5AP	B_C3_ITGB1.γδ	0	0.8
ALOX5_ALOX5AP	B_C3_ITGB1.NK_C7_CCL4	0	1.197
ALOX5_ALOX5AP	B_C3_ITGB1.NK_C9_CXCL13	0	0.706
ALOX5_ALOX5AP	B_C3_ITGB1.NK_C2_FGFBP2	0	0.82
ALOX5_ALOX5AP	B_C3_ITGB1.NK_C5_ISG15	0	1.218
ALOX5_ALOX5AP	B_C3_ITGB1.NK_C6_ITM2A	0	1.254
ALOX5_ALOX5AP	B_C3_ITGB1.NK_C8_MT1E	0	1.257
ALOX5_ALOX5AP	B_C3_ITGB1.NK_C1_SELL	0.016	0.534
ALOX5_ALOX5AP	B_C3_ITGB1.NK_C10_STMN1	0	0.879
ALOX5_ALOX5AP	B_C3_ITGB1.NK_C3_TNF	0	0.742
ALOX5_ALOX5AP	B_C3_ITGB1.NK_C4_TYMS	0	0.673
ALOX5_ALOX5AP	B_C3_ITGB1.DC_C5_ITM2C	0	1.415
ALOX5_ALOX5AP	B_C1_NAÏVE.B_C4_CD11c	0	0.587
ALOX5_ALOX5AP	B_C1_NAÏVE.CD4_C2_CM	0	0.576
ALOX5_ALOX5AP	B_C1_NAÏVE.CD4_C5_CXCL13	0	0.807
ALOX5_ALOX5AP	B_C1_NAÏVE.CD4_C7_EX	0	0.672
ALOX5_ALOX5AP	B_C1_NAÏVE.CD4_C4_HSP	0.031	0.497
ALOX5_ALOX5AP	B_C1_NAÏVE.CD4_C6_REG	0	0.522
ALOX5_ALOX5AP	B_C1_NAÏVE.CD8_C6_CCL4	0	0.564
ALOX5_ALOX5AP	B_C1_NAÏVE.CD8_C2_CM	0	0.563
ALOX5_ALOX5AP	B_C1_NAÏVE.CD8_C5_EFF	0.032	0.487
ALOX5_ALOX5AP	B_C1_NAÏVE.CD8_C8_EX	0.048	0.492
ALOX5_ALOX5AP	B_C1_NAÏVE.CD8_C3_MAIT	0	0.824
ALOX5_ALOX5AP	B_C1_NAÏVE.γδ	0	0.774
ALOX5_ALOX5AP	B_C1_NAÏVE.NK_C7_CCL4	0	1.17
ALOX5_ALOX5AP	B_C1_NAÏVE.NK_C9_CXCL13	0	0.679
ALOX5_ALOX5AP	B_C1_NAÏVE.NK_C2_FGFBP2	0	0.793
ALOX5_ALOX5AP	B_C1_NAÏVE.NK_C5_ISG15	0	1.191
ALOX5_ALOX5AP	B_C1_NAÏVE.NK_C6_ITM2A	0	1.228
ALOX5_ALOX5AP	B_C1_NAÏVE.NK_C8_MT1E	0	1.23
ALOX5_ALOX5AP	B_C1_NAÏVE.NK_C1_SELL	0.032	0.507
ALOX5_ALOX5AP	B_C1_NAÏVE.NK_C10_STMN1	0	0.852
ALOX5_ALOX5AP	B_C1_NAÏVE.NK_C3_TNF	0	0.715
ALOX5_ALOX5AP	B_C1_NAÏVE.NK_C4_TYMS	0	0.646
ALOX5_ALOX5AP	B_C1_NAÏVE.DC_C5_ITM2C	0	1.388
ALOX5_ALOX5AP	B_C6_TNF.B_C4_CD11c	0.014	0.536
ALOX5_ALOX5AP	B_C6_TNF.CD4_C2_CM	0	0.524
ALOX5_ALOX5AP	B_C6_TNF.CD4_C5_CXCL13	0	0.756
ALOX5_ALOX5AP	B_C6_TNF.CD4_C7_EX	0	0.62
ALOX5_ALOX5AP	B_C6_TNF.CD8_C6_CCL4	0.016	0.512
ALOX5_ALOX5AP	B_C6_TNF.CD8_C2_CM	0	0.512
ALOX5_ALOX5AP	B_C6_TNF.CD8_C3_MAIT	0	0.772
ALOX5_ALOX5AP	B_C6_TNF.γδ	0	0.722
ALOX5_ALOX5AP	B_C6_TNF.NK_C7_CCL4	0	1.118
ALOX5_ALOX5AP	B_C6_TNF.NK_C9_CXCL13	0	0.627
ALOX5_ALOX5AP	B_C6_TNF.NK_C2_FGFBP2	0	0.741
ALOX5_ALOX5AP	B_C6_TNF.NK_C5_ISG15	0	1.139
ALOX5_ALOX5AP	B_C6_TNF.NK_C6_ITM2A	0	1.176
ALOX5_ALOX5AP	B_C6_TNF.NK_C8_MT1E	0	1.179
ALOX5_ALOX5AP	B_C6_TNF.NK_C10_STMN1	0	0.8
ALOX5_ALOX5AP	B_C6_TNF.NK_C3_TNF	0	0.663
ALOX5_ALOX5AP	B_C6_TNF.NK_C4_TYMS	0	0.595
ALOX5_ALOX5AP	B_C6_TNF.DC_C5_ITM2C	0	1.337
ALOX5_ALOX5AP	B_C2_ALOX5.B_C4_CD11c	0	0.713
ALOX5_ALOX5AP	B_C2_ALOX5.B_C5_CD83	0	0.577
ALOX5_ALOX5AP	B_C2_ALOX5.B_C1_NAÏVE	0	0.595
ALOX5_ALOX5AP	B_C2_ALOX5.B_C6_TNF	0	0.574
ALOX5_ALOX5AP	B_C2_ALOX5.B_C2_ALOX5	0	0.605
ALOX5_ALOX5AP	B_C2_ALOX5.CD4_C2_CM	0	0.702
ALOX5_ALOX5AP	B_C2_ALOX5.CD4_C5_CXCL13	0	0.933
ALOX5_ALOX5AP	B_C2_ALOX5.CD4_C3_EFF	0	0.61
ALOX5_ALOX5AP	B_C2_ALOX5.CD4_C7_EX	0	0.797
ALOX5_ALOX5AP	B_C2_ALOX5.CD4_C4_HSP	0	0.623
ALOX5_ALOX5AP	B_C2_ALOX5.CD4_C1_NAÏVE	0.029	0.519
ALOX5_ALOX5AP	B_C2_ALOX5.CD4_C6_REG	0	0.648
ALOX5_ALOX5AP	B_C2_ALOX5.CD8_C6_CCL4	0	0.69
ALOX5_ALOX5AP	B_C2_ALOX5.CD8_C2_CM	0	0.689
ALOX5_ALOX5AP	B_C2_ALOX5.CD8_C5_EFF	0	0.613
ALOX5_ALOX5AP	B_C2_ALOX5.CD8_C4_EM	0	0.613
ALOX5_ALOX5AP	B_C2_ALOX5.CD8_C8_EX	0	0.618
ALOX5_ALOX5AP	B_C2_ALOX5.CD8_C3_MAIT	0	0.95
ALOX5_ALOX5AP	B_C2_ALOX5.CD8_C1_NAÏVE	0.044	0.492
ALOX5_ALOX5AP	B_C2_ALOX5.CD8_C7_XCL	0	0.522
ALOX5_ALOX5AP	B_C2_ALOX5.CD8/CD4_PROLIF	0	0.615
ALOX5_ALOX5AP	B_C2_ALOX5.DC_C1_FCER1A	0	0.514
ALOX5_ALOX5AP	B_C2_ALOX5.γδ	0	0.899
ALOX5_ALOX5AP	B_C2_ALOX5.NK_C7_CCL4	0	1.296
ALOX5_ALOX5AP	B_C2_ALOX5.NK_C9_CXCL13	0	0.805
ALOX5_ALOX5AP	B_C2_ALOX5.NK_C2_FGFBP2	0	0.919
ALOX5_ALOX5AP	B_C2_ALOX5.NK_C5_ISG15	0	1.317
ALOX5_ALOX5AP	B_C2_ALOX5.NK_C6_ITM2A	0	1.353
ALOX5_ALOX5AP	B_C2_ALOX5.NK_C8_MT1E	0	1.356
ALOX5_ALOX5AP	B_C2_ALOX5.NK_C1_SELL	0	0.633
ALOX5_ALOX5AP	B_C2_ALOX5.NK_C10_STMN1	0	0.978
ALOX5_ALOX5AP	B_C2_ALOX5.NK_C3_TNF	0	0.841
ALOX5_ALOX5AP	B_C2_ALOX5.NK_C4_TYMS	0	0.772
ALOX5_ALOX5AP	B_C2_ALOX5.DC_C5_ITM2C	0	1.514
ALOX5_ALOX5AP	DC_C2_CLEC9A.CD4_C5_CXCL13	0	0.649
ALOX5_ALOX5AP	DC_C2_CLEC9A.CD4_C7_EX	0.03	0.514
ALOX5_ALOX5AP	DC_C2_CLEC9A.CD8_C3_MAIT	0	0.666
ALOX5_ALOX5AP	DC_C2_CLEC9A.γδ	0	0.616
ALOX5_ALOX5AP	DC_C2_CLEC9A.NK_C7_CCL4	0	1.012
ALOX5_ALOX5AP	DC_C2_CLEC9A.NK_C9_CXCL13	0	0.521
ALOX5_ALOX5AP	DC_C2_CLEC9A.NK_C2_FGFBP2	0	0.635
ALOX5_ALOX5AP	DC_C2_CLEC9A.NK_C5_ISG15	0	1.033
ALOX5_ALOX5AP	DC_C2_CLEC9A.NK_C6_ITM2A	0	1.07
ALOX5_ALOX5AP	DC_C2_CLEC9A.NK_C8_MT1E	0	1.072
ALOX5_ALOX5AP	DC_C2_CLEC9A.NK_C10_STMN1	0	0.694
ALOX5_ALOX5AP	DC_C2_CLEC9A.NK_C3_TNF	0.016	0.557
ALOX5_ALOX5AP	DC_C2_CLEC9A.DC_C5_ITM2C	0	1.23
ALOX5_ALOX5AP	DC_C1_FCER1A.B_C4_CD11c	0	0.584
ALOX5_ALOX5AP	DC_C1_FCER1A.B_C2_ALOX5	0.047	0.476
ALOX5_ALOX5AP	DC_C1_FCER1A.CD4_C2_CM	0	0.573
ALOX5_ALOX5AP	DC_C1_FCER1A.CD4_C5_CXCL13	0	0.804
ALOX5_ALOX5AP	DC_C1_FCER1A.CD4_C7_EX	0	0.668
ALOX5_ALOX5AP	DC_C1_FCER1A.CD4_C4_HSP	0.047	0.493
ALOX5_ALOX5AP	DC_C1_FCER1A.CD4_C6_REG	0	0.519
ALOX5_ALOX5AP	DC_C1_FCER1A.CD8_C6_CCL4	0	0.56
ALOX5_ALOX5AP	DC_C1_FCER1A.CD8_C2_CM	0	0.56
ALOX5_ALOX5AP	DC_C1_FCER1A.CD8_C3_MAIT	0	0.82
ALOX5_ALOX5AP	DC_C1_FCER1A.CD8/CD4_PROLIF	0.046	0.486
ALOX5_ALOX5AP	DC_C1_FCER1A.γδ	0	0.77
ALOX5_ALOX5AP	DC_C1_FCER1A.NK_C7_CCL4	0	1.166
ALOX5_ALOX5AP	DC_C1_FCER1A.NK_C9_CXCL13	0	0.675
ALOX5_ALOX5AP	DC_C1_FCER1A.NK_C2_FGFBP2	0	0.789
ALOX5_ALOX5AP	DC_C1_FCER1A.NK_C5_ISG15	0	1.187
ALOX5_ALOX5AP	DC_C1_FCER1A.NK_C6_ITM2A	0	1.224
ALOX5_ALOX5AP	DC_C1_FCER1A.NK_C8_MT1E	0	1.227
ALOX5_ALOX5AP	DC_C1_FCER1A.NK_C1_SELL	0.032	0.503
ALOX5_ALOX5AP	DC_C1_FCER1A.NK_C10_STMN1	0	0.848
ALOX5_ALOX5AP	DC_C1_FCER1A.NK_C3_TNF	0	0.711
ALOX5_ALOX5AP	DC_C1_FCER1A.NK_C4_TYMS	0	0.643
ALOX5_ALOX5AP	DC_C1_FCER1A.DC_C5_ITM2C	0	1.385
ALOX5_ALOX5AP	DC_C3_CD1C.B_C4_CD11c	0	0.623
ALOX5_ALOX5AP	DC_C3_CD1C.B_C1_NAÏVE	0	0.505
ALOX5_ALOX5AP	DC_C3_CD1C.B_C2_ALOX5	0	0.515
ALOX5_ALOX5AP	DC_C3_CD1C.CD4_C2_CM	0	0.612
ALOX5_ALOX5AP	DC_C3_CD1C.CD4_C5_CXCL13	0	0.843
ALOX5_ALOX5AP	DC_C3_CD1C.CD4_C3_EFF	0.032	0.52
ALOX5_ALOX5AP	DC_C3_CD1C.CD4_C7_EX	0	0.707
ALOX5_ALOX5AP	DC_C3_CD1C.CD4_C4_HSP	0	0.532
ALOX5_ALOX5AP	DC_C3_CD1C.CD4_C6_REG	0	0.558
ALOX5_ALOX5AP	DC_C3_CD1C.CD8_C6_CCL4	0	0.599
ALOX5_ALOX5AP	DC_C3_CD1C.CD8_C2_CM	0	0.599
ALOX5_ALOX5AP	DC_C3_CD1C.CD8_C5_EFF	0	0.523
ALOX5_ALOX5AP	DC_C3_CD1C.CD8_C4_EM	0.016	0.522
ALOX5_ALOX5AP	DC_C3_CD1C.CD8_C8_EX	0	0.528
ALOX5_ALOX5AP	DC_C3_CD1C.CD8_C3_MAIT	0	0.859
ALOX5_ALOX5AP	DC_C3_CD1C.CD8/CD4_PROLIF	0	0.525
ALOX5_ALOX5AP	DC_C3_CD1C.γδ	0	0.809
ALOX5_ALOX5AP	DC_C3_CD1C.NK_C7_CCL4	0	1.205
ALOX5_ALOX5AP	DC_C3_CD1C.NK_C9_CXCL13	0	0.714
ALOX5_ALOX5AP	DC_C3_CD1C.NK_C2_FGFBP2	0	0.828
ALOX5_ALOX5AP	DC_C3_CD1C.NK_C5_ISG15	0	1.226
ALOX5_ALOX5AP	DC_C3_CD1C.NK_C6_ITM2A	0	1.263
ALOX5_ALOX5AP	DC_C3_CD1C.NK_C8_MT1E	0	1.266
ALOX5_ALOX5AP	DC_C3_CD1C.NK_C1_SELL	0	0.543
ALOX5_ALOX5AP	DC_C3_CD1C.NK_C10_STMN1	0	0.887
ALOX5_ALOX5AP	DC_C3_CD1C.NK_C3_TNF	0	0.75
ALOX5_ALOX5AP	DC_C3_CD1C.NK_C4_TYMS	0	0.682
ALOX5_ALOX5AP	DC_C3_CD1C.DC_C5_ITM2C	0	1.424
ALOX5_ALOX5AP	DC_C4_LAMP3.CD4_C5_CXCL13	0	0.711
ALOX5_ALOX5AP	DC_C4_LAMP3.CD4_C7_EX	0	0.575
ALOX5_ALOX5AP	DC_C4_LAMP3.CD8_C3_MAIT	0	0.727
ALOX5_ALOX5AP	DC_C4_LAMP3.γδ	0	0.677
ALOX5_ALOX5AP	DC_C4_LAMP3.NK_C7_CCL4	0	1.073
ALOX5_ALOX5AP	DC_C4_LAMP3.NK_C9_CXCL13	0	0.582
ALOX5_ALOX5AP	DC_C4_LAMP3.NK_C2_FGFBP2	0	0.696
ALOX5_ALOX5AP	DC_C4_LAMP3.NK_C5_ISG15	0	1.094
ALOX5_ALOX5AP	DC_C4_LAMP3.NK_C6_ITM2A	0	1.131
ALOX5_ALOX5AP	DC_C4_LAMP3.NK_C8_MT1E	0	1.134
ALOX5_ALOX5AP	DC_C4_LAMP3.NK_C10_STMN1	0	0.755
ALOX5_ALOX5AP	DC_C4_LAMP3.NK_C3_TNF	0	0.618
ALOX5_ALOX5AP	DC_C4_LAMP3.NK_C4_TYMS	0	0.55
ALOX5_ALOX5AP	DC_C4_LAMP3.DC_C5_ITM2C	0	1.292
ALOX5_ALOX5AP	Mono_C1/C2/C3.B_C4_CD11c	0	0.607
ALOX5_ALOX5AP	Mono_C1/C2/C3.B_C2_ALOX5	0	0.499
ALOX5_ALOX5AP	Mono_C1/C2/C3.CD4_C2_CM	0	0.596
ALOX5_ALOX5AP	Mono_C1/C2/C3.CD4_C5_CXCL13	0	0.827
ALOX5_ALOX5AP	Mono_C1/C2/C3.CD4_C3_EFF	0	0.504
ALOX5_ALOX5AP	Mono_C1/C2/C3.CD4_C7_EX	0	0.691
ALOX5_ALOX5AP	Mono_C1/C2/C3.CD4_C4_HSP	0	0.517
ALOX5_ALOX5AP	Mono_C1/C2/C3.CD4_C6_REG	0	0.542
ALOX5_ALOX5AP	Mono_C1/C2/C3.CD8_C6_CCL4	0	0.584
ALOX5_ALOX5AP	Mono_C1/C2/C3.CD8_C2_CM	0	0.583
ALOX5_ALOX5AP	Mono_C1/C2/C3.CD8_C5_EFF	0	0.507
ALOX5_ALOX5AP	Mono_C1/C2/C3.CD8_C4_EM	0.031	0.507
ALOX5_ALOX5AP	Mono_C1/C2/C3.CD8_C8_EX	0	0.512
ALOX5_ALOX5AP	Mono_C1/C2/C3.CD8_C3_MAIT	0	0.844
ALOX5_ALOX5AP	Mono_C1/C2/C3.CD8/CD4_PROLIF	0.046	0.509
ALOX5_ALOX5AP	Mono_C1/C2/C3.γδ	0	0.793
ALOX5_ALOX5AP	Mono_C1/C2/C3.NK_C7_CCL4	0	1.19
ALOX5_ALOX5AP	Mono_C1/C2/C3.NK_C9_CXCL13	0	0.699
ALOX5_ALOX5AP	Mono_C1/C2/C3.NK_C2_FGFBP2	0	0.813
ALOX5_ALOX5AP	Mono_C1/C2/C3.NK_C5_ISG15	0	1.211
ALOX5_ALOX5AP	Mono_C1/C2/C3.NK_C6_ITM2A	0	1.247
ALOX5_ALOX5AP	Mono_C1/C2/C3.NK_C8_MT1E	0	1.25
ALOX5_ALOX5AP	Mono_C1/C2/C3.NK_C1_SELL	0.016	0.527
ALOX5_ALOX5AP	Mono_C1/C2/C3.NK_C10_STMN1	0	0.872
ALOX5_ALOX5AP	Mono_C1/C2/C3.NK_C3_TNF	0	0.735
ALOX5_ALOX5AP	Mono_C1/C2/C3.NK_C4_TYMS	0	0.666
ALOX5_ALOX5AP	Mono_C1/C2/C3.DC_C5_ITM2C	0	1.408
ALOX5_ALOX5AP	Mono_C4_CXCL10.B_C4_CD11c	0	0.586
ALOX5_ALOX5AP	Mono_C4_CXCL10.CD4_C2_CM	0	0.575
ALOX5_ALOX5AP	Mono_C4_CXCL10.CD4_C5_CXCL13	0	0.806
ALOX5_ALOX5AP	Mono_C4_CXCL10.CD4_C7_EX	0	0.671
ALOX5_ALOX5AP	Mono_C4_CXCL10.CD4_C4_HSP	0.032	0.496
ALOX5_ALOX5AP	Mono_C4_CXCL10.CD4_C6_REG	0	0.521
ALOX5_ALOX5AP	Mono_C4_CXCL10.CD8_C6_CCL4	0	0.563
ALOX5_ALOX5AP	Mono_C4_CXCL10.CD8_C2_CM	0	0.562
ALOX5_ALOX5AP	Mono_C4_CXCL10.CD8_C8_EX	0.048	0.491
ALOX5_ALOX5AP	Mono_C4_CXCL10.CD8_C3_MAIT	0	0.823
ALOX5_ALOX5AP	Mono_C4_CXCL10.γδ	0	0.773
ALOX5_ALOX5AP	Mono_C4_CXCL10.NK_C7_CCL4	0	1.169
ALOX5_ALOX5AP	Mono_C4_CXCL10.NK_C9_CXCL13	0	0.678
ALOX5_ALOX5AP	Mono_C4_CXCL10.NK_C2_FGFBP2	0	0.792
ALOX5_ALOX5AP	Mono_C4_CXCL10.NK_C5_ISG15	0	1.19
ALOX5_ALOX5AP	Mono_C4_CXCL10.NK_C6_ITM2A	0	1.226
ALOX5_ALOX5AP	Mono_C4_CXCL10.NK_C8_MT1E	0	1.229
ALOX5_ALOX5AP	Mono_C4_CXCL10.NK_C1_SELL	0.016	0.506
ALOX5_ALOX5AP	Mono_C4_CXCL10.NK_C10_STMN1	0	0.851
ALOX5_ALOX5AP	Mono_C4_CXCL10.NK_C3_TNF	0	0.714
ALOX5_ALOX5AP	Mono_C4_CXCL10.NK_C4_TYMS	0	0.645
ALOX5_ALOX5AP	Mono_C4_CXCL10.DC_C5_ITM2C	0	1.387
ALOX5_ALOX5AP	Plasma_C2_IGHG.CD4_C5_CXCL13	0	0.632
ALOX5_ALOX5AP	Plasma_C2_IGHG.CD8_C3_MAIT	0	0.649
ALOX5_ALOX5AP	Plasma_C2_IGHG.γδ	0	0.599
ALOX5_ALOX5AP	Plasma_C2_IGHG.NK_C7_CCL4	0	0.995
ALOX5_ALOX5AP	Plasma_C2_IGHG.NK_C9_CXCL13	0	0.504
ALOX5_ALOX5AP	Plasma_C2_IGHG.NK_C2_FGFBP2	0	0.618
ALOX5_ALOX5AP	Plasma_C2_IGHG.NK_C5_ISG15	0	1.016
ALOX5_ALOX5AP	Plasma_C2_IGHG.NK_C6_ITM2A	0	1.053
ALOX5_ALOX5AP	Plasma_C2_IGHG.NK_C8_MT1E	0	1.055
ALOX5_ALOX5AP	Plasma_C2_IGHG.NK_C10_STMN1	0	0.677
ALOX5_ALOX5AP	Plasma_C2_IGHG.NK_C3_TNF	0	0.54
ALOX5_ALOX5AP	Plasma_C2_IGHG.DC_C5_ITM2C	0	1.213
ALOX5_ALOX5AP	TAM.B_C4_CD11c	0.014	0.525
ALOX5_ALOX5AP	TAM.CD4_C2_CM	0	0.514
ALOX5_ALOX5AP	TAM.CD4_C5_CXCL13	0	0.745
ALOX5_ALOX5AP	TAM.CD4_C7_EX	0	0.61
ALOX5_ALOX5AP	TAM.CD8_C6_CCL4	0.032	0.502
ALOX5_ALOX5AP	TAM.CD8_C2_CM	0.016	0.501
ALOX5_ALOX5AP	TAM.CD8_C3_MAIT	0	0.762
ALOX5_ALOX5AP	TAM.γδ	0	0.712
ALOX5_ALOX5AP	TAM.NK_C7_CCL4	0	1.108
ALOX5_ALOX5AP	TAM.NK_C9_CXCL13	0	0.617
ALOX5_ALOX5AP	TAM.NK_C2_FGFBP2	0	0.731
ALOX5_ALOX5AP	TAM.NK_C5_ISG15	0	1.129
ALOX5_ALOX5AP	TAM.NK_C6_ITM2A	0	1.166
ALOX5_ALOX5AP	TAM.NK_C8_MT1E	0	1.168
ALOX5_ALOX5AP	TAM.NK_C10_STMN1	0	0.79
ALOX5_ALOX5AP	TAM.NK_C3_TNF	0	0.653
ALOX5_ALOX5AP	TAM.NK_C4_TYMS	0	0.584
ALOX5_ALOX5AP	TAM.DC_C5_ITM2C	0	1.326
ANXA1_FPR1	B_C5_CD83.Mono_C4_CXCL10	0	0.592
ANXA1_FPR1	CD4_C2_CM.DC_C2_CLEC9A	0	0.759
ANXA1_FPR1	CD4_C2_CM.DC_C1_FCER1A	0	0.903
ANXA1_FPR1	CD4_C2_CM.DC_C3_CD1C	0	1.111
ANXA1_FPR1	CD4_C2_CM.Mono_C1/C2/C3	0	1.144
ANXA1_FPR1	CD4_C2_CM.Mono_C4_CXCL10	0	1.25
ANXA1_FPR1	CD4_C2_CM.TAM	0	1.056
ANXA1_FPR1	CD4_C5_CXCL13.DC_C1_FCER1A	0	0.658
ANXA1_FPR1	CD4_C5_CXCL13.DC_C3_CD1C	0	0.865
ANXA1_FPR1	CD4_C5_CXCL13.Mono_C1/C2/C3	0	0.899
ANXA1_FPR1	CD4_C5_CXCL13.Mono_C4_CXCL10	0	1.005
ANXA1_FPR1	CD4_C5_CXCL13.TAM	0	0.811
ANXA1_FPR1	CD4_C3_EFF.DC_C2_CLEC9A	0	0.837
ANXA1_FPR1	CD4_C3_EFF.DC_C1_FCER1A	0	0.981
ANXA1_FPR1	CD4_C3_EFF.DC_C3_CD1C	0	1.188
ANXA1_FPR1	CD4_C3_EFF.Mono_C1/C2/C3	0	1.222
ANXA1_FPR1	CD4_C3_EFF.Mono_C4_CXCL10	0	1.328
ANXA1_FPR1	CD4_C3_EFF.TAM	0	1.134
ANXA1_FPR1	CD4_C7_EX.DC_C3_CD1C	0	0.615
ANXA1_FPR1	CD4_C7_EX.Mono_C1/C2/C3	0	0.649
ANXA1_FPR1	CD4_C7_EX.Mono_C4_CXCL10	0	0.755
ANXA1_FPR1	CD4_C7_EX.TAM	0	0.561
ANXA1_FPR1	CD4_C4_HSP.DC_C2_CLEC9A	0	0.604
ANXA1_FPR1	CD4_C4_HSP.DC_C1_FCER1A	0	0.749
ANXA1_FPR1	CD4_C4_HSP.DC_C3_CD1C	0	0.956
ANXA1_FPR1	CD4_C4_HSP.Mono_C1/C2/C3	0	0.989
ANXA1_FPR1	CD4_C4_HSP.Mono_C4_CXCL10	0	1.095
ANXA1_FPR1	CD4_C4_HSP.TAM	0	0.902
ANXA1_FPR1	CD4_C1_NAÏVE.DC_C1_FCER1A	0	0.566
ANXA1_FPR1	CD4_C1_NAÏVE.DC_C3_CD1C	0	0.773
ANXA1_FPR1	CD4_C1_NAÏVE.Mono_C1/C2/C3	0	0.807
ANXA1_FPR1	CD4_C1_NAÏVE.Mono_C4_CXCL10	0	0.913
ANXA1_FPR1	CD4_C1_NAÏVE.TAM	0	0.719
ANXA1_FPR1	CD4_C6_REG.Mono_C1/C2/C3	0.014	0.534
ANXA1_FPR1	CD4_C6_REG.Mono_C4_CXCL10	0	0.64
ANXA1_FPR1	CD8_C6_CCL4.DC_C2_CLEC9A	0	0.552
ANXA1_FPR1	CD8_C6_CCL4.DC_C1_FCER1A	0	0.696
ANXA1_FPR1	CD8_C6_CCL4.DC_C3_CD1C	0	0.904
ANXA1_FPR1	CD8_C6_CCL4.Mono_C1/C2/C3	0	0.937
ANXA1_FPR1	CD8_C6_CCL4.Mono_C4_CXCL10	0	1.043
ANXA1_FPR1	CD8_C6_CCL4.TAM	0	0.849
ANXA1_FPR1	CD8_C2_CM.DC_C2_CLEC9A	0	0.956
ANXA1_FPR1	CD8_C2_CM.DC_C1_FCER1A	0	1.1
ANXA1_FPR1	CD8_C2_CM.DC_C3_CD1C	0	1.307
ANXA1_FPR1	CD8_C2_CM.Mono_C1/C2/C3	0	1.341
ANXA1_FPR1	CD8_C2_CM.Mono_C4_CXCL10	0	1.447
ANXA1_FPR1	CD8_C2_CM.TAM	0	1.253
ANXA1_FPR1	CD8_C5_EFF.DC_C2_CLEC9A	0	0.722
ANXA1_FPR1	CD8_C5_EFF.DC_C1_FCER1A	0	0.867
ANXA1_FPR1	CD8_C5_EFF.DC_C3_CD1C	0	1.074
ANXA1_FPR1	CD8_C5_EFF.Mono_C1/C2/C3	0	1.107
ANXA1_FPR1	CD8_C5_EFF.Mono_C4_CXCL10	0	1.213
ANXA1_FPR1	CD8_C5_EFF.TAM	0	1.019
ANXA1_FPR1	CD8_C4_EM.DC_C2_CLEC9A	0	0.647
ANXA1_FPR1	CD8_C4_EM.DC_C1_FCER1A	0	0.791
ANXA1_FPR1	CD8_C4_EM.DC_C3_CD1C	0	0.998
ANXA1_FPR1	CD8_C4_EM.Mono_C1/C2/C3	0	1.032
ANXA1_FPR1	CD8_C4_EM.Mono_C4_CXCL10	0	1.138
ANXA1_FPR1	CD8_C4_EM.TAM	0	0.944
ANXA1_FPR1	CD8_C8_EX.DC_C1_FCER1A	0	0.596
ANXA1_FPR1	CD8_C8_EX.DC_C3_CD1C	0	0.803
ANXA1_FPR1	CD8_C8_EX.Mono_C1/C2/C3	0	0.837
ANXA1_FPR1	CD8_C8_EX.Mono_C4_CXCL10	0	0.943
ANXA1_FPR1	CD8_C8_EX.TAM	0	0.749
ANXA1_FPR1	CD8_C3_MAIT.DC_C2_CLEC9A	0	0.75
ANXA1_FPR1	CD8_C3_MAIT.DC_C1_FCER1A	0	0.894
ANXA1_FPR1	CD8_C3_MAIT.DC_C3_CD1C	0	1.102
ANXA1_FPR1	CD8_C3_MAIT.Mono_C1/C2/C3	0	1.135
ANXA1_FPR1	CD8_C3_MAIT.Mono_C4_CXCL10	0	1.241
ANXA1_FPR1	CD8_C3_MAIT.TAM	0	1.047
ANXA1_FPR1	CD8_C1_NAÏVE.DC_C3_CD1C	0	0.633
ANXA1_FPR1	CD8_C1_NAÏVE.Mono_C1/C2/C3	0	0.666
ANXA1_FPR1	CD8_C1_NAÏVE.Mono_C4_CXCL10	0	0.773
ANXA1_FPR1	CD8_C1_NAÏVE.TAM	0	0.579
ANXA1_FPR1	CD8_C7_XCL.DC_C3_CD1C	0	0.654
ANXA1_FPR1	CD8_C7_XCL.Mono_C1/C2/C3	0	0.687
ANXA1_FPR1	CD8_C7_XCL.Mono_C4_CXCL10	0	0.793
ANXA1_FPR1	CD8_C7_XCL.TAM	0	0.6
ANXA1_FPR1	CD8/CD4_PROLIF.DC_C1_FCER1A	0	0.668
ANXA1_FPR1	CD8/CD4_PROLIF.DC_C3_CD1C	0	0.875
ANXA1_FPR1	CD8/CD4_PROLIF.Mono_C1/C2/C3	0	0.908
ANXA1_FPR1	CD8/CD4_PROLIF.Mono_C4_CXCL10	0	1.014
ANXA1_FPR1	CD8/CD4_PROLIF.TAM	0	0.82
ANXA1_FPR1	DC_C2_CLEC9A.DC_C3_CD1C	0	0.695
ANXA1_FPR1	DC_C2_CLEC9A.Mono_C1/C2/C3	0	0.728
ANXA1_FPR1	DC_C2_CLEC9A.Mono_C4_CXCL10	0	0.834
ANXA1_FPR1	DC_C2_CLEC9A.TAM	0	0.64
ANXA1_FPR1	DC_C1_FCER1A.DC_C2_CLEC9A	0	0.939
ANXA1_FPR1	DC_C1_FCER1A.DC_C1_FCER1A	0	1.083
ANXA1_FPR1	DC_C1_FCER1A.DC_C3_CD1C	0	1.29
ANXA1_FPR1	DC_C1_FCER1A.Mono_C1/C2/C3	0	1.324
ANXA1_FPR1	DC_C1_FCER1A.Mono_C4_CXCL10	0	1.43
ANXA1_FPR1	DC_C1_FCER1A.TAM	0	1.236
ANXA1_FPR1	DC_C3_CD1C.DC_C2_CLEC9A	0	0.737
ANXA1_FPR1	DC_C3_CD1C.DC_C1_FCER1A	0	0.882
ANXA1_FPR1	DC_C3_CD1C.DC_C3_CD1C	0	1.089
ANXA1_FPR1	DC_C3_CD1C.Mono_C1/C2/C3	0	1.122
ANXA1_FPR1	DC_C3_CD1C.Mono_C4_CXCL10	0	1.228
ANXA1_FPR1	DC_C3_CD1C.TAM	0	1.034
ANXA1_FPR1	γδ.DC_C2_CLEC9A	0	0.764
ANXA1_FPR1	γδ.DC_C1_FCER1A	0	0.908
ANXA1_FPR1	γδ.DC_C3_CD1C	0	1.116
ANXA1_FPR1	γδ.Mono_C1/C2/C3	0	1.149
ANXA1_FPR1	γδ.Mono_C4_CXCL10	0	1.255
ANXA1_FPR1	γδ.TAM	0	1.061
ANXA1_FPR1	DN.DC_C1_FCER1A	0	0.671
ANXA1_FPR1	DN.DC_C3_CD1C	0	0.878
ANXA1_FPR1	DN.Mono_C1/C2/C3	0	0.911
ANXA1_FPR1	DN.Mono_C4_CXCL10	0	1.018
ANXA1_FPR1	DN.TAM	0	0.824
ANXA1_FPR1	DC_C4_LAMP3.Mono_C4_CXCL10	0.014	0.613
ANXA1_FPR1	Mono_C1/C2/C3.DC_C2_CLEC9A	0	0.706
ANXA1_FPR1	Mono_C1/C2/C3.DC_C1_FCER1A	0	0.851
ANXA1_FPR1	Mono_C1/C2/C3.DC_C3_CD1C	0	1.058
ANXA1_FPR1	Mono_C1/C2/C3.Mono_C1/C2/C3	0	1.091
ANXA1_FPR1	Mono_C1/C2/C3.Mono_C4_CXCL10	0	1.197
ANXA1_FPR1	Mono_C1/C2/C3.TAM	0	1.004
ANXA1_FPR1	Mono_C4_CXCL10.DC_C2_CLEC9A	0.016	0.582
ANXA1_FPR1	Mono_C4_CXCL10.DC_C1_FCER1A	0	0.726
ANXA1_FPR1	Mono_C4_CXCL10.DC_C3_CD1C	0	0.934
ANXA1_FPR1	Mono_C4_CXCL10.Mono_C1/C2/C3	0	0.967
ANXA1_FPR1	Mono_C4_CXCL10.Mono_C4_CXCL10	0	1.073
ANXA1_FPR1	Mono_C4_CXCL10.TAM	0	0.879
ANXA1_FPR1	NK_C7_CCL4.DC_C2_CLEC9A	0	0.736
ANXA1_FPR1	NK_C7_CCL4.DC_C1_FCER1A	0	0.881
ANXA1_FPR1	NK_C7_CCL4.DC_C3_CD1C	0	1.088
ANXA1_FPR1	NK_C7_CCL4.Mono_C1/C2/C3	0	1.121
ANXA1_FPR1	NK_C7_CCL4.Mono_C4_CXCL10	0	1.227
ANXA1_FPR1	NK_C7_CCL4.TAM	0	1.033
ANXA1_FPR1	NK_C9_CXCL13.DC_C1_FCER1A	0	0.573
ANXA1_FPR1	NK_C9_CXCL13.DC_C3_CD1C	0	0.78
ANXA1_FPR1	NK_C9_CXCL13.Mono_C1/C2/C3	0	0.814
ANXA1_FPR1	NK_C9_CXCL13.Mono_C4_CXCL10	0	0.92
ANXA1_FPR1	NK_C9_CXCL13.TAM	0	0.726
ANXA1_FPR1	NK_C2_FGFBP2.DC_C2_CLEC9A	0	0.796
ANXA1_FPR1	NK_C2_FGFBP2.DC_C1_FCER1A	0	0.94
ANXA1_FPR1	NK_C2_FGFBP2.DC_C3_CD1C	0	1.148
ANXA1_FPR1	NK_C2_FGFBP2.Mono_C1/C2/C3	0	1.181
ANXA1_FPR1	NK_C2_FGFBP2.Mono_C4_CXCL10	0	1.287
ANXA1_FPR1	NK_C2_FGFBP2.TAM	0	1.093
ANXA1_FPR1	NK_C5_ISG15.DC_C2_CLEC9A	0.032	0.561
ANXA1_FPR1	NK_C5_ISG15.DC_C1_FCER1A	0	0.706
ANXA1_FPR1	NK_C5_ISG15.DC_C3_CD1C	0	0.913
ANXA1_FPR1	NK_C5_ISG15.Mono_C1/C2/C3	0	0.946
ANXA1_FPR1	NK_C5_ISG15.Mono_C4_CXCL10	0	1.052
ANXA1_FPR1	NK_C5_ISG15.TAM	0	0.859
ANXA1_FPR1	NK_C6_ITM2A.DC_C1_FCER1A	0	0.642
ANXA1_FPR1	NK_C6_ITM2A.DC_C3_CD1C	0	0.85
ANXA1_FPR1	NK_C6_ITM2A.Mono_C1/C2/C3	0	0.883
ANXA1_FPR1	NK_C6_ITM2A.Mono_C4_CXCL10	0	0.989
ANXA1_FPR1	NK_C6_ITM2A.TAM	0	0.795
ANXA1_FPR1	NK_C8_MT1E.DC_C2_CLEC9A	0	0.658
ANXA1_FPR1	NK_C8_MT1E.DC_C1_FCER1A	0	0.803
ANXA1_FPR1	NK_C8_MT1E.DC_C3_CD1C	0	1.01
ANXA1_FPR1	NK_C8_MT1E.Mono_C1/C2/C3	0	1.043
ANXA1_FPR1	NK_C8_MT1E.Mono_C4_CXCL10	0	1.149
ANXA1_FPR1	NK_C8_MT1E.TAM	0	0.956
ANXA1_FPR1	NK_C1_SELL.DC_C2_CLEC9A	0	0.627
ANXA1_FPR1	NK_C1_SELL.DC_C1_FCER1A	0	0.771
ANXA1_FPR1	NK_C1_SELL.DC_C3_CD1C	0	0.979
ANXA1_FPR1	NK_C1_SELL.Mono_C1/C2/C3	0	1.012
ANXA1_FPR1	NK_C1_SELL.Mono_C4_CXCL10	0	1.118
ANXA1_FPR1	NK_C1_SELL.TAM	0	0.924
ANXA1_FPR1	NK_C10_STMN1.DC_C2_CLEC9A	0.048	0.528
ANXA1_FPR1	NK_C10_STMN1.DC_C1_FCER1A	0	0.673
ANXA1_FPR1	NK_C10_STMN1.DC_C3_CD1C	0	0.88
ANXA1_FPR1	NK_C10_STMN1.Mono_C1/C2/C3	0	0.913
ANXA1_FPR1	NK_C10_STMN1.Mono_C4_CXCL10	0	1.019
ANXA1_FPR1	NK_C10_STMN1.TAM	0	0.825
ANXA1_FPR1	NK_C3_TNF.DC_C2_CLEC9A	0	0.974
ANXA1_FPR1	NK_C3_TNF.DC_C1_FCER1A	0	1.119
ANXA1_FPR1	NK_C3_TNF.DC_C3_CD1C	0	1.326
ANXA1_FPR1	NK_C3_TNF.Mono_C1/C2/C3	0	1.359
ANXA1_FPR1	NK_C3_TNF.Mono_C4_CXCL10	0	1.466
ANXA1_FPR1	NK_C3_TNF.TAM	0	1.272
ANXA1_FPR1	NK_C4_TYMS.DC_C2_CLEC9A	0	0.781
ANXA1_FPR1	NK_C4_TYMS.DC_C1_FCER1A	0	0.926
ANXA1_FPR1	NK_C4_TYMS.DC_C3_CD1C	0	1.133
ANXA1_FPR1	NK_C4_TYMS.Mono_C1/C2/C3	0	1.166
ANXA1_FPR1	NK_C4_TYMS.Mono_C4_CXCL10	0	1.272
ANXA1_FPR1	NK_C4_TYMS.TAM	0	1.079
ANXA1_FPR1	DC_C5_ITM2C.Mono_C1/C2/C3	0.046	0.531
ANXA1_FPR1	DC_C5_ITM2C.Mono_C4_CXCL10	0	0.637
ANXA1_FPR1	Plasma_C2_IGHG.Mono_C4_CXCL10	0	0.593
ANXA1_FPR1	Plasma_C1_JCHAIN.Mono_C4_CXCL10	0	0.589
ANXA1_FPR1	TAM.DC_C1_FCER1A	0	0.638
ANXA1_FPR1	TAM.DC_C3_CD1C	0	0.845
ANXA1_FPR1	TAM.Mono_C1/C2/C3	0	0.878
ANXA1_FPR1	TAM.Mono_C4_CXCL10	0	0.984
ANXA1_FPR1	TAM.TAM	0	0.791
ANXA1_FPR2	CD4_C2_CM.DC_C3_CD1C	0	0.768
ANXA1_FPR2	CD4_C2_CM.Mono_C1/C2/C3	0	0.831
ANXA1_FPR2	CD4_C2_CM.Mono_C4_CXCL10	0	1.037
ANXA1_FPR2	CD4_C2_CM.TAM	0	0.83
ANXA1_FPR2	CD4_C5_CXCL13.DC_C3_CD1C	0	0.523
ANXA1_FPR2	CD4_C5_CXCL13.Mono_C1/C2/C3	0	0.586
ANXA1_FPR2	CD4_C5_CXCL13.Mono_C4_CXCL10	0	0.792
ANXA1_FPR2	CD4_C5_CXCL13.TAM	0	0.585
ANXA1_FPR2	CD4_C3_EFF.DC_C3_CD1C	0	0.846
ANXA1_FPR2	CD4_C3_EFF.Mono_C1/C2/C3	0	0.909
ANXA1_FPR2	CD4_C3_EFF.Mono_C4_CXCL10	0	1.115
ANXA1_FPR2	CD4_C3_EFF.TAM	0	0.908
ANXA1_FPR2	CD4_C7_EX.Mono_C4_CXCL10	0	0.542
ANXA1_FPR2	CD4_C4_HSP.DC_C3_CD1C	0	0.613
ANXA1_FPR2	CD4_C4_HSP.Mono_C1/C2/C3	0	0.676
ANXA1_FPR2	CD4_C4_HSP.Mono_C4_CXCL10	0	0.883
ANXA1_FPR2	CD4_C4_HSP.TAM	0	0.676
ANXA1_FPR2	CD4_C1_NAÏVE.Mono_C4_CXCL10	0	0.7
ANXA1_FPR2	CD8_C6_CCL4.DC_C3_CD1C	0	0.561
ANXA1_FPR2	CD8_C6_CCL4.Mono_C1/C2/C3	0	0.624
ANXA1_FPR2	CD8_C6_CCL4.Mono_C4_CXCL10	0	0.83
ANXA1_FPR2	CD8_C6_CCL4.TAM	0	0.623
ANXA1_FPR2	CD8_C2_CM.DC_C3_CD1C	0	0.965
ANXA1_FPR2	CD8_C2_CM.Mono_C1/C2/C3	0	1.028
ANXA1_FPR2	CD8_C2_CM.Mono_C4_CXCL10	0	1.234
ANXA1_FPR2	CD8_C2_CM.TAM	0	1.027
ANXA1_FPR2	CD8_C5_EFF.DC_C3_CD1C	0	0.731
ANXA1_FPR2	CD8_C5_EFF.Mono_C1/C2/C3	0	0.794
ANXA1_FPR2	CD8_C5_EFF.Mono_C4_CXCL10	0	1
ANXA1_FPR2	CD8_C5_EFF.TAM	0	0.793
ANXA1_FPR2	CD8_C4_EM.DC_C3_CD1C	0	0.656
ANXA1_FPR2	CD8_C4_EM.Mono_C1/C2/C3	0	0.719
ANXA1_FPR2	CD8_C4_EM.Mono_C4_CXCL10	0	0.925
ANXA1_FPR2	CD8_C4_EM.TAM	0	0.718
ANXA1_FPR2	CD8_C8_EX.Mono_C1/C2/C3	0	0.524
ANXA1_FPR2	CD8_C8_EX.Mono_C4_CXCL10	0	0.73
ANXA1_FPR2	CD8_C8_EX.TAM	0	0.523
ANXA1_FPR2	CD8_C3_MAIT.DC_C3_CD1C	0	0.759
ANXA1_FPR2	CD8_C3_MAIT.Mono_C1/C2/C3	0	0.822
ANXA1_FPR2	CD8_C3_MAIT.Mono_C4_CXCL10	0	1.028
ANXA1_FPR2	CD8_C3_MAIT.TAM	0	0.821
ANXA1_FPR2	CD8_C1_NAÏVE.Mono_C4_CXCL10	0	0.56
ANXA1_FPR2	CD8_C7_XCL.Mono_C4_CXCL10	0	0.581
ANXA1_FPR2	CD8/CD4_PROLIF.DC_C3_CD1C	0	0.532
ANXA1_FPR2	CD8/CD4_PROLIF.Mono_C1/C2/C3	0	0.595
ANXA1_FPR2	CD8/CD4_PROLIF.Mono_C4_CXCL10	0	0.801
ANXA1_FPR2	CD8/CD4_PROLIF.TAM	0	0.594
ANXA1_FPR2	DC_C2_CLEC9A.Mono_C4_CXCL10	0	0.621
ANXA1_FPR2	DC_C1_FCER1A.DC_C3_CD1C	0	0.948
ANXA1_FPR2	DC_C1_FCER1A.Mono_C1/C2/C3	0	1.011
ANXA1_FPR2	DC_C1_FCER1A.Mono_C4_CXCL10	0	1.217
ANXA1_FPR2	DC_C1_FCER1A.TAM	0	1.01
ANXA1_FPR2	DC_C3_CD1C.DC_C3_CD1C	0	0.746
ANXA1_FPR2	DC_C3_CD1C.Mono_C1/C2/C3	0	0.809
ANXA1_FPR2	DC_C3_CD1C.Mono_C4_CXCL10	0	1.015
ANXA1_FPR2	DC_C3_CD1C.TAM	0	0.808
ANXA1_FPR2	γδ.DC_C3_CD1C	0	0.773
ANXA1_FPR2	γδ.Mono_C1/C2/C3	0	0.836
ANXA1_FPR2	γδ.Mono_C4_CXCL10	0	1.042
ANXA1_FPR2	γδ.TAM	0	0.835
ANXA1_FPR2	DN.DC_C3_CD1C	0	0.536
ANXA1_FPR2	DN.Mono_C1/C2/C3	0	0.599
ANXA1_FPR2	DN.Mono_C4_CXCL10	0	0.805
ANXA1_FPR2	DN.TAM	0	0.598
ANXA1_FPR2	Mono_C1/C2/C3.DC_C3_CD1C	0	0.715
ANXA1_FPR2	Mono_C1/C2/C3.Mono_C1/C2/C3	0	0.778
ANXA1_FPR2	Mono_C1/C2/C3.Mono_C4_CXCL10	0	0.985
ANXA1_FPR2	Mono_C1/C2/C3.TAM	0	0.778
ANXA1_FPR2	Mono_C4_CXCL10.DC_C3_CD1C	0	0.591
ANXA1_FPR2	Mono_C4_CXCL10.Mono_C1/C2/C3	0	0.654
ANXA1_FPR2	Mono_C4_CXCL10.Mono_C4_CXCL10	0	0.86
ANXA1_FPR2	Mono_C4_CXCL10.TAM	0	0.653
ANXA1_FPR2	NK_C7_CCL4.DC_C3_CD1C	0	0.745
ANXA1_FPR2	NK_C7_CCL4.Mono_C1/C2/C3	0	0.808
ANXA1_FPR2	NK_C7_CCL4.Mono_C4_CXCL10	0	1.014
ANXA1_FPR2	NK_C7_CCL4.TAM	0	0.807
ANXA1_FPR2	NK_C9_CXCL13.Mono_C1/C2/C3	0.032	0.501
ANXA1_FPR2	NK_C9_CXCL13.Mono_C4_CXCL10	0	0.707
ANXA1_FPR2	NK_C9_CXCL13.TAM	0.032	0.5
ANXA1_FPR2	NK_C2_FGFBP2.DC_C3_CD1C	0	0.805
ANXA1_FPR2	NK_C2_FGFBP2.Mono_C1/C2/C3	0	0.868
ANXA1_FPR2	NK_C2_FGFBP2.Mono_C4_CXCL10	0	1.074
ANXA1_FPR2	NK_C2_FGFBP2.TAM	0	0.867
ANXA1_FPR2	NK_C5_ISG15.DC_C3_CD1C	0	0.57
ANXA1_FPR2	NK_C5_ISG15.Mono_C1/C2/C3	0	0.633
ANXA1_FPR2	NK_C5_ISG15.Mono_C4_CXCL10	0	0.839
ANXA1_FPR2	NK_C5_ISG15.TAM	0	0.633
ANXA1_FPR2	NK_C6_ITM2A.DC_C3_CD1C	0	0.507
ANXA1_FPR2	NK_C6_ITM2A.Mono_C1/C2/C3	0	0.57
ANXA1_FPR2	NK_C6_ITM2A.Mono_C4_CXCL10	0	0.776
ANXA1_FPR2	NK_C6_ITM2A.TAM	0	0.569
ANXA1_FPR2	NK_C8_MT1E.DC_C3_CD1C	0	0.667
ANXA1_FPR2	NK_C8_MT1E.Mono_C1/C2/C3	0	0.73
ANXA1_FPR2	NK_C8_MT1E.Mono_C4_CXCL10	0	0.936
ANXA1_FPR2	NK_C8_MT1E.TAM	0	0.729
ANXA1_FPR2	NK_C1_SELL.DC_C3_CD1C	0	0.636
ANXA1_FPR2	NK_C1_SELL.Mono_C1/C2/C3	0	0.699
ANXA1_FPR2	NK_C1_SELL.Mono_C4_CXCL10	0	0.905
ANXA1_FPR2	NK_C1_SELL.TAM	0	0.698
ANXA1_FPR2	NK_C10_STMN1.DC_C3_CD1C	0	0.537
ANXA1_FPR2	NK_C10_STMN1.Mono_C1/C2/C3	0	0.6
ANXA1_FPR2	NK_C10_STMN1.Mono_C4_CXCL10	0	0.806
ANXA1_FPR2	NK_C10_STMN1.TAM	0	0.599
ANXA1_FPR2	NK_C3_TNF.DC_C3_CD1C	0	0.984
ANXA1_FPR2	NK_C3_TNF.Mono_C1/C2/C3	0	1.047
ANXA1_FPR2	NK_C3_TNF.Mono_C4_CXCL10	0	1.253
ANXA1_FPR2	NK_C3_TNF.TAM	0	1.046
ANXA1_FPR2	NK_C4_TYMS.DC_C3_CD1C	0	0.79
ANXA1_FPR2	NK_C4_TYMS.Mono_C1/C2/C3	0	0.853
ANXA1_FPR2	NK_C4_TYMS.Mono_C4_CXCL10	0	1.059
ANXA1_FPR2	NK_C4_TYMS.TAM	0	0.852
ANXA1_FPR2	TAM.DC_C3_CD1C	0.046	0.502
ANXA1_FPR2	TAM.Mono_C1/C2/C3	0	0.565
ANXA1_FPR2	TAM.Mono_C4_CXCL10	0	0.771
ANXA1_FPR2	TAM.TAM	0	0.564
ANXA1_FPR3	CD4_C2_CM.DC_C3_CD1C	0	0.827
ANXA1_FPR3	CD4_C2_CM.Mono_C4_CXCL10	0	0.771
ANXA1_FPR3	CD4_C2_CM.TAM	0	0.873
ANXA1_FPR3	CD4_C5_CXCL13.DC_C3_CD1C	0	0.582
ANXA1_FPR3	CD4_C5_CXCL13.Mono_C4_CXCL10	0	0.526
ANXA1_FPR3	CD4_C5_CXCL13.TAM	0	0.628
ANXA1_FPR3	CD4_C3_EFF.DC_C3_CD1C	0	0.905
ANXA1_FPR3	CD4_C3_EFF.Mono_C4_CXCL10	0	0.849
ANXA1_FPR3	CD4_C3_EFF.TAM	0	0.951
ANXA1_FPR3	CD4_C4_HSP.DC_C3_CD1C	0	0.673
ANXA1_FPR3	CD4_C4_HSP.Mono_C4_CXCL10	0	0.616
ANXA1_FPR3	CD4_C4_HSP.TAM	0	0.718
ANXA1_FPR3	CD4_C1_NAÏVE.TAM	0	0.536
ANXA1_FPR3	CD8_C6_CCL4.DC_C3_CD1C	0	0.62
ANXA1_FPR3	CD8_C6_CCL4.Mono_C4_CXCL10	0	0.564
ANXA1_FPR3	CD8_C6_CCL4.TAM	0	0.666
ANXA1_FPR3	CD8_C2_CM.DC_C3_CD1C	0	1.024
ANXA1_FPR3	CD8_C2_CM.Mono_C4_CXCL10	0	0.968
ANXA1_FPR3	CD8_C2_CM.TAM	0	1.07
ANXA1_FPR3	CD8_C5_EFF.DC_C3_CD1C	0	0.79
ANXA1_FPR3	CD8_C5_EFF.Mono_C4_CXCL10	0	0.734
ANXA1_FPR3	CD8_C5_EFF.TAM	0	0.836
ANXA1_FPR3	CD8_C4_EM.DC_C3_CD1C	0	0.715
ANXA1_FPR3	CD8_C4_EM.Mono_C4_CXCL10	0	0.659
ANXA1_FPR3	CD8_C4_EM.TAM	0	0.761
ANXA1_FPR3	CD8_C8_EX.DC_C3_CD1C	0	0.52
ANXA1_FPR3	CD8_C8_EX.TAM	0	0.566
ANXA1_FPR3	CD8_C3_MAIT.DC_C3_CD1C	0	0.818
ANXA1_FPR3	CD8_C3_MAIT.Mono_C4_CXCL10	0	0.762
ANXA1_FPR3	CD8_C3_MAIT.TAM	0	0.864
ANXA1_FPR3	CD8/CD4_PROLIF.DC_C3_CD1C	0	0.591
ANXA1_FPR3	CD8/CD4_PROLIF.Mono_C4_CXCL10	0	0.535
ANXA1_FPR3	CD8/CD4_PROLIF.TAM	0	0.637
ANXA1_FPR3	DC_C1_FCER1A.DC_C3_CD1C	0	1.007
ANXA1_FPR3	DC_C1_FCER1A.Mono_C4_CXCL10	0	0.951
ANXA1_FPR3	DC_C1_FCER1A.TAM	0	1.053
ANXA1_FPR3	DC_C3_CD1C.DC_C3_CD1C	0	0.805
ANXA1_FPR3	DC_C3_CD1C.Mono_C4_CXCL10	0	0.749
ANXA1_FPR3	DC_C3_CD1C.TAM	0	0.851
ANXA1_FPR3	γδ.DC_C3_CD1C	0	0.832
ANXA1_FPR3	γδ.Mono_C4_CXCL10	0	0.776
ANXA1_FPR3	γδ.TAM	0	0.878
ANXA1_FPR3	DN.DC_C3_CD1C	0	0.595
ANXA1_FPR3	DN.Mono_C4_CXCL10	0	0.539
ANXA1_FPR3	DN.TAM	0	0.641
ANXA1_FPR3	Mono_C1/C2/C3.DC_C3_CD1C	0	0.775
ANXA1_FPR3	Mono_C1/C2/C3.Mono_C4_CXCL10	0	0.718
ANXA1_FPR3	Mono_C1/C2/C3.TAM	0	0.82
ANXA1_FPR3	Mono_C4_CXCL10.DC_C3_CD1C	0	0.65
ANXA1_FPR3	Mono_C4_CXCL10.Mono_C4_CXCL10	0	0.594
ANXA1_FPR3	Mono_C4_CXCL10.TAM	0	0.696
ANXA1_FPR3	NK_C7_CCL4.DC_C3_CD1C	0	0.804
ANXA1_FPR3	NK_C7_CCL4.Mono_C4_CXCL10	0	0.748
ANXA1_FPR3	NK_C7_CCL4.TAM	0	0.85
ANXA1_FPR3	NK_C9_CXCL13.DC_C3_CD1C	0.032	0.497
ANXA1_FPR3	NK_C9_CXCL13.TAM	0	0.543
ANXA1_FPR3	NK_C2_FGFBP2.DC_C3_CD1C	0	0.864
ANXA1_FPR3	NK_C2_FGFBP2.Mono_C4_CXCL10	0	0.808
ANXA1_FPR3	NK_C2_FGFBP2.TAM	0	0.91
ANXA1_FPR3	NK_C5_ISG15.DC_C3_CD1C	0	0.63
ANXA1_FPR3	NK_C5_ISG15.Mono_C4_CXCL10	0	0.573
ANXA1_FPR3	NK_C5_ISG15.TAM	0	0.675
ANXA1_FPR3	NK_C6_ITM2A.DC_C3_CD1C	0	0.566
ANXA1_FPR3	NK_C6_ITM2A.Mono_C4_CXCL10	0	0.51
ANXA1_FPR3	NK_C6_ITM2A.TAM	0	0.612
ANXA1_FPR3	NK_C8_MT1E.DC_C3_CD1C	0	0.727
ANXA1_FPR3	NK_C8_MT1E.Mono_C4_CXCL10	0	0.67
ANXA1_FPR3	NK_C8_MT1E.TAM	0	0.772
ANXA1_FPR3	NK_C1_SELL.DC_C3_CD1C	0	0.695
ANXA1_FPR3	NK_C1_SELL.Mono_C4_CXCL10	0	0.639
ANXA1_FPR3	NK_C1_SELL.TAM	0	0.741
ANXA1_FPR3	NK_C10_STMN1.DC_C3_CD1C	0	0.597
ANXA1_FPR3	NK_C10_STMN1.Mono_C4_CXCL10	0	0.54
[truncated: 51,668 more rows]
