# Supplementary material for: Single‐Cell Analysis Reveals Malignant Cells Reshape the Cellular Landscape and Foster an Immunosuppressive Microenvironment of Extranodal NK/T‐Cell Lymphoma
Source: Adv Sci (Weinh). 2023 Nov 10;10(36):2303913. doi: 10.1002/advs.202303913 (PMC10754138; doi:10.1002/advs.202303913)
Supplement: Supplementary file 6 — Supplemental Table 5 [file ADVS-10-2303913-s002.xlsx]

## Sheet: Table S5
Table S5 | Significant ligand-receptor interaction pairs between cell types in each NKTCL Patient
*“P values” were calculated from CellPhoneDB program and “0” values were automatically generated when the P values were too small (less than 0.01). The values of "Signification mean" represent the average expression levels of ligand and receptor molecules in corresponding interacting pairs of cell types for those significant interactions as defined.
Interaction	Cell type	P value*	Signification mean*	Patient	Group
ACVR_1B2A receptor_GDF11	DC_C3_CD1C - NK_C5_ISG15	0.016	0.14	SC1802	EBVhigh
ACVR_1B2A receptor_INHBA	DC_C3_CD1C - DC_C2_CLEC9A	0.016	0.08	SC1802	EBVhigh
ACVR_1B2A receptor_INHBA	DC_C3_CD1C - DC_C3_CD1C	0	0.2	SC1802	EBVhigh
ACVR_1B2A receptor_INHBA	DC_C3_CD1C - Mono_C4_CXCL10	0	0.22	SC1802	EBVhigh
ACVR_1B2A receptor_INHBA	DC_C3_CD1C - TAM	0	0.567	SC1802	EBVhigh
ADGRG5_FAM3C	CD8_C5_EFF - B_C3_ITGB1	0	0.216	SC1802	EBVhigh
ADGRG5_FAM3C	CD8_C5_EFF - B_C1_NAÏVE	0	0.208	SC1802	EBVhigh
ADGRG5_FAM3C	CD8_C5_EFF - B_C6_TNF	0	0.265	SC1802	EBVhigh
ADGRG5_FAM3C	CD8_C5_EFF - B_C2_ALOX5	0	0.158	SC1802	EBVhigh
ADGRG5_FAM3C	CD8_C5_EFF - NK_C7_CCL4	0	0.129	SC1802	EBVhigh
ADGRG5_FAM3C	CD8_C5_EFF - NK_C9_CXCL13	0.016	0.155	SC1802	EBVhigh
ADGRG5_FAM3C	CD8_C5_EFF - NK_C6_ITM2A	0.032	0.138	SC1802	EBVhigh
ADGRG5_FAM3C	CD8_C5_EFF - NK_C8_MT1E	0	0.127	SC1802	EBVhigh
ADGRG5_FAM3C	CD8_C5_EFF - Plasma_C1_JCHAIN	0	0.212	SC1802	EBVhigh
ADGRG5_FAM3C	CD8_C3_MAIT - B_C4_CD11c	0.044	0.146	SC1802	EBVhigh
ADGRG5_FAM3C	CD8_C3_MAIT - B_C3_ITGB1	0	0.242	SC1802	EBVhigh
ADGRG5_FAM3C	CD8_C3_MAIT - B_C1_NAÏVE	0	0.234	SC1802	EBVhigh
ADGRG5_FAM3C	CD8_C3_MAIT - B_C6_TNF	0	0.29	SC1802	EBVhigh
ADGRG5_FAM3C	CD8_C3_MAIT - B_C2_ALOX5	0	0.184	SC1802	EBVhigh
ADGRG5_FAM3C	CD8_C3_MAIT - NK_C7_CCL4	0	0.155	SC1802	EBVhigh
ADGRG5_FAM3C	CD8_C3_MAIT - NK_C9_CXCL13	0.015	0.181	SC1802	EBVhigh
ADGRG5_FAM3C	CD8_C3_MAIT - NK_C6_ITM2A	0.03	0.164	SC1802	EBVhigh
ADGRG5_FAM3C	CD8_C3_MAIT - NK_C8_MT1E	0	0.153	SC1802	EBVhigh
ADGRG5_FAM3C	CD8_C3_MAIT - NK_C10_STMN1	0	0.162	SC1802	EBVhigh
ADGRG5_FAM3C	CD8_C3_MAIT - Plasma_C2_IGHG	0.048	0.162	SC1802	EBVhigh
ADGRG5_FAM3C	CD8_C3_MAIT - Plasma_C1_JCHAIN	0	0.238	SC1802	EBVhigh
ADGRG5_FAM3C	CD8/CD4_PROLIF - B_C3_ITGB1	0	0.202	SC1802	EBVhigh
ADGRG5_FAM3C	CD8/CD4_PROLIF - B_C1_NAÏVE	0	0.194	SC1802	EBVhigh
ADGRG5_FAM3C	CD8/CD4_PROLIF - B_C6_TNF	0	0.251	SC1802	EBVhigh
ADGRG5_FAM3C	CD8/CD4_PROLIF - B_C2_ALOX5	0	0.144	SC1802	EBVhigh
ADGRG5_FAM3C	CD8/CD4_PROLIF - NK_C9_CXCL13	0.047	0.141	SC1802	EBVhigh
ADGRG5_FAM3C	CD8/CD4_PROLIF - NK_C8_MT1E	0.046	0.113	SC1802	EBVhigh
ADGRG5_FAM3C	CD8/CD4_PROLIF - Plasma_C1_JCHAIN	0	0.198	SC1802	EBVhigh
ADGRG5_FAM3C	DC_C2_CLEC9A - B_C3_ITGB1	0.032	0.177	SC1802	EBVhigh
ADGRG5_FAM3C	DC_C2_CLEC9A - B_C1_NAÏVE	0.048	0.17	SC1802	EBVhigh
ADGRG5_FAM3C	DC_C2_CLEC9A - B_C6_TNF	0.016	0.226	SC1802	EBVhigh
ADGRG5_FAM3C	DC_C2_CLEC9A - Plasma_C1_JCHAIN	0.048	0.173	SC1802	EBVhigh
ADGRG5_FAM3C	D/G - B_C3_ITGB1	0	0.229	SC1802	EBVhigh
ADGRG5_FAM3C	D/G - B_C1_NAÏVE	0	0.222	SC1802	EBVhigh
ADGRG5_FAM3C	D/G - B_C6_TNF	0	0.278	SC1802	EBVhigh
ADGRG5_FAM3C	D/G - B_C2_ALOX5	0	0.171	SC1802	EBVhigh
ADGRG5_FAM3C	D/G - NK_C7_CCL4	0	0.143	SC1802	EBVhigh
ADGRG5_FAM3C	D/G - NK_C9_CXCL13	0	0.169	SC1802	EBVhigh
ADGRG5_FAM3C	D/G - NK_C6_ITM2A	0.032	0.151	SC1802	EBVhigh
ADGRG5_FAM3C	D/G - NK_C8_MT1E	0	0.14	SC1802	EBVhigh
ADGRG5_FAM3C	D/G - NK_C10_STMN1	0	0.15	SC1802	EBVhigh
ADGRG5_FAM3C	D/G - Plasma_C2_IGHG	0.032	0.15	SC1802	EBVhigh
ADGRG5_FAM3C	D/G - Plasma_C1_JCHAIN	0	0.225	SC1802	EBVhigh
ADGRG5_FAM3C	Mono_C4_CXCL10 - B_C3_ITGB1	0	0.202	SC1802	EBVhigh
ADGRG5_FAM3C	Mono_C4_CXCL10 - B_C1_NAÏVE	0.016	0.195	SC1802	EBVhigh
ADGRG5_FAM3C	Mono_C4_CXCL10 - B_C6_TNF	0	0.251	SC1802	EBVhigh
ADGRG5_FAM3C	Mono_C4_CXCL10 - Plasma_C1_JCHAIN	0.016	0.198	SC1802	EBVhigh
ADGRG5_FAM3C	NK_C9_CXCL13 - B_C3_ITGB1	0	0.197	SC1802	EBVhigh
ADGRG5_FAM3C	NK_C9_CXCL13 - B_C1_NAÏVE	0	0.19	SC1802	EBVhigh
ADGRG5_FAM3C	NK_C9_CXCL13 - B_C6_TNF	0	0.246	SC1802	EBVhigh
ADGRG5_FAM3C	NK_C9_CXCL13 - B_C2_ALOX5	0.015	0.139	SC1802	EBVhigh
ADGRG5_FAM3C	NK_C9_CXCL13 - Plasma_C1_JCHAIN	0	0.193	SC1802	EBVhigh
ADGRG5_FAM3C	NK_C2_FGFBP2 - B_C4_CD11c	0.046	0.136	SC1802	EBVhigh
ADGRG5_FAM3C	NK_C2_FGFBP2 - B_C3_ITGB1	0	0.232	SC1802	EBVhigh
ADGRG5_FAM3C	NK_C2_FGFBP2 - B_C1_NAÏVE	0	0.225	SC1802	EBVhigh
ADGRG5_FAM3C	NK_C2_FGFBP2 - B_C6_TNF	0	0.281	SC1802	EBVhigh
ADGRG5_FAM3C	NK_C2_FGFBP2 - B_C2_ALOX5	0	0.174	SC1802	EBVhigh
ADGRG5_FAM3C	NK_C2_FGFBP2 - CD8/CD4_PROLIF	0.047	0.124	SC1802	EBVhigh
ADGRG5_FAM3C	NK_C2_FGFBP2 - NK_C7_CCL4	0	0.146	SC1802	EBVhigh
ADGRG5_FAM3C	NK_C2_FGFBP2 - NK_C9_CXCL13	0	0.172	SC1802	EBVhigh
ADGRG5_FAM3C	NK_C2_FGFBP2 - NK_C6_ITM2A	0	0.154	SC1802	EBVhigh
ADGRG5_FAM3C	NK_C2_FGFBP2 - NK_C8_MT1E	0	0.143	SC1802	EBVhigh
ADGRG5_FAM3C	NK_C2_FGFBP2 - NK_C10_STMN1	0.016	0.153	SC1802	EBVhigh
ADGRG5_FAM3C	NK_C2_FGFBP2 - Plasma_C2_IGHG	0.032	0.153	SC1802	EBVhigh
ADGRG5_FAM3C	NK_C2_FGFBP2 - Plasma_C1_JCHAIN	0	0.228	SC1802	EBVhigh
ADGRG5_FAM3C	NK_C5_ISG15 - B_C3_ITGB1	0.016	0.206	SC1802	EBVhigh
ADGRG5_FAM3C	NK_C5_ISG15 - B_C1_NAÏVE	0.014	0.198	SC1802	EBVhigh
ADGRG5_FAM3C	NK_C5_ISG15 - B_C6_TNF	0	0.255	SC1802	EBVhigh
ADGRG5_FAM3C	NK_C5_ISG15 - Plasma_C1_JCHAIN	0.046	0.202	SC1802	EBVhigh
ADGRG5_FAM3C	NK_C1_SELL - B_C3_ITGB1	0	0.217	SC1802	EBVhigh
ADGRG5_FAM3C	NK_C1_SELL - B_C1_NAÏVE	0	0.209	SC1802	EBVhigh
ADGRG5_FAM3C	NK_C1_SELL - B_C6_TNF	0	0.265	SC1802	EBVhigh
ADGRG5_FAM3C	NK_C1_SELL - B_C2_ALOX5	0	0.159	SC1802	EBVhigh
ADGRG5_FAM3C	NK_C1_SELL - NK_C7_CCL4	0	0.13	SC1802	EBVhigh
ADGRG5_FAM3C	NK_C1_SELL - NK_C9_CXCL13	0.031	0.156	SC1802	EBVhigh
ADGRG5_FAM3C	NK_C1_SELL - NK_C8_MT1E	0	0.128	SC1802	EBVhigh
ADGRG5_FAM3C	NK_C1_SELL - NK_C10_STMN1	0.046	0.137	SC1802	EBVhigh
ADGRG5_FAM3C	NK_C1_SELL - Plasma_C1_JCHAIN	0	0.213	SC1802	EBVhigh
ADGRG5_FAM3C	NK_C4_TYMS - B_C3_ITGB1	0	0.224	SC1802	EBVhigh
ADGRG5_FAM3C	NK_C4_TYMS - B_C1_NAÏVE	0.016	0.217	SC1802	EBVhigh
ADGRG5_FAM3C	NK_C4_TYMS - B_C6_TNF	0	0.273	SC1802	EBVhigh
ADGRG5_FAM3C	NK_C4_TYMS - B_C2_ALOX5	0.032	0.166	SC1802	EBVhigh
ADGRG5_FAM3C	NK_C4_TYMS - NK_C6_ITM2A	0.048	0.146	SC1802	EBVhigh
ADGRG5_FAM3C	NK_C4_TYMS - Plasma_C1_JCHAIN	0	0.22	SC1802	EBVhigh
ADGRG5_FAM3C	DC_C5_ITM2C - B_C3_ITGB1	0	0.253	SC1802	EBVhigh
ADGRG5_FAM3C	DC_C5_ITM2C - B_C1_NAÏVE	0	0.246	SC1802	EBVhigh
ADGRG5_FAM3C	DC_C5_ITM2C - B_C6_TNF	0	0.302	SC1802	EBVhigh
ADGRG5_FAM3C	DC_C5_ITM2C - B_C2_ALOX5	0	0.195	SC1802	EBVhigh
ADGRG5_FAM3C	DC_C5_ITM2C - NK_C7_CCL4	0.032	0.167	SC1802	EBVhigh
ADGRG5_FAM3C	DC_C5_ITM2C - NK_C9_CXCL13	0.016	0.193	SC1802	EBVhigh
ADGRG5_FAM3C	DC_C5_ITM2C - NK_C6_ITM2A	0.032	0.175	SC1802	EBVhigh
ADGRG5_FAM3C	DC_C5_ITM2C - NK_C8_MT1E	0.048	0.164	SC1802	EBVhigh
ADGRG5_FAM3C	DC_C5_ITM2C - NK_C10_STMN1	0.032	0.174	SC1802	EBVhigh
ADGRG5_FAM3C	DC_C5_ITM2C - Plasma_C1_JCHAIN	0	0.249	SC1802	EBVhigh
ADGRG5_FAM3C	Plasma_C1_JCHAIN - B_C3_ITGB1	0	0.188	SC1802	EBVhigh
ADGRG5_FAM3C	Plasma_C1_JCHAIN - B_C1_NAÏVE	0	0.18	SC1802	EBVhigh
ADGRG5_FAM3C	Plasma_C1_JCHAIN - B_C6_TNF	0	0.236	SC1802	EBVhigh
ADGRG5_FAM3C	Plasma_C1_JCHAIN - B_C2_ALOX5	0.03	0.13	SC1802	EBVhigh
ADGRG5_FAM3C	Plasma_C1_JCHAIN - Plasma_C1_JCHAIN	0.016	0.184	SC1802	EBVhigh
ADORA2A_ENTPD1	B_C6_TNF - B_C6_TNF	0	0.173	SC1802	EBVhigh
ADORA2A_ENTPD1	B_C6_TNF - DC_C2_CLEC9A	0	0.24	SC1802	EBVhigh
ADORA2A_ENTPD1	B_C6_TNF - DC_C1_FCER1A	0.048	0.13	SC1802	EBVhigh
ADORA2A_ENTPD1	B_C6_TNF - DC_C3_CD1C	0	0.246	SC1802	EBVhigh
ADORA2A_ENTPD1	B_C6_TNF - Mono_C1/C2/C3	0.048	0.126	SC1802	EBVhigh
ADORA2A_ENTPD1	B_C6_TNF - Mono_C4_CXCL10	0.016	0.161	SC1802	EBVhigh
ADORA2A_ENTPD1	B_C6_TNF - Plasma_C1_JCHAIN	0	0.155	SC1802	EBVhigh
ADORA2A_ENTPD1	B_C6_TNF - TAM	0.016	0.207	SC1802	EBVhigh
ADORA2A_ENTPD1	CD4_C7_EX - B_C4_CD11c	0.047	0.128	SC1802	EBVhigh
ADORA2A_ENTPD1	CD4_C7_EX - B_C1_NAÏVE	0	0.147	SC1802	EBVhigh
ADORA2A_ENTPD1	CD4_C7_EX - B_C6_TNF	0	0.206	SC1802	EBVhigh
ADORA2A_ENTPD1	CD4_C7_EX - CD4_C6_REG	0.014	0.132	SC1802	EBVhigh
ADORA2A_ENTPD1	CD4_C7_EX - DC_C2_CLEC9A	0	0.272	SC1802	EBVhigh
ADORA2A_ENTPD1	CD4_C7_EX - DC_C1_FCER1A	0	0.163	SC1802	EBVhigh
ADORA2A_ENTPD1	CD4_C7_EX - DC_C3_CD1C	0	0.279	SC1802	EBVhigh
ADORA2A_ENTPD1	CD4_C7_EX - Mono_C1/C2/C3	0	0.158	SC1802	EBVhigh
ADORA2A_ENTPD1	CD4_C7_EX - Mono_C4_CXCL10	0	0.193	SC1802	EBVhigh
ADORA2A_ENTPD1	CD4_C7_EX - Plasma_C1_JCHAIN	0	0.187	SC1802	EBVhigh
ADORA2A_ENTPD1	CD4_C7_EX - TAM	0.016	0.239	SC1802	EBVhigh
ADORA2A_ENTPD1	CD8_C6_CCL4 - B_C4_CD11c	0.016	0.138	SC1802	EBVhigh
ADORA2A_ENTPD1	CD8_C6_CCL4 - B_C1_NAÏVE	0	0.157	SC1802	EBVhigh
ADORA2A_ENTPD1	CD8_C6_CCL4 - B_C6_TNF	0	0.216	SC1802	EBVhigh
ADORA2A_ENTPD1	CD8_C6_CCL4 - CD4_C6_REG	0	0.142	SC1802	EBVhigh
ADORA2A_ENTPD1	CD8_C6_CCL4 - DC_C2_CLEC9A	0	0.282	SC1802	EBVhigh
ADORA2A_ENTPD1	CD8_C6_CCL4 - DC_C1_FCER1A	0	0.173	SC1802	EBVhigh
ADORA2A_ENTPD1	CD8_C6_CCL4 - DC_C3_CD1C	0	0.289	SC1802	EBVhigh
ADORA2A_ENTPD1	CD8_C6_CCL4 - Mono_C1/C2/C3	0	0.168	SC1802	EBVhigh
ADORA2A_ENTPD1	CD8_C6_CCL4 - Mono_C4_CXCL10	0	0.203	SC1802	EBVhigh
ADORA2A_ENTPD1	CD8_C6_CCL4 - Plasma_C1_JCHAIN	0	0.197	SC1802	EBVhigh
ADORA2A_ENTPD1	CD8_C6_CCL4 - TAM	0.016	0.249	SC1802	EBVhigh
ADORA2A_ENTPD1	CD8_C8_EX - B_C4_CD11c	0.048	0.12	SC1802	EBVhigh
ADORA2A_ENTPD1	CD8_C8_EX - B_C1_NAÏVE	0.03	0.139	SC1802	EBVhigh
ADORA2A_ENTPD1	CD8_C8_EX - B_C6_TNF	0	0.198	SC1802	EBVhigh
ADORA2A_ENTPD1	CD8_C8_EX - CD4_C6_REG	0.03	0.124	SC1802	EBVhigh
ADORA2A_ENTPD1	CD8_C8_EX - DC_C2_CLEC9A	0	0.264	SC1802	EBVhigh
ADORA2A_ENTPD1	CD8_C8_EX - DC_C1_FCER1A	0.016	0.155	SC1802	EBVhigh
ADORA2A_ENTPD1	CD8_C8_EX - DC_C3_CD1C	0	0.271	SC1802	EBVhigh
ADORA2A_ENTPD1	CD8_C8_EX - Mono_C1/C2/C3	0.016	0.15	SC1802	EBVhigh
ADORA2A_ENTPD1	CD8_C8_EX - Mono_C4_CXCL10	0	0.185	SC1802	EBVhigh
ADORA2A_ENTPD1	CD8_C8_EX - Plasma_C1_JCHAIN	0	0.179	SC1802	EBVhigh
ADORA2A_ENTPD1	CD8_C8_EX - TAM	0.016	0.231	SC1802	EBVhigh
ADORA2A_ENTPD1	CD8/CD4_PROLIF - B_C6_TNF	0	0.167	SC1802	EBVhigh
ADORA2A_ENTPD1	CD8/CD4_PROLIF - DC_C2_CLEC9A	0	0.233	SC1802	EBVhigh
ADORA2A_ENTPD1	CD8/CD4_PROLIF - DC_C1_FCER1A	0.016	0.124	SC1802	EBVhigh
ADORA2A_ENTPD1	CD8/CD4_PROLIF - DC_C3_CD1C	0	0.24	SC1802	EBVhigh
ADORA2A_ENTPD1	CD8/CD4_PROLIF - Mono_C4_CXCL10	0	0.154	SC1802	EBVhigh
ADORA2A_ENTPD1	CD8/CD4_PROLIF - Plasma_C1_JCHAIN	0.016	0.148	SC1802	EBVhigh
ADORA2A_ENTPD1	CD8/CD4_PROLIF - TAM	0.016	0.2	SC1802	EBVhigh
ADORA2A_ENTPD1	DC_C2_CLEC9A - DC_C2_CLEC9A	0.016	0.216	SC1802	EBVhigh
ADORA2A_ENTPD1	DC_C2_CLEC9A - DC_C3_CD1C	0.032	0.222	SC1802	EBVhigh
ADORA2A_ENTPD1	DC_C2_CLEC9A - TAM	0.016	0.183	SC1802	EBVhigh
ADORA2A_ENTPD1	DN - B_C1_NAÏVE	0.031	0.162	SC1802	EBVhigh
ADORA2A_ENTPD1	DN - B_C6_TNF	0	0.221	SC1802	EBVhigh
ADORA2A_ENTPD1	DN - DC_C2_CLEC9A	0	0.287	SC1802	EBVhigh
ADORA2A_ENTPD1	DN - DC_C1_FCER1A	0	0.178	SC1802	EBVhigh
ADORA2A_ENTPD1	DN - DC_C3_CD1C	0	0.294	SC1802	EBVhigh
ADORA2A_ENTPD1	DN - Mono_C1/C2/C3	0	0.173	SC1802	EBVhigh
ADORA2A_ENTPD1	DN - Mono_C4_CXCL10	0	0.208	SC1802	EBVhigh
ADORA2A_ENTPD1	DN - Plasma_C1_JCHAIN	0	0.202	SC1802	EBVhigh
ADORA2A_ENTPD1	DN - TAM	0.016	0.254	SC1802	EBVhigh
ADORA2A_ENTPD1	NK_C7_CCL4 - B_C4_CD11c	0	0.174	SC1802	EBVhigh
ADORA2A_ENTPD1	NK_C7_CCL4 - B_C1_NAÏVE	0	0.194	SC1802	EBVhigh
ADORA2A_ENTPD1	NK_C7_CCL4 - B_C6_TNF	0	0.253	SC1802	EBVhigh
ADORA2A_ENTPD1	NK_C7_CCL4 - CD4_C6_REG	0	0.179	SC1802	EBVhigh
ADORA2A_ENTPD1	NK_C7_CCL4 - DC_C2_CLEC9A	0	0.319	SC1802	EBVhigh
ADORA2A_ENTPD1	NK_C7_CCL4 - DC_C1_FCER1A	0	0.209	SC1802	EBVhigh
ADORA2A_ENTPD1	NK_C7_CCL4 - DC_C3_CD1C	0	0.325	SC1802	EBVhigh
ADORA2A_ENTPD1	NK_C7_CCL4 - Mono_C1/C2/C3	0	0.205	SC1802	EBVhigh
ADORA2A_ENTPD1	NK_C7_CCL4 - Mono_C4_CXCL10	0	0.24	SC1802	EBVhigh
ADORA2A_ENTPD1	NK_C7_CCL4 - Plasma_C2_IGHG	0.047	0.134	SC1802	EBVhigh
ADORA2A_ENTPD1	NK_C7_CCL4 - Plasma_C1_JCHAIN	0	0.234	SC1802	EBVhigh
ADORA2A_ENTPD1	NK_C7_CCL4 - TAM	0.016	0.286	SC1802	EBVhigh
ADORA2A_ENTPD1	NK_C9_CXCL13 - B_C4_CD11c	0	0.166	SC1802	EBVhigh
ADORA2A_ENTPD1	NK_C9_CXCL13 - B_C1_NAÏVE	0	0.185	SC1802	EBVhigh
ADORA2A_ENTPD1	NK_C9_CXCL13 - B_C6_TNF	0	0.244	SC1802	EBVhigh
ADORA2A_ENTPD1	NK_C9_CXCL13 - CD4_C6_REG	0	0.17	SC1802	EBVhigh
ADORA2A_ENTPD1	NK_C9_CXCL13 - DC_C2_CLEC9A	0	0.31	SC1802	EBVhigh
ADORA2A_ENTPD1	NK_C9_CXCL13 - DC_C1_FCER1A	0	0.201	SC1802	EBVhigh
ADORA2A_ENTPD1	NK_C9_CXCL13 - DC_C3_CD1C	0	0.317	SC1802	EBVhigh
ADORA2A_ENTPD1	NK_C9_CXCL13 - Mono_C1/C2/C3	0	0.196	SC1802	EBVhigh
ADORA2A_ENTPD1	NK_C9_CXCL13 - Mono_C4_CXCL10	0.016	0.231	SC1802	EBVhigh
ADORA2A_ENTPD1	NK_C9_CXCL13 - Plasma_C1_JCHAIN	0	0.225	SC1802	EBVhigh
ADORA2A_ENTPD1	NK_C9_CXCL13 - TAM	0.016	0.277	SC1802	EBVhigh
ADORA2A_ENTPD1	NK_C5_ISG15 - B_C4_CD11c	0.047	0.143	SC1802	EBVhigh
ADORA2A_ENTPD1	NK_C5_ISG15 - B_C1_NAÏVE	0.03	0.163	SC1802	EBVhigh
ADORA2A_ENTPD1	NK_C5_ISG15 - B_C6_TNF	0	0.221	SC1802	EBVhigh
ADORA2A_ENTPD1	NK_C5_ISG15 - DC_C2_CLEC9A	0	0.287	SC1802	EBVhigh
ADORA2A_ENTPD1	NK_C5_ISG15 - DC_C1_FCER1A	0.016	0.178	SC1802	EBVhigh
ADORA2A_ENTPD1	NK_C5_ISG15 - DC_C3_CD1C	0	0.294	SC1802	EBVhigh
ADORA2A_ENTPD1	NK_C5_ISG15 - Mono_C1/C2/C3	0.03	0.174	SC1802	EBVhigh
ADORA2A_ENTPD1	NK_C5_ISG15 - Mono_C4_CXCL10	0	0.209	SC1802	EBVhigh
ADORA2A_ENTPD1	NK_C5_ISG15 - Plasma_C1_JCHAIN	0	0.202	SC1802	EBVhigh
ADORA2A_ENTPD1	NK_C5_ISG15 - TAM	0.016	0.255	SC1802	EBVhigh
ADORA2A_ENTPD1	NK_C6_ITM2A - B_C6_TNF	0	0.202	SC1802	EBVhigh
ADORA2A_ENTPD1	NK_C6_ITM2A - DC_C2_CLEC9A	0	0.268	SC1802	EBVhigh
ADORA2A_ENTPD1	NK_C6_ITM2A - DC_C1_FCER1A	0.046	0.159	SC1802	EBVhigh
ADORA2A_ENTPD1	NK_C6_ITM2A - DC_C3_CD1C	0	0.275	SC1802	EBVhigh
ADORA2A_ENTPD1	NK_C6_ITM2A - Mono_C1/C2/C3	0.032	0.154	SC1802	EBVhigh
ADORA2A_ENTPD1	NK_C6_ITM2A - Mono_C4_CXCL10	0.032	0.189	SC1802	EBVhigh
ADORA2A_ENTPD1	NK_C6_ITM2A - Plasma_C1_JCHAIN	0	0.183	SC1802	EBVhigh
ADORA2A_ENTPD1	NK_C6_ITM2A - TAM	0.016	0.235	SC1802	EBVhigh
ADORA2A_ENTPD1	NK_C8_MT1E - B_C4_CD11c	0	0.168	SC1802	EBVhigh
ADORA2A_ENTPD1	NK_C8_MT1E - B_C1_NAÏVE	0	0.188	SC1802	EBVhigh
ADORA2A_ENTPD1	NK_C8_MT1E - B_C6_TNF	0	0.246	SC1802	EBVhigh
ADORA2A_ENTPD1	NK_C8_MT1E - CD4_C6_REG	0	0.172	SC1802	EBVhigh
ADORA2A_ENTPD1	NK_C8_MT1E - DC_C2_CLEC9A	0	0.312	SC1802	EBVhigh
ADORA2A_ENTPD1	NK_C8_MT1E - DC_C1_FCER1A	0	0.203	SC1802	EBVhigh
ADORA2A_ENTPD1	NK_C8_MT1E - DC_C3_CD1C	0	0.319	SC1802	EBVhigh
ADORA2A_ENTPD1	NK_C8_MT1E - Mono_C1/C2/C3	0	0.199	SC1802	EBVhigh
ADORA2A_ENTPD1	NK_C8_MT1E - Mono_C4_CXCL10	0	0.234	SC1802	EBVhigh
ADORA2A_ENTPD1	NK_C8_MT1E - Plasma_C2_IGHG	0.047	0.128	SC1802	EBVhigh
ADORA2A_ENTPD1	NK_C8_MT1E - Plasma_C1_JCHAIN	0	0.227	SC1802	EBVhigh
ADORA2A_ENTPD1	NK_C8_MT1E - TAM	0.016	0.28	SC1802	EBVhigh
ADORA2A_ENTPD1	NK_C10_STMN1 - B_C4_CD11c	0.016	0.135	SC1802	EBVhigh
ADORA2A_ENTPD1	NK_C10_STMN1 - B_C1_NAÏVE	0	0.154	SC1802	EBVhigh
ADORA2A_ENTPD1	NK_C10_STMN1 - B_C6_TNF	0	0.213	SC1802	EBVhigh
ADORA2A_ENTPD1	NK_C10_STMN1 - CD4_C6_REG	0	0.139	SC1802	EBVhigh
ADORA2A_ENTPD1	NK_C10_STMN1 - DC_C2_CLEC9A	0	0.279	SC1802	EBVhigh
ADORA2A_ENTPD1	NK_C10_STMN1 - DC_C1_FCER1A	0	0.17	SC1802	EBVhigh
ADORA2A_ENTPD1	NK_C10_STMN1 - DC_C3_CD1C	0	0.286	SC1802	EBVhigh
ADORA2A_ENTPD1	NK_C10_STMN1 - Mono_C1/C2/C3	0	0.165	SC1802	EBVhigh
ADORA2A_ENTPD1	NK_C10_STMN1 - Mono_C4_CXCL10	0.016	0.2	SC1802	EBVhigh
ADORA2A_ENTPD1	NK_C10_STMN1 - Plasma_C1_JCHAIN	0	0.194	SC1802	EBVhigh
ADORA2A_ENTPD1	NK_C10_STMN1 - TAM	0.016	0.246	SC1802	EBVhigh
ADORA2A_ENTPD1	Plasma_C1_JCHAIN - B_C6_TNF	0	0.152	SC1802	EBVhigh
ADORA2A_ENTPD1	Plasma_C1_JCHAIN - DC_C2_CLEC9A	0	0.218	SC1802	EBVhigh
ADORA2A_ENTPD1	Plasma_C1_JCHAIN - DC_C3_CD1C	0	0.225	SC1802	EBVhigh
ADORA2A_ENTPD1	Plasma_C1_JCHAIN - Mono_C4_CXCL10	0.016	0.14	SC1802	EBVhigh
ADORA2A_ENTPD1	Plasma_C1_JCHAIN - Plasma_C1_JCHAIN	0.031	0.133	SC1802	EBVhigh
ADORA2A_ENTPD1	Plasma_C1_JCHAIN - TAM	0.016	0.186	SC1802	EBVhigh
ADORA2A_ENTPD1	TAM - B_C6_TNF	0.014	0.249	SC1802	EBVhigh
ADORA2A_ENTPD1	TAM - DC_C2_CLEC9A	0	0.315	SC1802	EBVhigh
ADORA2A_ENTPD1	TAM - DC_C1_FCER1A	0.048	0.206	SC1802	EBVhigh
ADORA2A_ENTPD1	TAM - DC_C3_CD1C	0	0.322	SC1802	EBVhigh
ADORA2A_ENTPD1	TAM - Mono_C4_CXCL10	0.016	0.236	SC1802	EBVhigh
ADORA2A_ENTPD1	TAM - Plasma_C2_IGHG	0.048	0.13	SC1802	EBVhigh
ADORA2A_ENTPD1	TAM - Plasma_C1_JCHAIN	0.03	0.23	SC1802	EBVhigh
ADORA2A_ENTPD1	TAM - TAM	0.016	0.282	SC1802	EBVhigh
ADORA2A_NAMPT	B_C6_TNF - CD4_C5_CXCL13	0	0.344	SC1802	EBVhigh
ADORA2A_NAMPT	B_C6_TNF - CD4_C6_REG	0	0.359	SC1802	EBVhigh
ADORA2A_NAMPT	B_C6_TNF - CD8_C8_EX	0	0.329	SC1802	EBVhigh
ADORA2A_NAMPT	B_C6_TNF - DC_C2_CLEC9A	0	0.586	SC1802	EBVhigh
ADORA2A_NAMPT	B_C6_TNF - DC_C1_FCER1A	0	0.413	SC1802	EBVhigh
ADORA2A_NAMPT	B_C6_TNF - DC_C3_CD1C	0	0.629	SC1802	EBVhigh
ADORA2A_NAMPT	B_C6_TNF - DC_C4_LAMP3	0.048	1.064	SC1802	EBVhigh
ADORA2A_NAMPT	B_C6_TNF - Mono_C1/C2/C3	0	0.674	SC1802	EBVhigh
ADORA2A_NAMPT	B_C6_TNF - Mono_C4_CXCL10	0	0.931	SC1802	EBVhigh
ADORA2A_NAMPT	B_C6_TNF - NK_C9_CXCL13	0	0.533	SC1802	EBVhigh
ADORA2A_NAMPT	B_C6_TNF - NK_C8_MT1E	0.048	0.259	SC1802	EBVhigh
ADORA2A_NAMPT	B_C6_TNF - TAM	0	0.613	SC1802	EBVhigh
ADORA2A_NAMPT	CD4_C7_EX - CD4_C5_CXCL13	0	0.377	SC1802	EBVhigh
ADORA2A_NAMPT	CD4_C7_EX - CD4_C6_REG	0	0.392	SC1802	EBVhigh
ADORA2A_NAMPT	CD4_C7_EX - CD8_C8_EX	0	0.362	SC1802	EBVhigh
ADORA2A_NAMPT	CD4_C7_EX - DC_C2_CLEC9A	0	0.619	SC1802	EBVhigh
ADORA2A_NAMPT	CD4_C7_EX - DC_C1_FCER1A	0	0.446	SC1802	EBVhigh
ADORA2A_NAMPT	CD4_C7_EX - DC_C3_CD1C	0	0.661	SC1802	EBVhigh
ADORA2A_NAMPT	CD4_C7_EX - DC_C4_LAMP3	0.032	1.096	SC1802	EBVhigh
ADORA2A_NAMPT	CD4_C7_EX - Mono_C1/C2/C3	0	0.706	SC1802	EBVhigh
ADORA2A_NAMPT	CD4_C7_EX - Mono_C4_CXCL10	0	0.963	SC1802	EBVhigh
ADORA2A_NAMPT	CD4_C7_EX - NK_C7_CCL4	0.016	0.283	SC1802	EBVhigh
ADORA2A_NAMPT	CD4_C7_EX - NK_C9_CXCL13	0	0.565	SC1802	EBVhigh
ADORA2A_NAMPT	CD4_C7_EX - NK_C8_MT1E	0.014	0.291	SC1802	EBVhigh
ADORA2A_NAMPT	CD4_C7_EX - NK_C10_STMN1	0.015	0.308	SC1802	EBVhigh
ADORA2A_NAMPT	CD4_C7_EX - TAM	0	0.646	SC1802	EBVhigh
ADORA2A_NAMPT	CD8_C6_CCL4 - CD4_C5_CXCL13	0	0.387	SC1802	EBVhigh
ADORA2A_NAMPT	CD8_C6_CCL4 - CD4_C6_REG	0	0.402	SC1802	EBVhigh
ADORA2A_NAMPT	CD8_C6_CCL4 - CD8_C8_EX	0	0.372	SC1802	EBVhigh
ADORA2A_NAMPT	CD8_C6_CCL4 - DC_C2_CLEC9A	0	0.629	SC1802	EBVhigh
ADORA2A_NAMPT	CD8_C6_CCL4 - DC_C1_FCER1A	0	0.456	SC1802	EBVhigh
ADORA2A_NAMPT	CD8_C6_CCL4 - DC_C3_CD1C	0	0.671	SC1802	EBVhigh
ADORA2A_NAMPT	CD8_C6_CCL4 - DC_C4_LAMP3	0.032	1.106	SC1802	EBVhigh
ADORA2A_NAMPT	CD8_C6_CCL4 - Mono_C1/C2/C3	0	0.716	SC1802	EBVhigh
ADORA2A_NAMPT	CD8_C6_CCL4 - Mono_C4_CXCL10	0	0.973	SC1802	EBVhigh
ADORA2A_NAMPT	CD8_C6_CCL4 - NK_C7_CCL4	0	0.293	SC1802	EBVhigh
ADORA2A_NAMPT	CD8_C6_CCL4 - NK_C9_CXCL13	0	0.575	SC1802	EBVhigh
ADORA2A_NAMPT	CD8_C6_CCL4 - NK_C8_MT1E	0	0.301	SC1802	EBVhigh
ADORA2A_NAMPT	CD8_C6_CCL4 - NK_C10_STMN1	0	0.318	SC1802	EBVhigh
ADORA2A_NAMPT	CD8_C6_CCL4 - TAM	0	0.656	SC1802	EBVhigh
ADORA2A_NAMPT	CD8_C8_EX - CD4_C5_CXCL13	0	0.369	SC1802	EBVhigh
ADORA2A_NAMPT	CD8_C8_EX - CD4_C6_REG	0	0.384	SC1802	EBVhigh
ADORA2A_NAMPT	CD8_C8_EX - CD8_C8_EX	0	0.353	SC1802	EBVhigh
ADORA2A_NAMPT	CD8_C8_EX - DC_C2_CLEC9A	0	0.611	SC1802	EBVhigh
ADORA2A_NAMPT	CD8_C8_EX - DC_C1_FCER1A	0	0.437	SC1802	EBVhigh
ADORA2A_NAMPT	CD8_C8_EX - DC_C3_CD1C	0	0.653	SC1802	EBVhigh
ADORA2A_NAMPT	CD8_C8_EX - DC_C4_LAMP3	0.032	1.088	SC1802	EBVhigh
ADORA2A_NAMPT	CD8_C8_EX - Mono_C1/C2/C3	0	0.698	SC1802	EBVhigh
ADORA2A_NAMPT	CD8_C8_EX - Mono_C4_CXCL10	0	0.955	SC1802	EBVhigh
ADORA2A_NAMPT	CD8_C8_EX - NK_C7_CCL4	0.03	0.275	SC1802	EBVhigh
ADORA2A_NAMPT	CD8_C8_EX - NK_C9_CXCL13	0	0.557	SC1802	EBVhigh
ADORA2A_NAMPT	CD8_C8_EX - NK_C8_MT1E	0.016	0.283	SC1802	EBVhigh
ADORA2A_NAMPT	CD8_C8_EX - NK_C10_STMN1	0.048	0.3	SC1802	EBVhigh
ADORA2A_NAMPT	CD8_C8_EX - TAM	0	0.638	SC1802	EBVhigh
ADORA2A_NAMPT	CD8/CD4_PROLIF - CD4_C5_CXCL13	0	0.338	SC1802	EBVhigh
ADORA2A_NAMPT	CD8/CD4_PROLIF - CD4_C6_REG	0	0.353	SC1802	EBVhigh
ADORA2A_NAMPT	CD8/CD4_PROLIF - CD8_C8_EX	0	0.323	SC1802	EBVhigh
ADORA2A_NAMPT	CD8/CD4_PROLIF - DC_C2_CLEC9A	0	0.58	SC1802	EBVhigh
ADORA2A_NAMPT	CD8/CD4_PROLIF - DC_C1_FCER1A	0	0.407	SC1802	EBVhigh
ADORA2A_NAMPT	CD8/CD4_PROLIF - DC_C3_CD1C	0	0.622	SC1802	EBVhigh
ADORA2A_NAMPT	CD8/CD4_PROLIF - DC_C4_LAMP3	0.048	1.057	SC1802	EBVhigh
ADORA2A_NAMPT	CD8/CD4_PROLIF - Mono_C1/C2/C3	0	0.667	SC1802	EBVhigh
ADORA2A_NAMPT	CD8/CD4_PROLIF - Mono_C4_CXCL10	0	0.924	SC1802	EBVhigh
ADORA2A_NAMPT	CD8/CD4_PROLIF - NK_C9_CXCL13	0	0.526	SC1802	EBVhigh
ADORA2A_NAMPT	CD8/CD4_PROLIF - TAM	0	0.607	SC1802	EBVhigh
ADORA2A_NAMPT	DC_C2_CLEC9A - CD4_C5_CXCL13	0.047	0.32	SC1802	EBVhigh
ADORA2A_NAMPT	DC_C2_CLEC9A - DC_C2_CLEC9A	0	0.563	SC1802	EBVhigh
ADORA2A_NAMPT	DC_C2_CLEC9A - DC_C1_FCER1A	0.016	0.389	SC1802	EBVhigh
ADORA2A_NAMPT	DC_C2_CLEC9A - DC_C3_CD1C	0	0.605	SC1802	EBVhigh
ADORA2A_NAMPT	DC_C2_CLEC9A - DC_C4_LAMP3	0.032	1.04	SC1802	EBVhigh
ADORA2A_NAMPT	DC_C2_CLEC9A - Mono_C1/C2/C3	0	0.65	SC1802	EBVhigh
ADORA2A_NAMPT	DC_C2_CLEC9A - Mono_C4_CXCL10	0	0.907	SC1802	EBVhigh
ADORA2A_NAMPT	DC_C2_CLEC9A - NK_C9_CXCL13	0	0.509	SC1802	EBVhigh
ADORA2A_NAMPT	DC_C2_CLEC9A - TAM	0	0.59	SC1802	EBVhigh
ADORA2A_NAMPT	DN - CD4_C5_CXCL13	0	0.392	SC1802	EBVhigh
ADORA2A_NAMPT	DN - CD4_C6_REG	0	0.407	SC1802	EBVhigh
ADORA2A_NAMPT	DN - CD8_C8_EX	0	0.376	SC1802	EBVhigh
ADORA2A_NAMPT	DN - DC_C2_CLEC9A	0	0.634	SC1802	EBVhigh
ADORA2A_NAMPT	DN - DC_C1_FCER1A	0	0.461	SC1802	EBVhigh
ADORA2A_NAMPT	DN - DC_C3_CD1C	0	0.676	SC1802	EBVhigh
ADORA2A_NAMPT	DN - DC_C4_LAMP3	0.032	1.111	SC1802	EBVhigh
ADORA2A_NAMPT	DN - Mono_C1/C2/C3	0	0.721	SC1802	EBVhigh
ADORA2A_NAMPT	DN - Mono_C4_CXCL10	0	0.978	SC1802	EBVhigh
ADORA2A_NAMPT	DN - NK_C9_CXCL13	0	0.58	SC1802	EBVhigh
ADORA2A_NAMPT	DN - NK_C8_MT1E	0.032	0.306	SC1802	EBVhigh
ADORA2A_NAMPT	DN - NK_C10_STMN1	0.047	0.323	SC1802	EBVhigh
ADORA2A_NAMPT	DN - TAM	0	0.661	SC1802	EBVhigh
ADORA2A_NAMPT	NK_C7_CCL4 - CD4_C5_CXCL13	0	0.423	SC1802	EBVhigh
ADORA2A_NAMPT	NK_C7_CCL4 - CD4_C7_EX	0.016	0.299	SC1802	EBVhigh
ADORA2A_NAMPT	NK_C7_CCL4 - CD4_C4_HSP	0	0.282	SC1802	EBVhigh
ADORA2A_NAMPT	NK_C7_CCL4 - CD4_C6_REG	0	0.438	SC1802	EBVhigh
ADORA2A_NAMPT	NK_C7_CCL4 - CD8_C6_CCL4	0.014	0.298	SC1802	EBVhigh
ADORA2A_NAMPT	NK_C7_CCL4 - CD8_C8_EX	0	0.408	SC1802	EBVhigh
ADORA2A_NAMPT	NK_C7_CCL4 - CD8/CD4_PROLIF	0.03	0.302	SC1802	EBVhigh
ADORA2A_NAMPT	NK_C7_CCL4 - DC_C2_CLEC9A	0	0.666	SC1802	EBVhigh
ADORA2A_NAMPT	NK_C7_CCL4 - DC_C1_FCER1A	0	0.492	SC1802	EBVhigh
ADORA2A_NAMPT	NK_C7_CCL4 - DC_C3_CD1C	0	0.708	SC1802	EBVhigh
ADORA2A_NAMPT	NK_C7_CCL4 - DC_C4_LAMP3	0.032	1.143	SC1802	EBVhigh
ADORA2A_NAMPT	NK_C7_CCL4 - Mono_C1/C2/C3	0	0.753	SC1802	EBVhigh
ADORA2A_NAMPT	NK_C7_CCL4 - Mono_C4_CXCL10	0	1.01	SC1802	EBVhigh
ADORA2A_NAMPT	NK_C7_CCL4 - NK_C7_CCL4	0	0.329	SC1802	EBVhigh
ADORA2A_NAMPT	NK_C7_CCL4 - NK_C9_CXCL13	0	0.612	SC1802	EBVhigh
ADORA2A_NAMPT	NK_C7_CCL4 - NK_C8_MT1E	0	0.338	SC1802	EBVhigh
ADORA2A_NAMPT	NK_C7_CCL4 - NK_C10_STMN1	0	0.355	SC1802	EBVhigh
ADORA2A_NAMPT	NK_C7_CCL4 - DC_C5_ITM2C	0.032	0.307	SC1802	EBVhigh
ADORA2A_NAMPT	NK_C7_CCL4 - TAM	0	0.693	SC1802	EBVhigh
ADORA2A_NAMPT	NK_C9_CXCL13 - CD4_C5_CXCL13	0	0.415	SC1802	EBVhigh
ADORA2A_NAMPT	NK_C9_CXCL13 - CD4_C7_EX	0.016	0.291	SC1802	EBVhigh
ADORA2A_NAMPT	NK_C9_CXCL13 - CD4_C6_REG	0	0.43	SC1802	EBVhigh
ADORA2A_NAMPT	NK_C9_CXCL13 - CD8_C8_EX	0	0.399	SC1802	EBVhigh
ADORA2A_NAMPT	NK_C9_CXCL13 - DC_C2_CLEC9A	0	0.657	SC1802	EBVhigh
ADORA2A_NAMPT	NK_C9_CXCL13 - DC_C1_FCER1A	0	0.484	SC1802	EBVhigh
ADORA2A_NAMPT	NK_C9_CXCL13 - DC_C3_CD1C	0	0.699	SC1802	EBVhigh
ADORA2A_NAMPT	NK_C9_CXCL13 - DC_C4_LAMP3	0.032	1.134	SC1802	EBVhigh
ADORA2A_NAMPT	NK_C9_CXCL13 - Mono_C1/C2/C3	0	0.744	SC1802	EBVhigh
ADORA2A_NAMPT	NK_C9_CXCL13 - Mono_C4_CXCL10	0	1.001	SC1802	EBVhigh
ADORA2A_NAMPT	NK_C9_CXCL13 - NK_C7_CCL4	0	0.321	SC1802	EBVhigh
ADORA2A_NAMPT	NK_C9_CXCL13 - NK_C9_CXCL13	0	0.603	SC1802	EBVhigh
ADORA2A_NAMPT	NK_C9_CXCL13 - NK_C8_MT1E	0	0.329	SC1802	EBVhigh
ADORA2A_NAMPT	NK_C9_CXCL13 - NK_C10_STMN1	0	0.346	SC1802	EBVhigh
ADORA2A_NAMPT	NK_C9_CXCL13 - TAM	0	0.684	SC1802	EBVhigh
ADORA2A_NAMPT	NK_C5_ISG15 - CD4_C5_CXCL13	0	0.392	SC1802	EBVhigh
ADORA2A_NAMPT	NK_C5_ISG15 - CD4_C6_REG	0	0.407	SC1802	EBVhigh
ADORA2A_NAMPT	NK_C5_ISG15 - CD8_C8_EX	0	0.377	SC1802	EBVhigh
ADORA2A_NAMPT	NK_C5_ISG15 - DC_C2_CLEC9A	0	0.634	SC1802	EBVhigh
ADORA2A_NAMPT	NK_C5_ISG15 - DC_C1_FCER1A	0	0.461	SC1802	EBVhigh
ADORA2A_NAMPT	NK_C5_ISG15 - DC_C3_CD1C	0	0.676	SC1802	EBVhigh
ADORA2A_NAMPT	NK_C5_ISG15 - DC_C4_LAMP3	0.032	1.112	SC1802	EBVhigh
ADORA2A_NAMPT	NK_C5_ISG15 - Mono_C1/C2/C3	0	0.721	SC1802	EBVhigh
ADORA2A_NAMPT	NK_C5_ISG15 - Mono_C4_CXCL10	0	0.978	SC1802	EBVhigh
ADORA2A_NAMPT	NK_C5_ISG15 - NK_C7_CCL4	0.045	0.298	SC1802	EBVhigh
ADORA2A_NAMPT	NK_C5_ISG15 - NK_C9_CXCL13	0	0.581	SC1802	EBVhigh
ADORA2A_NAMPT	NK_C5_ISG15 - NK_C8_MT1E	0.03	0.307	SC1802	EBVhigh
ADORA2A_NAMPT	NK_C5_ISG15 - NK_C10_STMN1	0.016	0.324	SC1802	EBVhigh
ADORA2A_NAMPT	NK_C5_ISG15 - TAM	0	0.661	SC1802	EBVhigh
ADORA2A_NAMPT	NK_C6_ITM2A - CD4_C5_CXCL13	0	0.373	SC1802	EBVhigh
ADORA2A_NAMPT	NK_C6_ITM2A - CD4_C6_REG	0	0.388	SC1802	EBVhigh
ADORA2A_NAMPT	NK_C6_ITM2A - CD8_C8_EX	0	0.357	SC1802	EBVhigh
ADORA2A_NAMPT	NK_C6_ITM2A - DC_C2_CLEC9A	0	0.615	SC1802	EBVhigh
ADORA2A_NAMPT	NK_C6_ITM2A - DC_C1_FCER1A	0	0.442	SC1802	EBVhigh
ADORA2A_NAMPT	NK_C6_ITM2A - DC_C3_CD1C	0	0.657	SC1802	EBVhigh
ADORA2A_NAMPT	NK_C6_ITM2A - DC_C4_LAMP3	0.016	1.092	SC1802	EBVhigh
ADORA2A_NAMPT	NK_C6_ITM2A - Mono_C1/C2/C3	0	0.702	SC1802	EBVhigh
ADORA2A_NAMPT	NK_C6_ITM2A - Mono_C4_CXCL10	0	0.959	SC1802	EBVhigh
ADORA2A_NAMPT	NK_C6_ITM2A - NK_C9_CXCL13	0	0.561	SC1802	EBVhigh
ADORA2A_NAMPT	NK_C6_ITM2A - NK_C10_STMN1	0.016	0.304	SC1802	EBVhigh
ADORA2A_NAMPT	NK_C6_ITM2A - TAM	0	0.642	SC1802	EBVhigh
ADORA2A_NAMPT	NK_C8_MT1E - CD4_C5_CXCL13	0	0.417	SC1802	EBVhigh
ADORA2A_NAMPT	NK_C8_MT1E - CD4_C7_EX	0.016	0.293	SC1802	EBVhigh
ADORA2A_NAMPT	NK_C8_MT1E - CD4_C4_HSP	0	0.275	SC1802	EBVhigh
ADORA2A_NAMPT	NK_C8_MT1E - CD4_C6_REG	0	0.432	SC1802	EBVhigh
ADORA2A_NAMPT	NK_C8_MT1E - CD8_C6_CCL4	0.014	0.291	SC1802	EBVhigh
ADORA2A_NAMPT	NK_C8_MT1E - CD8_C8_EX	0	0.402	SC1802	EBVhigh
ADORA2A_NAMPT	NK_C8_MT1E - CD8/CD4_PROLIF	0.03	0.295	SC1802	EBVhigh
ADORA2A_NAMPT	NK_C8_MT1E - DC_C2_CLEC9A	0	0.659	SC1802	EBVhigh
ADORA2A_NAMPT	NK_C8_MT1E - DC_C1_FCER1A	0	0.486	SC1802	EBVhigh
ADORA2A_NAMPT	NK_C8_MT1E - DC_C3_CD1C	0	0.701	SC1802	EBVhigh
ADORA2A_NAMPT	NK_C8_MT1E - DC_C4_LAMP3	0.032	1.137	SC1802	EBVhigh
ADORA2A_NAMPT	NK_C8_MT1E - Mono_C1/C2/C3	0	0.746	SC1802	EBVhigh
ADORA2A_NAMPT	NK_C8_MT1E - Mono_C4_CXCL10	0	1.003	SC1802	EBVhigh
ADORA2A_NAMPT	NK_C8_MT1E - NK_C7_CCL4	0	0.323	SC1802	EBVhigh
ADORA2A_NAMPT	NK_C8_MT1E - NK_C9_CXCL13	0	0.606	SC1802	EBVhigh
ADORA2A_NAMPT	NK_C8_MT1E - NK_C8_MT1E	0	0.332	SC1802	EBVhigh
ADORA2A_NAMPT	NK_C8_MT1E - NK_C10_STMN1	0	0.349	SC1802	EBVhigh
ADORA2A_NAMPT	NK_C8_MT1E - TAM	0	0.686	SC1802	EBVhigh
ADORA2A_NAMPT	NK_C10_STMN1 - CD4_C5_CXCL13	0	0.384	SC1802	EBVhigh
ADORA2A_NAMPT	NK_C10_STMN1 - CD4_C6_REG	0	0.399	SC1802	EBVhigh
ADORA2A_NAMPT	NK_C10_STMN1 - CD8_C8_EX	0	0.369	SC1802	EBVhigh
ADORA2A_NAMPT	NK_C10_STMN1 - DC_C2_CLEC9A	0	0.626	SC1802	EBVhigh
ADORA2A_NAMPT	NK_C10_STMN1 - DC_C1_FCER1A	0	0.453	SC1802	EBVhigh
ADORA2A_NAMPT	NK_C10_STMN1 - DC_C3_CD1C	0	0.668	SC1802	EBVhigh
ADORA2A_NAMPT	NK_C10_STMN1 - DC_C4_LAMP3	0.032	1.103	SC1802	EBVhigh
ADORA2A_NAMPT	NK_C10_STMN1 - Mono_C1/C2/C3	0	0.713	SC1802	EBVhigh
ADORA2A_NAMPT	NK_C10_STMN1 - Mono_C4_CXCL10	0	0.97	SC1802	EBVhigh
ADORA2A_NAMPT	NK_C10_STMN1 - NK_C7_CCL4	0	0.29	SC1802	EBVhigh
ADORA2A_NAMPT	NK_C10_STMN1 - NK_C9_CXCL13	0	0.573	SC1802	EBVhigh
ADORA2A_NAMPT	NK_C10_STMN1 - NK_C8_MT1E	0	0.298	SC1802	EBVhigh
ADORA2A_NAMPT	NK_C10_STMN1 - NK_C10_STMN1	0	0.315	SC1802	EBVhigh
ADORA2A_NAMPT	NK_C10_STMN1 - TAM	0	0.653	SC1802	EBVhigh
ADORA2A_NAMPT	Plasma_C1_JCHAIN - CD4_C5_CXCL13	0	0.323	SC1802	EBVhigh
ADORA2A_NAMPT	Plasma_C1_JCHAIN - CD4_C6_REG	0	0.338	SC1802	EBVhigh
ADORA2A_NAMPT	Plasma_C1_JCHAIN - CD8_C8_EX	0	0.308	SC1802	EBVhigh
ADORA2A_NAMPT	Plasma_C1_JCHAIN - DC_C2_CLEC9A	0	0.565	SC1802	EBVhigh
ADORA2A_NAMPT	Plasma_C1_JCHAIN - DC_C1_FCER1A	0	0.392	SC1802	EBVhigh
ADORA2A_NAMPT	Plasma_C1_JCHAIN - DC_C3_CD1C	0	0.607	SC1802	EBVhigh
ADORA2A_NAMPT	Plasma_C1_JCHAIN - DC_C4_LAMP3	0.048	1.043	SC1802	EBVhigh
ADORA2A_NAMPT	Plasma_C1_JCHAIN - Mono_C1/C2/C3	0	0.652	SC1802	EBVhigh
ADORA2A_NAMPT	Plasma_C1_JCHAIN - Mono_C4_CXCL10	0	0.909	SC1802	EBVhigh
ADORA2A_NAMPT	Plasma_C1_JCHAIN - NK_C9_CXCL13	0	0.512	SC1802	EBVhigh
ADORA2A_NAMPT	Plasma_C1_JCHAIN - TAM	0	0.592	SC1802	EBVhigh
ADORA2A_NAMPT	TAM - CD4_C5_CXCL13	0	0.42	SC1802	EBVhigh
ADORA2A_NAMPT	TAM - CD4_C6_REG	0.014	0.435	SC1802	EBVhigh
ADORA2A_NAMPT	TAM - CD8_C8_EX	0.014	0.404	SC1802	EBVhigh
ADORA2A_NAMPT	TAM - DC_C2_CLEC9A	0	0.662	SC1802	EBVhigh
ADORA2A_NAMPT	TAM - DC_C1_FCER1A	0	0.489	SC1802	EBVhigh
ADORA2A_NAMPT	TAM - DC_C3_CD1C	0	0.704	SC1802	EBVhigh
ADORA2A_NAMPT	TAM - DC_C4_LAMP3	0.032	1.139	SC1802	EBVhigh
ADORA2A_NAMPT	TAM - Mono_C1/C2/C3	0	0.749	SC1802	EBVhigh
ADORA2A_NAMPT	TAM - Mono_C4_CXCL10	0	1.006	SC1802	EBVhigh
ADORA2A_NAMPT	TAM - NK_C9_CXCL13	0	0.608	SC1802	EBVhigh
ADORA2A_NAMPT	TAM - NK_C10_STMN1	0.014	0.351	SC1802	EBVhigh
ADORA2A_NAMPT	TAM - TAM	0	0.689	SC1802	EBVhigh
ADORA2B_ENTPD1	DC_C1_FCER1A - B_C4_CD11c	0	0.091	SC1802	EBVhigh
ADORA2B_ENTPD1	DC_C1_FCER1A - B_C1_NAÏVE	0	0.11	SC1802	EBVhigh
ADORA2B_ENTPD1	DC_C1_FCER1A - B_C6_TNF	0	0.169	SC1802	EBVhigh
ADORA2B_ENTPD1	DC_C1_FCER1A - CD4_C6_REG	0	0.095	SC1802	EBVhigh
ADORA2B_ENTPD1	DC_C1_FCER1A - DC_C2_CLEC9A	0	0.235	SC1802	EBVhigh
ADORA2B_ENTPD1	DC_C1_FCER1A - DC_C1_FCER1A	0	0.126	SC1802	EBVhigh
ADORA2B_ENTPD1	DC_C1_FCER1A - DC_C3_CD1C	0	0.242	SC1802	EBVhigh
ADORA2B_ENTPD1	DC_C1_FCER1A - Mono_C1/C2/C3	0	0.121	SC1802	EBVhigh
ADORA2B_ENTPD1	DC_C1_FCER1A - Mono_C4_CXCL10	0	0.156	SC1802	EBVhigh
ADORA2B_ENTPD1	DC_C1_FCER1A - Plasma_C2_IGHG	0.015	0.05	SC1802	EBVhigh
ADORA2B_ENTPD1	DC_C1_FCER1A - Plasma_C1_JCHAIN	0	0.15	SC1802	EBVhigh
ADORA2B_ENTPD1	DC_C1_FCER1A - TAM	0	0.202	SC1802	EBVhigh
ADRB2_VEGFB	CD4_C3_EFF - NK_C5_ISG15	0	0.225	SC1802	EBVhigh
ADRB2_VEGFB	CD4_C3_EFF - DC_C5_ITM2C	0	0.305	SC1802	EBVhigh
ADRB2_VEGFB	CD8_C5_EFF - NK_C5_ISG15	0	0.156	SC1802	EBVhigh
ADRB2_VEGFB	CD8_C5_EFF - DC_C5_ITM2C	0	0.236	SC1802	EBVhigh
ADRB2_VEGFB	CD8_C3_MAIT - NK_C5_ISG15	0	0.146	SC1802	EBVhigh
ADRB2_VEGFB	CD8_C3_MAIT - DC_C5_ITM2C	0	0.226	SC1802	EBVhigh
ADRB2_VEGFB	CD8/CD4_PROLIF - DC_C5_ITM2C	0	0.18	SC1802	EBVhigh
ADRB2_VEGFB	DC_C2_CLEC9A - DC_C5_ITM2C	0	0.154	SC1802	EBVhigh
ADRB2_VEGFB	DC_C1_FCER1A - DC_C5_ITM2C	0	0.161	SC1802	EBVhigh
ADRB2_VEGFB	D/G - NK_C5_ISG15	0	0.222	SC1802	EBVhigh
ADRB2_VEGFB	D/G - DC_C5_ITM2C	0	0.302	SC1802	EBVhigh
ADRB2_VEGFB	NK_C7_CCL4 - NK_C5_ISG15	0.016	0.112	SC1802	EBVhigh
ADRB2_VEGFB	NK_C7_CCL4 - DC_C5_ITM2C	0	0.192	SC1802	EBVhigh
ADRB2_VEGFB	NK_C2_FGFBP2 - NK_C5_ISG15	0	0.192	SC1802	EBVhigh
ADRB2_VEGFB	NK_C2_FGFBP2 - DC_C5_ITM2C	0	0.272	SC1802	EBVhigh
ADRB2_VEGFB	NK_C5_ISG15 - NK_C5_ISG15	0.03	0.103	SC1802	EBVhigh
ADRB2_VEGFB	NK_C5_ISG15 - DC_C5_ITM2C	0.032	0.183	SC1802	EBVhigh
ADRB2_VEGFB	NK_C10_STMN1 - NK_C5_ISG15	0.048	0.107	SC1802	EBVhigh
ADRB2_VEGFB	NK_C10_STMN1 - DC_C5_ITM2C	0	0.187	SC1802	EBVhigh
ADRB2_VEGFB	NK_C3_TNF - NK_C5_ISG15	0	1.033	SC1802	EBVhigh
ADRB2_VEGFB	NK_C3_TNF - DC_C5_ITM2C	0	1.113	SC1802	EBVhigh
ADRB2_VEGFB	NK_C4_TYMS - NK_C5_ISG15	0.016	0.203	SC1802	EBVhigh
ADRB2_VEGFB	NK_C4_TYMS - DC_C5_ITM2C	0	0.283	SC1802	EBVhigh
ADRB2_VEGFB	DC_C5_ITM2C - DC_C5_ITM2C	0	0.182	SC1802	EBVhigh
ADRB2_VEGFB	Plasma_C2_IGHG - DC_C5_ITM2C	0.016	0.153	SC1802	EBVhigh
ADRB2_VEGFB	TAM - NK_C5_ISG15	0.031	0.159	SC1802	EBVhigh
ADRB2_VEGFB	TAM - DC_C5_ITM2C	0.016	0.239	SC1802	EBVhigh
ALOX5_ALOX5AP	B_C4_CD11c - NK_C7_CCL4	0	1.257	SC1802	EBVhigh
ALOX5_ALOX5AP	B_C4_CD11c - NK_C9_CXCL13	0	1.318	SC1802	EBVhigh
ALOX5_ALOX5AP	B_C4_CD11c - NK_C5_ISG15	0	1.339	SC1802	EBVhigh
ALOX5_ALOX5AP	B_C4_CD11c - NK_C6_ITM2A	0	1.41	SC1802	EBVhigh
ALOX5_ALOX5AP	B_C4_CD11c - NK_C8_MT1E	0	1.332	SC1802	EBVhigh
ALOX5_ALOX5AP	B_C4_CD11c - NK_C10_STMN1	0	1.28	SC1802	EBVhigh
ALOX5_ALOX5AP	B_C4_CD11c - DC_C5_ITM2C	0	1.383	SC1802	EBVhigh
ALOX5_ALOX5AP	B_C3_ITGB1 - NK_C7_CCL4	0	1.296	SC1802	EBVhigh
ALOX5_ALOX5AP	B_C3_ITGB1 - NK_C9_CXCL13	0	1.357	SC1802	EBVhigh
ALOX5_ALOX5AP	B_C3_ITGB1 - NK_C5_ISG15	0	1.378	SC1802	EBVhigh
ALOX5_ALOX5AP	B_C3_ITGB1 - NK_C6_ITM2A	0	1.449	SC1802	EBVhigh
ALOX5_ALOX5AP	B_C3_ITGB1 - NK_C8_MT1E	0	1.372	SC1802	EBVhigh
ALOX5_ALOX5AP	B_C3_ITGB1 - NK_C10_STMN1	0	1.319	SC1802	EBVhigh
ALOX5_ALOX5AP	B_C3_ITGB1 - DC_C5_ITM2C	0	1.422	SC1802	EBVhigh
ALOX5_ALOX5AP	B_C1_NAÏVE - NK_C7_CCL4	0	1.303	SC1802	EBVhigh
ALOX5_ALOX5AP	B_C1_NAÏVE - NK_C9_CXCL13	0	1.364	SC1802	EBVhigh
ALOX5_ALOX5AP	B_C1_NAÏVE - NK_C2_FGFBP2	0.048	0.686	SC1802	EBVhigh
ALOX5_ALOX5AP	B_C1_NAÏVE - NK_C5_ISG15	0	1.384	SC1802	EBVhigh
ALOX5_ALOX5AP	B_C1_NAÏVE - NK_C6_ITM2A	0	1.455	SC1802	EBVhigh
ALOX5_ALOX5AP	B_C1_NAÏVE - NK_C8_MT1E	0	1.378	SC1802	EBVhigh
ALOX5_ALOX5AP	B_C1_NAÏVE - NK_C10_STMN1	0	1.325	SC1802	EBVhigh
ALOX5_ALOX5AP	B_C1_NAÏVE - DC_C5_ITM2C	0	1.429	SC1802	EBVhigh
ALOX5_ALOX5AP	B_C6_TNF - NK_C7_CCL4	0	1.262	SC1802	EBVhigh
ALOX5_ALOX5AP	B_C6_TNF - NK_C9_CXCL13	0	1.323	SC1802	EBVhigh
ALOX5_ALOX5AP	B_C6_TNF - NK_C5_ISG15	0	1.344	SC1802	EBVhigh
ALOX5_ALOX5AP	B_C6_TNF - NK_C6_ITM2A	0	1.415	SC1802	EBVhigh
ALOX5_ALOX5AP	B_C6_TNF - NK_C8_MT1E	0	1.337	SC1802	EBVhigh
ALOX5_ALOX5AP	B_C6_TNF - NK_C10_STMN1	0	1.285	SC1802	EBVhigh
ALOX5_ALOX5AP	B_C6_TNF - DC_C5_ITM2C	0	1.388	SC1802	EBVhigh
ALOX5_ALOX5AP	B_C2_ALOX5 - D/G	0	0.748	SC1802	EBVhigh
ALOX5_ALOX5AP	B_C2_ALOX5 - NK_C7_CCL4	0	1.415	SC1802	EBVhigh
ALOX5_ALOX5AP	B_C2_ALOX5 - NK_C9_CXCL13	0	1.477	SC1802	EBVhigh
ALOX5_ALOX5AP	B_C2_ALOX5 - NK_C2_FGFBP2	0	0.799	SC1802	EBVhigh
ALOX5_ALOX5AP	B_C2_ALOX5 - NK_C5_ISG15	0	1.497	SC1802	EBVhigh
ALOX5_ALOX5AP	B_C2_ALOX5 - NK_C6_ITM2A	0	1.568	SC1802	EBVhigh
ALOX5_ALOX5AP	B_C2_ALOX5 - NK_C8_MT1E	0	1.491	SC1802	EBVhigh
ALOX5_ALOX5AP	B_C2_ALOX5 - NK_C10_STMN1	0	1.438	SC1802	EBVhigh
ALOX5_ALOX5AP	B_C2_ALOX5 - DC_C5_ITM2C	0	1.541	SC1802	EBVhigh
ALOX5_ALOX5AP	DC_C1_FCER1A - NK_C7_CCL4	0	1.326	SC1802	EBVhigh
ALOX5_ALOX5AP	DC_C1_FCER1A - NK_C9_CXCL13	0	1.387	SC1802	EBVhigh
ALOX5_ALOX5AP	DC_C1_FCER1A - NK_C2_FGFBP2	0	0.71	SC1802	EBVhigh
ALOX5_ALOX5AP	DC_C1_FCER1A - NK_C5_ISG15	0	1.408	SC1802	EBVhigh
ALOX5_ALOX5AP	DC_C1_FCER1A - NK_C6_ITM2A	0	1.479	SC1802	EBVhigh
ALOX5_ALOX5AP	DC_C1_FCER1A - NK_C8_MT1E	0	1.401	SC1802	EBVhigh
ALOX5_ALOX5AP	DC_C1_FCER1A - NK_C10_STMN1	0	1.349	SC1802	EBVhigh
ALOX5_ALOX5AP	DC_C1_FCER1A - DC_C5_ITM2C	0	1.452	SC1802	EBVhigh
ALOX5_ALOX5AP	DC_C3_CD1C - NK_C7_CCL4	0	1.306	SC1802	EBVhigh
ALOX5_ALOX5AP	DC_C3_CD1C - NK_C9_CXCL13	0	1.367	SC1802	EBVhigh
ALOX5_ALOX5AP	DC_C3_CD1C - NK_C5_ISG15	0	1.388	SC1802	EBVhigh
ALOX5_ALOX5AP	DC_C3_CD1C - NK_C6_ITM2A	0	1.459	SC1802	EBVhigh
ALOX5_ALOX5AP	DC_C3_CD1C - NK_C8_MT1E	0	1.382	SC1802	EBVhigh
ALOX5_ALOX5AP	DC_C3_CD1C - NK_C10_STMN1	0	1.329	SC1802	EBVhigh
ALOX5_ALOX5AP	DC_C3_CD1C - DC_C5_ITM2C	0	1.432	SC1802	EBVhigh
ALOX5_ALOX5AP	Mono_C1/C2/C3 - D/G	0	0.707	SC1802	EBVhigh
ALOX5_ALOX5AP	Mono_C1/C2/C3 - NK_C7_CCL4	0	1.374	SC1802	EBVhigh
ALOX5_ALOX5AP	Mono_C1/C2/C3 - NK_C9_CXCL13	0	1.435	SC1802	EBVhigh
ALOX5_ALOX5AP	Mono_C1/C2/C3 - NK_C2_FGFBP2	0	0.758	SC1802	EBVhigh
ALOX5_ALOX5AP	Mono_C1/C2/C3 - NK_C5_ISG15	0	1.455	SC1802	EBVhigh
ALOX5_ALOX5AP	Mono_C1/C2/C3 - NK_C6_ITM2A	0	1.527	SC1802	EBVhigh
ALOX5_ALOX5AP	Mono_C1/C2/C3 - NK_C8_MT1E	0	1.449	SC1802	EBVhigh
ALOX5_ALOX5AP	Mono_C1/C2/C3 - NK_C10_STMN1	0	1.396	SC1802	EBVhigh
ALOX5_ALOX5AP	Mono_C1/C2/C3 - DC_C5_ITM2C	0	1.5	SC1802	EBVhigh
ALOX5_ALOX5AP	Mono_C4_CXCL10 - NK_C7_CCL4	0	1.271	SC1802	EBVhigh
ALOX5_ALOX5AP	Mono_C4_CXCL10 - NK_C9_CXCL13	0	1.332	SC1802	EBVhigh
ALOX5_ALOX5AP	Mono_C4_CXCL10 - NK_C5_ISG15	0	1.353	SC1802	EBVhigh
ALOX5_ALOX5AP	Mono_C4_CXCL10 - NK_C6_ITM2A	0	1.424	SC1802	EBVhigh
ALOX5_ALOX5AP	Mono_C4_CXCL10 - NK_C8_MT1E	0	1.346	SC1802	EBVhigh
ALOX5_ALOX5AP	Mono_C4_CXCL10 - NK_C10_STMN1	0	1.294	SC1802	EBVhigh
ALOX5_ALOX5AP	Mono_C4_CXCL10 - DC_C5_ITM2C	0	1.397	SC1802	EBVhigh
ALOX5_ALOX5AP	Plasma_C2_IGHG - NK_C7_CCL4	0	1.213	SC1802	EBVhigh
ALOX5_ALOX5AP	Plasma_C2_IGHG - NK_C9_CXCL13	0	1.274	SC1802	EBVhigh
ALOX5_ALOX5AP	Plasma_C2_IGHG - NK_C5_ISG15	0	1.295	SC1802	EBVhigh
ALOX5_ALOX5AP	Plasma_C2_IGHG - NK_C6_ITM2A	0	1.366	SC1802	EBVhigh
ALOX5_ALOX5AP	Plasma_C2_IGHG - NK_C8_MT1E	0	1.289	SC1802	EBVhigh
ALOX5_ALOX5AP	Plasma_C2_IGHG - NK_C10_STMN1	0	1.236	SC1802	EBVhigh
ALOX5_ALOX5AP	Plasma_C2_IGHG - DC_C5_ITM2C	0	1.339	SC1802	EBVhigh
ALOX5_ALOX5AP	TAM - NK_C7_CCL4	0	1.319	SC1802	EBVhigh
ALOX5_ALOX5AP	TAM - NK_C9_CXCL13	0	1.38	SC1802	EBVhigh
ALOX5_ALOX5AP	TAM - NK_C5_ISG15	0	1.401	SC1802	EBVhigh
ALOX5_ALOX5AP	TAM - NK_C6_ITM2A	0	1.472	SC1802	EBVhigh
ALOX5_ALOX5AP	TAM - NK_C8_MT1E	0	1.394	SC1802	EBVhigh
ALOX5_ALOX5AP	TAM - NK_C10_STMN1	0	1.342	SC1802	EBVhigh
ALOX5_ALOX5AP	TAM - NK_C3_TNF	0.048	1.146	SC1802	EBVhigh
ALOX5_ALOX5AP	TAM - DC_C5_ITM2C	0	1.445	SC1802	EBVhigh
ANXA1_FPR1	CD4_C2_CM - Mono_C1/C2/C3	0	0.847	SC1802	EBVhigh
ANXA1_FPR1	CD4_C2_CM - Mono_C4_CXCL10	0	0.798	SC1802	EBVhigh
ANXA1_FPR1	CD4_C2_CM - TAM	0	0.726	SC1802	EBVhigh
ANXA1_FPR1	CD4_C5_CXCL13 - DC_C3_CD1C	0.032	0.687	SC1802	EBVhigh
ANXA1_FPR1	CD4_C5_CXCL13 - Mono_C1/C2/C3	0	0.903	SC1802	EBVhigh
ANXA1_FPR1	CD4_C5_CXCL13 - Mono_C4_CXCL10	0	0.854	SC1802	EBVhigh
ANXA1_FPR1	CD4_C5_CXCL13 - TAM	0	0.782	SC1802	EBVhigh
ANXA1_FPR1	CD4_C3_EFF - DC_C2_CLEC9A	0	0.747	SC1802	EBVhigh
ANXA1_FPR1	CD4_C3_EFF - DC_C1_FCER1A	0	0.841	SC1802	EBVhigh
ANXA1_FPR1	CD4_C3_EFF - DC_C3_CD1C	0	0.877	SC1802	EBVhigh
ANXA1_FPR1	CD4_C3_EFF - Mono_C1/C2/C3	0	1.093	SC1802	EBVhigh
ANXA1_FPR1	CD4_C3_EFF - Mono_C4_CXCL10	0	1.044	SC1802	EBVhigh
ANXA1_FPR1	CD4_C3_EFF - TAM	0	0.972	SC1802	EBVhigh
ANXA1_FPR1	CD4_C4_HSP - DC_C1_FCER1A	0.016	0.693	SC1802	EBVhigh
ANXA1_FPR1	CD4_C4_HSP - DC_C3_CD1C	0.014	0.728	SC1802	EBVhigh
ANXA1_FPR1	CD4_C4_HSP - Mono_C1/C2/C3	0	0.944	SC1802	EBVhigh
ANXA1_FPR1	CD4_C4_HSP - Mono_C4_CXCL10	0	0.895	SC1802	EBVhigh
ANXA1_FPR1	CD4_C4_HSP - TAM	0	0.823	SC1802	EBVhigh
ANXA1_FPR1	CD8_C6_CCL4 - DC_C2_CLEC9A	0.016	0.748	SC1802	EBVhigh
ANXA1_FPR1	CD8_C6_CCL4 - DC_C1_FCER1A	0	0.842	SC1802	EBVhigh
ANXA1_FPR1	CD8_C6_CCL4 - DC_C3_CD1C	0	0.878	SC1802	EBVhigh
ANXA1_FPR1	CD8_C6_CCL4 - Mono_C1/C2/C3	0	1.094	SC1802	EBVhigh
ANXA1_FPR1	CD8_C6_CCL4 - Mono_C4_CXCL10	0	1.045	SC1802	EBVhigh
ANXA1_FPR1	CD8_C6_CCL4 - TAM	0	0.973	SC1802	EBVhigh
ANXA1_FPR1	CD8_C2_CM - Mono_C1/C2/C3	0.016	0.856	SC1802	EBVhigh
ANXA1_FPR1	CD8_C2_CM - Mono_C4_CXCL10	0	0.808	SC1802	EBVhigh
ANXA1_FPR1	CD8_C5_EFF - DC_C1_FCER1A	0	0.755	SC1802	EBVhigh
ANXA1_FPR1	CD8_C5_EFF - DC_C3_CD1C	0	0.79	SC1802	EBVhigh
ANXA1_FPR1	CD8_C5_EFF - Mono_C1/C2/C3	0	1.006	SC1802	EBVhigh
ANXA1_FPR1	CD8_C5_EFF - Mono_C4_CXCL10	0	0.958	SC1802	EBVhigh
ANXA1_FPR1	CD8_C5_EFF - TAM	0	0.886	SC1802	EBVhigh
ANXA1_FPR1	CD8_C4_EM - Mono_C1/C2/C3	0	0.824	SC1802	EBVhigh
ANXA1_FPR1	CD8_C4_EM - Mono_C4_CXCL10	0	0.776	SC1802	EBVhigh
ANXA1_FPR1	CD8_C4_EM - TAM	0.046	0.703	SC1802	EBVhigh
ANXA1_FPR1	CD8_C3_MAIT - Mono_C1/C2/C3	0	0.871	SC1802	EBVhigh
ANXA1_FPR1	CD8_C3_MAIT - Mono_C4_CXCL10	0	0.823	SC1802	EBVhigh
ANXA1_FPR1	CD8_C3_MAIT - TAM	0.016	0.75	SC1802	EBVhigh
ANXA1_FPR1	CD8/CD4_PROLIF - DC_C3_CD1C	0.046	0.713	SC1802	EBVhigh
ANXA1_FPR1	CD8/CD4_PROLIF - Mono_C1/C2/C3	0	0.93	SC1802	EBVhigh
ANXA1_FPR1	CD8/CD4_PROLIF - Mono_C4_CXCL10	0	0.881	SC1802	EBVhigh
ANXA1_FPR1	CD8/CD4_PROLIF - TAM	0.016	0.809	SC1802	EBVhigh
ANXA1_FPR1	DC_C1_FCER1A - DC_C2_CLEC9A	0	0.853	SC1802	EBVhigh
ANXA1_FPR1	DC_C1_FCER1A - DC_C1_FCER1A	0	0.948	SC1802	EBVhigh
ANXA1_FPR1	DC_C1_FCER1A - DC_C3_CD1C	0	0.983	SC1802	EBVhigh
ANXA1_FPR1	DC_C1_FCER1A - Mono_C1/C2/C3	0	1.199	SC1802	EBVhigh
ANXA1_FPR1	DC_C1_FCER1A - Mono_C4_CXCL10	0	1.151	SC1802	EBVhigh
ANXA1_FPR1	DC_C1_FCER1A - TAM	0	1.078	SC1802	EBVhigh
ANXA1_FPR1	DC_C3_CD1C - DC_C2_CLEC9A	0.044	0.76	SC1802	EBVhigh
ANXA1_FPR1	DC_C3_CD1C - DC_C1_FCER1A	0.03	0.855	SC1802	EBVhigh
ANXA1_FPR1	DC_C3_CD1C - DC_C3_CD1C	0.016	0.89	SC1802	EBVhigh
ANXA1_FPR1	DC_C3_CD1C - Mono_C1/C2/C3	0	1.107	SC1802	EBVhigh
ANXA1_FPR1	DC_C3_CD1C - Mono_C4_CXCL10	0	1.058	SC1802	EBVhigh
ANXA1_FPR1	DC_C3_CD1C - TAM	0	0.986	SC1802	EBVhigh
ANXA1_FPR1	D/G - DC_C1_FCER1A	0	0.729	SC1802	EBVhigh
ANXA1_FPR1	D/G - DC_C3_CD1C	0	0.764	SC1802	EBVhigh
ANXA1_FPR1	D/G - Mono_C1/C2/C3	0	0.981	SC1802	EBVhigh
ANXA1_FPR1	D/G - Mono_C4_CXCL10	0	0.932	SC1802	EBVhigh
ANXA1_FPR1	D/G - TAM	0	0.86	SC1802	EBVhigh
ANXA1_FPR1	DN - Mono_C1/C2/C3	0	0.98	SC1802	EBVhigh
ANXA1_FPR1	DN - Mono_C4_CXCL10	0.014	0.931	SC1802	EBVhigh
ANXA1_FPR1	DN - TAM	0.046	0.859	SC1802	EBVhigh
ANXA1_FPR1	Mono_C1/C2/C3 - DC_C1_FCER1A	0	0.748	SC1802	EBVhigh
ANXA1_FPR1	Mono_C1/C2/C3 - DC_C3_CD1C	0	0.784	SC1802	EBVhigh
ANXA1_FPR1	Mono_C1/C2/C3 - Mono_C1/C2/C3	0	1	SC1802	EBVhigh
ANXA1_FPR1	Mono_C1/C2/C3 - Mono_C4_CXCL10	0	0.951	SC1802	EBVhigh
ANXA1_FPR1	Mono_C1/C2/C3 - TAM	0	0.879	SC1802	EBVhigh
ANXA1_FPR1	Mono_C4_CXCL10 - DC_C3_CD1C	0.048	0.835	SC1802	EBVhigh
ANXA1_FPR1	Mono_C4_CXCL10 - Mono_C1/C2/C3	0	1.051	SC1802	EBVhigh
ANXA1_FPR1	Mono_C4_CXCL10 - Mono_C4_CXCL10	0	1.002	SC1802	EBVhigh
ANXA1_FPR1	Mono_C4_CXCL10 - TAM	0	0.93	SC1802	EBVhigh
ANXA1_FPR1	NK_C7_CCL4 - DC_C2_CLEC9A	0	1.027	SC1802	EBVhigh
ANXA1_FPR1	NK_C7_CCL4 - DC_C1_FCER1A	0	1.122	SC1802	EBVhigh
ANXA1_FPR1	NK_C7_CCL4 - DC_C3_CD1C	0	1.157	SC1802	EBVhigh
ANXA1_FPR1	NK_C7_CCL4 - Mono_C1/C2/C3	0	1.373	SC1802	EBVhigh
ANXA1_FPR1	NK_C7_CCL4 - Mono_C4_CXCL10	0	1.324	SC1802	EBVhigh
ANXA1_FPR1	NK_C7_CCL4 - TAM	0	1.252	SC1802	EBVhigh
ANXA1_FPR1	NK_C9_CXCL13 - DC_C2_CLEC9A	0	0.948	SC1802	EBVhigh
ANXA1_FPR1	NK_C9_CXCL13 - DC_C1_FCER1A	0	1.043	SC1802	EBVhigh
ANXA1_FPR1	NK_C9_CXCL13 - DC_C3_CD1C	0	1.078	SC1802	EBVhigh
ANXA1_FPR1	NK_C9_CXCL13 - Mono_C1/C2/C3	0	1.294	SC1802	EBVhigh
ANXA1_FPR1	NK_C9_CXCL13 - Mono_C4_CXCL10	0	1.246	SC1802	EBVhigh
ANXA1_FPR1	NK_C9_CXCL13 - TAM	0	1.173	SC1802	EBVhigh
ANXA1_FPR1	NK_C2_FGFBP2 - DC_C1_FCER1A	0	0.702	SC1802	EBVhigh
ANXA1_FPR1	NK_C2_FGFBP2 - DC_C3_CD1C	0.016	0.737	SC1802	EBVhigh
ANXA1_FPR1	NK_C2_FGFBP2 - Mono_C1/C2/C3	0	0.953	SC1802	EBVhigh
ANXA1_FPR1	NK_C2_FGFBP2 - Mono_C4_CXCL10	0	0.904	SC1802	EBVhigh
ANXA1_FPR1	NK_C2_FGFBP2 - TAM	0	0.832	SC1802	EBVhigh
ANXA1_FPR1	NK_C5_ISG15 - DC_C3_CD1C	0.016	0.798	SC1802	EBVhigh
ANXA1_FPR1	NK_C5_ISG15 - Mono_C1/C2/C3	0	1.015	SC1802	EBVhigh
ANXA1_FPR1	NK_C5_ISG15 - Mono_C4_CXCL10	0	0.966	SC1802	EBVhigh
ANXA1_FPR1	NK_C5_ISG15 - TAM	0	0.894	SC1802	EBVhigh
ANXA1_FPR1	NK_C6_ITM2A - DC_C1_FCER1A	0.047	0.705	SC1802	EBVhigh
ANXA1_FPR1	NK_C6_ITM2A - Mono_C1/C2/C3	0	0.956	SC1802	EBVhigh
ANXA1_FPR1	NK_C6_ITM2A - Mono_C4_CXCL10	0	0.907	SC1802	EBVhigh
ANXA1_FPR1	NK_C6_ITM2A - TAM	0	0.835	SC1802	EBVhigh
ANXA1_FPR1	NK_C8_MT1E - DC_C2_CLEC9A	0.016	0.696	SC1802	EBVhigh
ANXA1_FPR1	NK_C8_MT1E - DC_C1_FCER1A	0	0.79	SC1802	EBVhigh
ANXA1_FPR1	NK_C8_MT1E - DC_C3_CD1C	0	0.826	SC1802	EBVhigh
ANXA1_FPR1	NK_C8_MT1E - Mono_C1/C2/C3	0	1.042	SC1802	EBVhigh
ANXA1_FPR1	NK_C8_MT1E - Mono_C4_CXCL10	0	0.993	SC1802	EBVhigh
ANXA1_FPR1	NK_C8_MT1E - TAM	0	0.921	SC1802	EBVhigh
ANXA1_FPR1	NK_C1_SELL - Mono_C1/C2/C3	0	0.793	SC1802	EBVhigh
ANXA1_FPR1	NK_C1_SELL - Mono_C4_CXCL10	0	0.745	SC1802	EBVhigh
ANXA1_FPR1	NK_C10_STMN1 - DC_C2_CLEC9A	0	0.847	SC1802	EBVhigh
ANXA1_FPR1	NK_C10_STMN1 - DC_C1_FCER1A	0	0.942	SC1802	EBVhigh
ANXA1_FPR1	NK_C10_STMN1 - DC_C3_CD1C	0	0.977	SC1802	EBVhigh
ANXA1_FPR1	NK_C10_STMN1 - Mono_C1/C2/C3	0	1.193	SC1802	EBVhigh
ANXA1_FPR1	NK_C10_STMN1 - Mono_C4_CXCL10	0	1.145	SC1802	EBVhigh
ANXA1_FPR1	NK_C10_STMN1 - TAM	0	1.072	SC1802	EBVhigh
ANXA1_FPR1	NK_C4_TYMS - Mono_C1/C2/C3	0.032	0.881	SC1802	EBVhigh
ANXA1_FPR1	NK_C4_TYMS - Mono_C4_CXCL10	0.032	0.833	SC1802	EBVhigh
ANXA1_FPR1	TAM - DC_C1_FCER1A	0.016	0.87	SC1802	EBVhigh
ANXA1_FPR1	TAM - DC_C3_CD1C	0.032	0.905	SC1802	EBVhigh
ANXA1_FPR1	TAM - Mono_C1/C2/C3	0	1.121	SC1802	EBVhigh
ANXA1_FPR1	TAM - Mono_C4_CXCL10	0	1.072	SC1802	EBVhigh
ANXA1_FPR1	TAM - TAM	0	1	SC1802	EBVhigh
ANXA1_FPR2	CD4_C3_EFF - Mono_C1/C2/C3	0	0.775	SC1802	EBVhigh
ANXA1_FPR2	CD8_C6_CCL4 - Mono_C1/C2/C3	0	0.775	SC1802	EBVhigh
ANXA1_FPR2	CD8_C5_EFF - Mono_C1/C2/C3	0	0.688	SC1802	EBVhigh
ANXA1_FPR2	DC_C1_FCER1A - Mono_C1/C2/C3	0	0.881	SC1802	EBVhigh
ANXA1_FPR2	DC_C3_CD1C - Mono_C1/C2/C3	0.03	0.788	SC1802	EBVhigh
ANXA1_FPR2	D/G - Mono_C1/C2/C3	0	0.662	SC1802	EBVhigh
ANXA1_FPR2	Mono_C1/C2/C3 - Mono_C1/C2/C3	0	0.682	SC1802	EBVhigh
ANXA1_FPR2	NK_C7_CCL4 - Mono_C1/C2/C3	0	1.055	SC1802	EBVhigh
ANXA1_FPR2	NK_C9_CXCL13 - Mono_C1/C2/C3	0	0.976	SC1802	EBVhigh
ANXA1_FPR2	NK_C2_FGFBP2 - Mono_C1/C2/C3	0	0.635	SC1802	EBVhigh
ANXA1_FPR2	NK_C8_MT1E - Mono_C1/C2/C3	0	0.723	SC1802	EBVhigh
ANXA1_FPR2	NK_C10_STMN1 - Mono_C1/C2/C3	0	0.875	SC1802	EBVhigh
ANXA1_FPR2	TAM - Mono_C1/C2/C3	0.048	0.803	SC1802	EBVhigh
ANXA1_FPR3	CD4_C2_CM - DC_C3_CD1C	0	0.557	SC1802	EBVhigh
ANXA1_FPR3	CD4_C2_CM - TAM	0	0.633	SC1802	EBVhigh
ANXA1_FPR3	CD4_C5_CXCL13 - DC_C3_CD1C	0	0.612	SC1802	EBVhigh
ANXA1_FPR3	CD4_C5_CXCL13 - TAM	0	0.689	SC1802	EBVhigh
ANXA1_FPR3	CD4_C3_EFF - DC_C3_CD1C	0	0.803	SC1802	EBVhigh
ANXA1_FPR3	CD4_C3_EFF - TAM	0	0.879	SC1802	EBVhigh
ANXA1_FPR3	CD4_C7_EX - DC_C3_CD1C	0	0.22	SC1802	EBVhigh
ANXA1_FPR3	CD4_C7_EX - TAM	0.016	0.297	SC1802	EBVhigh
ANXA1_FPR3	CD4_C4_HSP - DC_C3_CD1C	0	0.654	SC1802	EBVhigh
ANXA1_FPR3	CD4_C4_HSP - TAM	0	0.73	SC1802	EBVhigh
ANXA1_FPR3	CD4_C1_NAÏVE - DC_C3_CD1C	0	0.287	SC1802	EBVhigh
ANXA1_FPR3	CD4_C1_NAÏVE - TAM	0.016	0.363	SC1802	EBVhigh
ANXA1_FPR3	CD4_C6_REG - DC_C3_CD1C	0	0.151	SC1802	EBVhigh
ANXA1_FPR3	CD4_C6_REG - TAM	0.016	0.228	SC1802	EBVhigh
ANXA1_FPR3	CD8_C6_CCL4 - DC_C3_CD1C	0	0.804	SC1802	EBVhigh
ANXA1_FPR3	CD8_C6_CCL4 - TAM	0	0.88	SC1802	EBVhigh
ANXA1_FPR3	CD8_C2_CM - DC_C3_CD1C	0	0.566	SC1802	EBVhigh
ANXA1_FPR3	CD8_C2_CM - TAM	0.016	0.642	SC1802	EBVhigh
ANXA1_FPR3	CD8_C5_EFF - DC_C3_CD1C	0	0.716	SC1802	EBVhigh
ANXA1_FPR3	CD8_C5_EFF - TAM	0	0.792	SC1802	EBVhigh
ANXA1_FPR3	CD8_C4_EM - DC_C3_CD1C	0	0.534	SC1802	EBVhigh
ANXA1_FPR3	CD8_C4_EM - TAM	0	0.61	SC1802	EBVhigh
ANXA1_FPR3	CD8_C8_EX - DC_C3_CD1C	0	0.411	SC1802	EBVhigh
ANXA1_FPR3	CD8_C8_EX - TAM	0.016	0.488	SC1802	EBVhigh
ANXA1_FPR3	CD8_C3_MAIT - DC_C3_CD1C	0	0.581	SC1802	EBVhigh
ANXA1_FPR3	CD8_C3_MAIT - TAM	0.016	0.657	SC1802	EBVhigh
ANXA1_FPR3	CD8_C1_NAÏVE - DC_C3_CD1C	0	0.275	SC1802	EBVhigh
ANXA1_FPR3	CD8_C1_NAÏVE - TAM	0.016	0.351	SC1802	EBVhigh
ANXA1_FPR3	CD8_C7_XCL - DC_C3_CD1C	0	0.416	SC1802	EBVhigh
ANXA1_FPR3	CD8_C7_XCL - TAM	0.016	0.493	SC1802	EBVhigh
ANXA1_FPR3	CD8/CD4_PROLIF - DC_C3_CD1C	0	0.639	SC1802	EBVhigh
ANXA1_FPR3	CD8/CD4_PROLIF - TAM	0	0.716	SC1802	EBVhigh
ANXA1_FPR3	DC_C2_CLEC9A - DC_C3_CD1C	0	0.394	SC1802	EBVhigh
ANXA1_FPR3	DC_C2_CLEC9A - TAM	0.016	0.47	SC1802	EBVhigh
ANXA1_FPR3	DC_C1_FCER1A - DC_C3_CD1C	0	0.909	SC1802	EBVhigh
ANXA1_FPR3	DC_C1_FCER1A - TAM	0	0.985	SC1802	EBVhigh
ANXA1_FPR3	DC_C3_CD1C - DC_C3_CD1C	0	0.816	SC1802	EBVhigh
ANXA1_FPR3	DC_C3_CD1C - TAM	0	0.892	SC1802	EBVhigh
ANXA1_FPR3	D/G - DC_C3_CD1C	0	0.69	SC1802	EBVhigh
ANXA1_FPR3	D/G - TAM	0	0.767	SC1802	EBVhigh
ANXA1_FPR3	DN - DC_C3_CD1C	0	0.689	SC1802	EBVhigh
ANXA1_FPR3	DN - TAM	0	0.766	SC1802	EBVhigh
ANXA1_FPR3	Mono_C1/C2/C3 - DC_C3_CD1C	0	0.71	SC1802	EBVhigh
ANXA1_FPR3	Mono_C1/C2/C3 - TAM	0	0.786	SC1802	EBVhigh
ANXA1_FPR3	Mono_C4_CXCL10 - DC_C3_CD1C	0	0.761	SC1802	EBVhigh
ANXA1_FPR3	Mono_C4_CXCL10 - TAM	0	0.837	SC1802	EBVhigh
ANXA1_FPR3	NK_C7_CCL4 - DC_C3_CD1C	0	1.083	SC1802	EBVhigh
ANXA1_FPR3	NK_C7_CCL4 - TAM	0	1.159	SC1802	EBVhigh
ANXA1_FPR3	NK_C9_CXCL13 - DC_C3_CD1C	0	1.004	SC1802	EBVhigh
ANXA1_FPR3	NK_C9_CXCL13 - TAM	0	1.08	SC1802	EBVhigh
ANXA1_FPR3	NK_C2_FGFBP2 - DC_C3_CD1C	0	0.663	SC1802	EBVhigh
ANXA1_FPR3	NK_C2_FGFBP2 - TAM	0	0.739	SC1802	EBVhigh
ANXA1_FPR3	NK_C5_ISG15 - DC_C3_CD1C	0	0.724	SC1802	EBVhigh
ANXA1_FPR3	NK_C5_ISG15 - TAM	0	0.801	SC1802	EBVhigh
ANXA1_FPR3	NK_C6_ITM2A - DC_C3_CD1C	0	0.666	SC1802	EBVhigh
ANXA1_FPR3	NK_C6_ITM2A - TAM	0	0.742	SC1802	EBVhigh
ANXA1_FPR3	NK_C8_MT1E - DC_C3_CD1C	0	0.751	SC1802	EBVhigh
ANXA1_FPR3	NK_C8_MT1E - TAM	0	0.828	SC1802	EBVhigh
ANXA1_FPR3	NK_C1_SELL - DC_C3_CD1C	0	0.503	SC1802	EBVhigh
ANXA1_FPR3	NK_C1_SELL - TAM	0.016	0.579	SC1802	EBVhigh
ANXA1_FPR3	NK_C10_STMN1 - DC_C3_CD1C	0	0.903	SC1802	EBVhigh
ANXA1_FPR3	NK_C10_STMN1 - TAM	0	0.979	SC1802	EBVhigh
ANXA1_FPR3	NK_C4_TYMS - DC_C3_CD1C	0	0.591	SC1802	EBVhigh
ANXA1_FPR3	NK_C4_TYMS - TAM	0.016	0.667	SC1802	EBVhigh
ANXA1_FPR3	DC_C5_ITM2C - DC_C3_CD1C	0	0.198	SC1802	EBVhigh
ANXA1_FPR3	DC_C5_ITM2C - TAM	0.016	0.274	SC1802	EBVhigh
ANXA1_FPR3	Plasma_C2_IGHG - DC_C3_CD1C	0	0.18	SC1802	EBVhigh
ANXA1_FPR3	Plasma_C2_IGHG - TAM	0.016	0.256	SC1802	EBVhigh
ANXA1_FPR3	Plasma_C1_JCHAIN - DC_C3_CD1C	0	0.118	SC1802	EBVhigh
ANXA1_FPR3	Plasma_C1_JCHAIN - TAM	0.016	0.194	SC1802	EBVhigh
ANXA1_FPR3	TAM - DC_C3_CD1C	0	0.831	SC1802	EBVhigh
ANXA1_FPR3	TAM - TAM	0	0.907	SC1802	EBVhigh
APP_FPR2	B_C4_CD11c - Mono_C1/C2/C3	0	0.127	SC1802	EBVhigh
APP_FPR2	CD4_C5_CXCL13 - Mono_C1/C2/C3	0	0.103	SC1802	EBVhigh
APP_FPR2	CD4_C4_HSP - Mono_C1/C2/C3	0	0.095	SC1802	EBVhigh
APP_FPR2	CD4_C1_NAÏVE - Mono_C1/C2/C3	0	0.097	SC1802	EBVhigh
APP_FPR2	CD8/CD4_PROLIF - Mono_C1/C2/C3	0	0.067	SC1802	EBVhigh
APP_FPR2	DC_C1_FCER1A - Mono_C1/C2/C3	0	0.235	SC1802	EBVhigh
APP_FPR2	DC_C3_CD1C - Mono_C1/C2/C3	0	0.135	SC1802	EBVhigh
APP_FPR2	Mono_C1/C2/C3 - Mono_C1/C2/C3	0	0.147	SC1802	EBVhigh
APP_FPR2	Mono_C4_CXCL10 - Mono_C1/C2/C3	0	0.232	SC1802	EBVhigh
APP_FPR2	DC_C5_ITM2C - Mono_C1/C2/C3	0	0.918	SC1802	EBVhigh
APP_FPR2	Plasma_C1_JCHAIN - Mono_C1/C2/C3	0	0.068	SC1802	EBVhigh
APP_FPR2	TAM - Mono_C1/C2/C3	0	0.222	SC1802	EBVhigh
AXL_GAS6	DC_C2_CLEC9A - DC_C1_FCER1A	0	0.21	SC1802	EBVhigh
AXL_GAS6	DC_C2_CLEC9A - DC_C3_CD1C	0	0.302	SC1802	EBVhigh
AXL_GAS6	DC_C2_CLEC9A - Mono_C4_CXCL10	0	0.185	SC1802	EBVhigh
AXL_GAS6	DC_C2_CLEC9A - DC_C5_ITM2C	0	0.631	SC1802	EBVhigh
AXL_GAS6	DC_C2_CLEC9A - Plasma_C2_IGHG	0	0.141	SC1802	EBVhigh
AXL_GAS6	DC_C2_CLEC9A - Plasma_C1_JCHAIN	0	0.133	SC1802	EBVhigh
AXL_GAS6	DC_C2_CLEC9A - TAM	0	0.139	SC1802	EBVhigh
AXL_GAS6	DC_C3_CD1C - DC_C1_FCER1A	0	0.213	SC1802	EBVhigh
AXL_GAS6	DC_C3_CD1C - DC_C3_CD1C	0	0.305	SC1802	EBVhigh
AXL_GAS6	DC_C3_CD1C - Mono_C4_CXCL10	0	0.188	SC1802	EBVhigh
AXL_GAS6	DC_C3_CD1C - DC_C5_ITM2C	0	0.634	SC1802	EBVhigh
AXL_GAS6	DC_C3_CD1C - Plasma_C2_IGHG	0	0.144	SC1802	EBVhigh
AXL_GAS6	DC_C3_CD1C - Plasma_C1_JCHAIN	0	0.136	SC1802	EBVhigh
AXL_GAS6	DC_C3_CD1C - TAM	0	0.142	SC1802	EBVhigh
AXL_GAS6	DC_C5_ITM2C - DC_C1_FCER1A	0	0.18	SC1802	EBVhigh
AXL_GAS6	DC_C5_ITM2C - DC_C3_CD1C	0	0.271	SC1802	EBVhigh
AXL_GAS6	DC_C5_ITM2C - Mono_C4_CXCL10	0	0.154	SC1802	EBVhigh
AXL_GAS6	DC_C5_ITM2C - DC_C5_ITM2C	0	0.6	SC1802	EBVhigh
AXL_GAS6	DC_C5_ITM2C - Plasma_C2_IGHG	0	0.111	SC1802	EBVhigh
AXL_GAS6	DC_C5_ITM2C - Plasma_C1_JCHAIN	0	0.102	SC1802	EBVhigh
AXL_GAS6	DC_C5_ITM2C - TAM	0	0.108	SC1802	EBVhigh
AXL_IL15RA	DC_C2_CLEC9A - CD8/CD4_PROLIF	0	0.138	SC1802	EBVhigh
AXL_IL15RA	DC_C2_CLEC9A - DC_C3_CD1C	0	0.124	SC1802	EBVhigh
AXL_IL15RA	DC_C2_CLEC9A - Plasma_C1_JCHAIN	0	0.169	SC1802	EBVhigh
AXL_IL15RA	DC_C2_CLEC9A - TAM	0	0.212	SC1802	EBVhigh
AXL_IL15RA	DC_C3_CD1C - CD8/CD4_PROLIF	0	0.141	SC1802	EBVhigh
AXL_IL15RA	DC_C3_CD1C - DC_C3_CD1C	0	0.127	SC1802	EBVhigh
AXL_IL15RA	DC_C3_CD1C - Plasma_C1_JCHAIN	0	0.172	SC1802	EBVhigh
AXL_IL15RA	DC_C3_CD1C - TAM	0	0.215	SC1802	EBVhigh
AXL_IL15RA	DC_C5_ITM2C - CD8/CD4_PROLIF	0	0.107	SC1802	EBVhigh
AXL_IL15RA	DC_C5_ITM2C - DC_C3_CD1C	0	0.094	SC1802	EBVhigh
AXL_IL15RA	DC_C5_ITM2C - Plasma_C1_JCHAIN	0	0.139	SC1802	EBVhigh
AXL_IL15RA	DC_C5_ITM2C - TAM	0	0.182	SC1802	EBVhigh
BMP8B_PLAUR	Plasma_C2_IGHG - DC_C2_CLEC9A	0	0.723	SC1802	EBVhigh
BMP8B_PLAUR	Plasma_C2_IGHG - DC_C1_FCER1A	0	0.462	SC1802	EBVhigh
BMP8B_PLAUR	Plasma_C2_IGHG - DC_C3_CD1C	0	0.894	SC1802	EBVhigh
BMP8B_PLAUR	Plasma_C2_IGHG - DN	0.016	0.107	SC1802	EBVhigh
BMP8B_PLAUR	Plasma_C2_IGHG - Mono_C1/C2/C3	0	0.561	SC1802	EBVhigh
BMP8B_PLAUR	Plasma_C2_IGHG - Mono_C4_CXCL10	0	1.079	SC1802	EBVhigh
BMP8B_PLAUR	Plasma_C2_IGHG - DC_C5_ITM2C	0	0.329	SC1802	EBVhigh
BMP8B_PLAUR	Plasma_C2_IGHG - Plasma_C1_JCHAIN	0	0.099	SC1802	EBVhigh
BMP8B_PLAUR	Plasma_C2_IGHG - TAM	0	0.952	SC1802	EBVhigh
BMP8B_PLAUR	Plasma_C1_JCHAIN - DC_C2_CLEC9A	0	0.793	SC1802	EBVhigh
BMP8B_PLAUR	Plasma_C1_JCHAIN - DC_C1_FCER1A	0	0.533	SC1802	EBVhigh
BMP8B_PLAUR	Plasma_C1_JCHAIN - DC_C3_CD1C	0	0.965	SC1802	EBVhigh
BMP8B_PLAUR	Plasma_C1_JCHAIN - DN	0.014	0.178	SC1802	EBVhigh
BMP8B_PLAUR	Plasma_C1_JCHAIN - Mono_C1/C2/C3	0	0.632	SC1802	EBVhigh
BMP8B_PLAUR	Plasma_C1_JCHAIN - Mono_C4_CXCL10	0	1.15	SC1802	EBVhigh
BMP8B_PLAUR	Plasma_C1_JCHAIN - DC_C5_ITM2C	0	0.4	SC1802	EBVhigh
BMP8B_PLAUR	Plasma_C1_JCHAIN - Plasma_C1_JCHAIN	0	0.17	SC1802	EBVhigh
BMP8B_PLAUR	Plasma_C1_JCHAIN - TAM	0	1.023	SC1802	EBVhigh
BTLA_TNFRSF14	B_C4_CD11c - B_C4_CD11c	0	0.345	SC1802	EBVhigh
BTLA_TNFRSF14	B_C4_CD11c - B_C3_ITGB1	0.032	0.233	SC1802	EBVhigh
BTLA_TNFRSF14	B_C4_CD11c - B_C1_NAÏVE	0.015	0.228	SC1802	EBVhigh
BTLA_TNFRSF14	B_C4_CD11c - B_C6_TNF	0	0.393	SC1802	EBVhigh
BTLA_TNFRSF14	B_C4_CD11c - CD4_C2_CM	0	0.298	SC1802	EBVhigh
BTLA_TNFRSF14	B_C4_CD11c - CD4_C5_CXCL13	0	0.27	SC1802	EBVhigh
BTLA_TNFRSF14	B_C4_CD11c - CD4_C3_EFF	0	0.326	SC1802	EBVhigh
BTLA_TNFRSF14	B_C4_CD11c - CD4_C7_EX	0	0.285	SC1802	EBVhigh
BTLA_TNFRSF14	B_C4_CD11c - CD4_C4_HSP	0	0.29	SC1802	EBVhigh
BTLA_TNFRSF14	B_C4_CD11c - CD4_C1_NAÏVE	0	0.256	SC1802	EBVhigh
BTLA_TNFRSF14	B_C4_CD11c - CD4_C6_REG	0	0.357	SC1802	EBVhigh
BTLA_TNFRSF14	B_C4_CD11c - CD8_C6_CCL4	0	0.266	SC1802	EBVhigh
BTLA_TNFRSF14	B_C4_CD11c - CD8_C5_EFF	0	0.286	SC1802	EBVhigh
BTLA_TNFRSF14	B_C4_CD11c - CD8_C4_EM	0	0.304	SC1802	EBVhigh
BTLA_TNFRSF14	B_C4_CD11c - CD8_C8_EX	0	0.313	SC1802	EBVhigh
BTLA_TNFRSF14	B_C4_CD11c - CD8_C1_NAÏVE	0	0.266	SC1802	EBVhigh
BTLA_TNFRSF14	B_C4_CD11c - CD8/CD4_PROLIF	0	0.331	SC1802	EBVhigh
BTLA_TNFRSF14	B_C4_CD11c - DC_C2_CLEC9A	0	0.376	SC1802	EBVhigh
BTLA_TNFRSF14	B_C4_CD11c - DC_C1_FCER1A	0.046	0.233	SC1802	EBVhigh
BTLA_TNFRSF14	B_C4_CD11c - DC_C3_CD1C	0	0.303	SC1802	EBVhigh
BTLA_TNFRSF14	B_C4_CD11c - D/G	0	0.296	SC1802	EBVhigh
BTLA_TNFRSF14	B_C4_CD11c - DN	0.015	0.363	SC1802	EBVhigh
BTLA_TNFRSF14	B_C4_CD11c - Mono_C1/C2/C3	0	0.339	SC1802	EBVhigh
BTLA_TNFRSF14	B_C4_CD11c - Mono_C4_CXCL10	0	0.41	SC1802	EBVhigh
BTLA_TNFRSF14	B_C4_CD11c - NK_C2_FGFBP2	0	0.321	SC1802	EBVhigh
BTLA_TNFRSF14	B_C4_CD11c - NK_C1_SELL	0.031	0.24	SC1802	EBVhigh
BTLA_TNFRSF14	B_C4_CD11c - NK_C4_TYMS	0	0.314	SC1802	EBVhigh
BTLA_TNFRSF14	B_C4_CD11c - DC_C5_ITM2C	0.044	0.246	SC1802	EBVhigh
BTLA_TNFRSF14	B_C4_CD11c - Plasma_C1_JCHAIN	0	0.318	SC1802	EBVhigh
BTLA_TNFRSF14	B_C4_CD11c - TAM	0.031	0.404	SC1802	EBVhigh
BTLA_TNFRSF14	B_C3_ITGB1 - B_C4_CD11c	0	0.355	SC1802	EBVhigh
BTLA_TNFRSF14	B_C3_ITGB1 - B_C3_ITGB1	0	0.243	SC1802	EBVhigh
BTLA_TNFRSF14	B_C3_ITGB1 - B_C1_NAÏVE	0	0.237	SC1802	EBVhigh
BTLA_TNFRSF14	B_C3_ITGB1 - B_C6_TNF	0	0.402	SC1802	EBVhigh
BTLA_TNFRSF14	B_C3_ITGB1 - CD4_C2_CM	0	0.307	SC1802	EBVhigh
BTLA_TNFRSF14	B_C3_ITGB1 - CD4_C5_CXCL13	0	0.28	SC1802	EBVhigh
BTLA_TNFRSF14	B_C3_ITGB1 - CD4_C3_EFF	0	0.335	SC1802	EBVhigh
BTLA_TNFRSF14	B_C3_ITGB1 - CD4_C7_EX	0	0.294	SC1802	EBVhigh
BTLA_TNFRSF14	B_C3_ITGB1 - CD4_C4_HSP	0	0.3	SC1802	EBVhigh
BTLA_TNFRSF14	B_C3_ITGB1 - CD4_C1_NAÏVE	0	0.266	SC1802	EBVhigh
BTLA_TNFRSF14	B_C3_ITGB1 - CD4_C6_REG	0	0.367	SC1802	EBVhigh
BTLA_TNFRSF14	B_C3_ITGB1 - CD8_C6_CCL4	0	0.275	SC1802	EBVhigh
BTLA_TNFRSF14	B_C3_ITGB1 - CD8_C5_EFF	0	0.295	SC1802	EBVhigh
BTLA_TNFRSF14	B_C3_ITGB1 - CD8_C4_EM	0	0.314	SC1802	EBVhigh
BTLA_TNFRSF14	B_C3_ITGB1 - CD8_C8_EX	0	0.323	SC1802	EBVhigh
BTLA_TNFRSF14	B_C3_ITGB1 - CD8_C1_NAÏVE	0	0.275	SC1802	EBVhigh
BTLA_TNFRSF14	B_C3_ITGB1 - CD8/CD4_PROLIF	0	0.341	SC1802	EBVhigh
BTLA_TNFRSF14	B_C3_ITGB1 - DC_C2_CLEC9A	0	0.386	SC1802	EBVhigh
BTLA_TNFRSF14	B_C3_ITGB1 - DC_C3_CD1C	0.048	0.313	SC1802	EBVhigh
BTLA_TNFRSF14	B_C3_ITGB1 - D/G	0	0.306	SC1802	EBVhigh
BTLA_TNFRSF14	B_C3_ITGB1 - DN	0.015	0.372	SC1802	EBVhigh
BTLA_TNFRSF14	B_C3_ITGB1 - Mono_C1/C2/C3	0	0.349	SC1802	EBVhigh
BTLA_TNFRSF14	B_C3_ITGB1 - Mono_C4_CXCL10	0	0.42	SC1802	EBVhigh
BTLA_TNFRSF14	B_C3_ITGB1 - NK_C2_FGFBP2	0	0.33	SC1802	EBVhigh
BTLA_TNFRSF14	B_C3_ITGB1 - NK_C8_MT1E	0.031	0.193	SC1802	EBVhigh
BTLA_TNFRSF14	B_C3_ITGB1 - NK_C1_SELL	0	0.25	SC1802	EBVhigh
BTLA_TNFRSF14	B_C3_ITGB1 - NK_C4_TYMS	0.03	0.324	SC1802	EBVhigh
BTLA_TNFRSF14	B_C3_ITGB1 - Plasma_C1_JCHAIN	0	0.328	SC1802	EBVhigh
BTLA_TNFRSF14	B_C3_ITGB1 - TAM	0.015	0.413	SC1802	EBVhigh
BTLA_TNFRSF14	B_C1_NAÏVE - B_C4_CD11c	0	0.578	SC1802	EBVhigh
BTLA_TNFRSF14	B_C1_NAÏVE - B_C3_ITGB1	0	0.466	SC1802	EBVhigh
BTLA_TNFRSF14	B_C1_NAÏVE - B_C1_NAÏVE	0	0.461	SC1802	EBVhigh
BTLA_TNFRSF14	B_C1_NAÏVE - B_C6_TNF	0	0.626	SC1802	EBVhigh
BTLA_TNFRSF14	B_C1_NAÏVE - B_C2_ALOX5	0	0.449	SC1802	EBVhigh
BTLA_TNFRSF14	B_C1_NAÏVE - CD4_C2_CM	0	0.531	SC1802	EBVhigh
BTLA_TNFRSF14	B_C1_NAÏVE - CD4_C5_CXCL13	0	0.503	SC1802	EBVhigh
BTLA_TNFRSF14	B_C1_NAÏVE - CD4_C3_EFF	0	0.559	SC1802	EBVhigh
BTLA_TNFRSF14	B_C1_NAÏVE - CD4_C7_EX	0	0.518	SC1802	EBVhigh
BTLA_TNFRSF14	B_C1_NAÏVE - CD4_C4_HSP	0	0.523	SC1802	EBVhigh
BTLA_TNFRSF14	B_C1_NAÏVE - CD4_C1_NAÏVE	0	0.489	SC1802	EBVhigh
BTLA_TNFRSF14	B_C1_NAÏVE - CD4_C6_REG	0	0.59	SC1802	EBVhigh
BTLA_TNFRSF14	B_C1_NAÏVE - CD8_C6_CCL4	0	0.499	SC1802	EBVhigh
BTLA_TNFRSF14	B_C1_NAÏVE - CD8_C2_CM	0	0.409	SC1802	EBVhigh
BTLA_TNFRSF14	B_C1_NAÏVE - CD8_C5_EFF	0	0.519	SC1802	EBVhigh
BTLA_TNFRSF14	B_C1_NAÏVE - CD8_C4_EM	0	0.537	SC1802	EBVhigh
BTLA_TNFRSF14	B_C1_NAÏVE - CD8_C8_EX	0	0.546	SC1802	EBVhigh
BTLA_TNFRSF14	B_C1_NAÏVE - CD8_C3_MAIT	0	0.417	SC1802	EBVhigh
BTLA_TNFRSF14	B_C1_NAÏVE - CD8_C1_NAÏVE	0	0.499	SC1802	EBVhigh
BTLA_TNFRSF14	B_C1_NAÏVE - CD8_C7_XCL	0	0.461	SC1802	EBVhigh
BTLA_TNFRSF14	B_C1_NAÏVE - CD8/CD4_PROLIF	0	0.564	SC1802	EBVhigh
BTLA_TNFRSF14	B_C1_NAÏVE - DC_C2_CLEC9A	0	0.609	SC1802	EBVhigh
BTLA_TNFRSF14	B_C1_NAÏVE - DC_C1_FCER1A	0	0.466	SC1802	EBVhigh
BTLA_TNFRSF14	B_C1_NAÏVE - DC_C3_CD1C	0	0.536	SC1802	EBVhigh
BTLA_TNFRSF14	B_C1_NAÏVE - D/G	0	0.529	SC1802	EBVhigh
BTLA_TNFRSF14	B_C1_NAÏVE - DN	0	0.596	SC1802	EBVhigh
BTLA_TNFRSF14	B_C1_NAÏVE - Mono_C1/C2/C3	0	0.572	SC1802	EBVhigh
BTLA_TNFRSF14	B_C1_NAÏVE - Mono_C4_CXCL10	0	0.643	SC1802	EBVhigh
BTLA_TNFRSF14	B_C1_NAÏVE - NK_C7_CCL4	0	0.421	SC1802	EBVhigh
BTLA_TNFRSF14	B_C1_NAÏVE - NK_C9_CXCL13	0	0.387	SC1802	EBVhigh
BTLA_TNFRSF14	B_C1_NAÏVE - NK_C2_FGFBP2	0	0.554	SC1802	EBVhigh
BTLA_TNFRSF14	B_C1_NAÏVE - NK_C8_MT1E	0	0.417	SC1802	EBVhigh
BTLA_TNFRSF14	B_C1_NAÏVE - NK_C1_SELL	0	0.473	SC1802	EBVhigh
BTLA_TNFRSF14	B_C1_NAÏVE - NK_C10_STMN1	0	0.398	SC1802	EBVhigh
BTLA_TNFRSF14	B_C1_NAÏVE - NK_C4_TYMS	0	0.547	SC1802	EBVhigh
BTLA_TNFRSF14	B_C1_NAÏVE - DC_C5_ITM2C	0	0.479	SC1802	EBVhigh
BTLA_TNFRSF14	B_C1_NAÏVE - Plasma_C2_IGHG	0	0.491	SC1802	EBVhigh
BTLA_TNFRSF14	B_C1_NAÏVE - Plasma_C1_JCHAIN	0	0.551	SC1802	EBVhigh
BTLA_TNFRSF14	B_C1_NAÏVE - TAM	0	0.637	SC1802	EBVhigh
BTLA_TNFRSF14	B_C6_TNF - B_C4_CD11c	0.016	0.317	SC1802	EBVhigh
BTLA_TNFRSF14	B_C6_TNF - B_C6_TNF	0	0.364	SC1802	EBVhigh
BTLA_TNFRSF14	B_C6_TNF - CD4_C2_CM	0	0.269	SC1802	EBVhigh
BTLA_TNFRSF14	B_C6_TNF - CD4_C5_CXCL13	0.015	0.242	SC1802	EBVhigh
BTLA_TNFRSF14	B_C6_TNF - CD4_C3_EFF	0	0.298	SC1802	EBVhigh
BTLA_TNFRSF14	B_C6_TNF - CD4_C7_EX	0	0.257	SC1802	EBVhigh
BTLA_TNFRSF14	B_C6_TNF - CD4_C4_HSP	0.014	0.262	SC1802	EBVhigh
BTLA_TNFRSF14	B_C6_TNF - CD4_C1_NAÏVE	0.016	0.228	SC1802	EBVhigh
BTLA_TNFRSF14	B_C6_TNF - CD4_C6_REG	0	0.329	SC1802	EBVhigh
BTLA_TNFRSF14	B_C6_TNF - CD8_C6_CCL4	0.031	0.237	SC1802	EBVhigh
BTLA_TNFRSF14	B_C6_TNF - CD8_C5_EFF	0	0.258	SC1802	EBVhigh
BTLA_TNFRSF14	B_C6_TNF - CD8_C4_EM	0	0.276	SC1802	EBVhigh
BTLA_TNFRSF14	B_C6_TNF - CD8_C8_EX	0.016	0.285	SC1802	EBVhigh
BTLA_TNFRSF14	B_C6_TNF - CD8_C1_NAÏVE	0	0.238	SC1802	EBVhigh
BTLA_TNFRSF14	B_C6_TNF - CD8/CD4_PROLIF	0	0.303	SC1802	EBVhigh
BTLA_TNFRSF14	B_C6_TNF - DC_C2_CLEC9A	0	0.348	SC1802	EBVhigh
BTLA_TNFRSF14	B_C6_TNF - D/G	0	0.268	SC1802	EBVhigh
BTLA_TNFRSF14	B_C6_TNF - Mono_C1/C2/C3	0	0.311	SC1802	EBVhigh
BTLA_TNFRSF14	B_C6_TNF - Mono_C4_CXCL10	0	0.382	SC1802	EBVhigh
BTLA_TNFRSF14	B_C6_TNF - NK_C2_FGFBP2	0	0.292	SC1802	EBVhigh
BTLA_TNFRSF14	B_C6_TNF - NK_C1_SELL	0.03	0.212	SC1802	EBVhigh
BTLA_TNFRSF14	B_C6_TNF - Plasma_C1_JCHAIN	0	0.29	SC1802	EBVhigh
BTLA_TNFRSF14	B_C6_TNF - TAM	0.03	0.376	SC1802	EBVhigh
BTLA_TNFRSF14	B_C2_ALOX5 - B_C4_CD11c	0	0.45	SC1802	EBVhigh
BTLA_TNFRSF14	B_C2_ALOX5 - B_C3_ITGB1	0	0.338	SC1802	EBVhigh
BTLA_TNFRSF14	B_C2_ALOX5 - B_C1_NAÏVE	0	0.333	SC1802	EBVhigh
BTLA_TNFRSF14	B_C2_ALOX5 - B_C6_TNF	0	0.498	SC1802	EBVhigh
BTLA_TNFRSF14	B_C2_ALOX5 - B_C2_ALOX5	0	0.321	SC1802	EBVhigh
BTLA_TNFRSF14	B_C2_ALOX5 - CD4_C2_CM	0	0.402	SC1802	EBVhigh
BTLA_TNFRSF14	B_C2_ALOX5 - CD4_C5_CXCL13	0	0.375	SC1802	EBVhigh
BTLA_TNFRSF14	B_C2_ALOX5 - CD4_C3_EFF	0	0.431	SC1802	EBVhigh
BTLA_TNFRSF14	B_C2_ALOX5 - CD4_C7_EX	0	0.39	SC1802	EBVhigh
BTLA_TNFRSF14	B_C2_ALOX5 - CD4_C4_HSP	0	0.395	SC1802	EBVhigh
BTLA_TNFRSF14	B_C2_ALOX5 - CD4_C1_NAÏVE	0	0.361	SC1802	EBVhigh
BTLA_TNFRSF14	B_C2_ALOX5 - CD4_C6_REG	0	0.462	SC1802	EBVhigh
BTLA_TNFRSF14	B_C2_ALOX5 - CD8_C6_CCL4	0	0.371	SC1802	EBVhigh
BTLA_TNFRSF14	B_C2_ALOX5 - CD8_C5_EFF	0	0.391	SC1802	EBVhigh
BTLA_TNFRSF14	B_C2_ALOX5 - CD8_C4_EM	0	0.409	SC1802	EBVhigh
BTLA_TNFRSF14	B_C2_ALOX5 - CD8_C8_EX	0	0.418	SC1802	EBVhigh
BTLA_TNFRSF14	B_C2_ALOX5 - CD8_C3_MAIT	0	0.289	SC1802	EBVhigh
BTLA_TNFRSF14	B_C2_ALOX5 - CD8_C1_NAÏVE	0	0.371	SC1802	EBVhigh
BTLA_TNFRSF14	B_C2_ALOX5 - CD8_C7_XCL	0.015	0.333	SC1802	EBVhigh
BTLA_TNFRSF14	B_C2_ALOX5 - CD8/CD4_PROLIF	0	0.436	SC1802	EBVhigh
BTLA_TNFRSF14	B_C2_ALOX5 - DC_C2_CLEC9A	0	0.481	SC1802	EBVhigh
BTLA_TNFRSF14	B_C2_ALOX5 - DC_C1_FCER1A	0	0.338	SC1802	EBVhigh
BTLA_TNFRSF14	B_C2_ALOX5 - DC_C3_CD1C	0	0.408	SC1802	EBVhigh
BTLA_TNFRSF14	B_C2_ALOX5 - D/G	0	0.401	SC1802	EBVhigh
BTLA_TNFRSF14	B_C2_ALOX5 - DN	0	0.468	SC1802	EBVhigh
BTLA_TNFRSF14	B_C2_ALOX5 - Mono_C1/C2/C3	0	0.444	SC1802	EBVhigh
BTLA_TNFRSF14	B_C2_ALOX5 - Mono_C4_CXCL10	0	0.515	SC1802	EBVhigh
BTLA_TNFRSF14	B_C2_ALOX5 - NK_C7_CCL4	0	0.293	SC1802	EBVhigh
BTLA_TNFRSF14	B_C2_ALOX5 - NK_C9_CXCL13	0.048	0.259	SC1802	EBVhigh
BTLA_TNFRSF14	B_C2_ALOX5 - NK_C2_FGFBP2	0	0.425	SC1802	EBVhigh
BTLA_TNFRSF14	B_C2_ALOX5 - NK_C8_MT1E	0	0.289	SC1802	EBVhigh
BTLA_TNFRSF14	B_C2_ALOX5 - NK_C1_SELL	0	0.345	SC1802	EBVhigh
BTLA_TNFRSF14	B_C2_ALOX5 - NK_C10_STMN1	0.048	0.27	SC1802	EBVhigh
BTLA_TNFRSF14	B_C2_ALOX5 - NK_C4_TYMS	0	0.419	SC1802	EBVhigh
BTLA_TNFRSF14	B_C2_ALOX5 - DC_C5_ITM2C	0	0.35	SC1802	EBVhigh
BTLA_TNFRSF14	B_C2_ALOX5 - Plasma_C2_IGHG	0.015	0.363	SC1802	EBVhigh
BTLA_TNFRSF14	B_C2_ALOX5 - Plasma_C1_JCHAIN	0	0.423	SC1802	EBVhigh
BTLA_TNFRSF14	B_C2_ALOX5 - TAM	0	0.509	SC1802	EBVhigh
BTLA_TNFRSF14	CD4_C5_CXCL13 - B_C4_CD11c	0	0.35	SC1802	EBVhigh
BTLA_TNFRSF14	CD4_C5_CXCL13 - B_C3_ITGB1	0.016	0.238	SC1802	EBVhigh
BTLA_TNFRSF14	CD4_C5_CXCL13 - B_C1_NAÏVE	0	0.233	SC1802	EBVhigh
BTLA_TNFRSF14	CD4_C5_CXCL13 - B_C6_TNF	0	0.398	SC1802	EBVhigh
BTLA_TNFRSF14	CD4_C5_CXCL13 - CD4_C2_CM	0	0.303	SC1802	EBVhigh
BTLA_TNFRSF14	CD4_C5_CXCL13 - CD4_C5_CXCL13	0	0.276	SC1802	EBVhigh
BTLA_TNFRSF14	CD4_C5_CXCL13 - CD4_C3_EFF	0	0.331	SC1802	EBVhigh
BTLA_TNFRSF14	CD4_C5_CXCL13 - CD4_C7_EX	0	0.29	SC1802	EBVhigh
BTLA_TNFRSF14	CD4_C5_CXCL13 - CD4_C4_HSP	0	0.296	SC1802	EBVhigh
BTLA_TNFRSF14	CD4_C5_CXCL13 - CD4_C1_NAÏVE	0	0.261	SC1802	EBVhigh
BTLA_TNFRSF14	CD4_C5_CXCL13 - CD4_C6_REG	0	0.363	SC1802	EBVhigh
BTLA_TNFRSF14	CD4_C5_CXCL13 - CD8_C6_CCL4	0	0.271	SC1802	EBVhigh
BTLA_TNFRSF14	CD4_C5_CXCL13 - CD8_C5_EFF	0	0.291	SC1802	EBVhigh
BTLA_TNFRSF14	CD4_C5_CXCL13 - CD8_C4_EM	0	0.309	SC1802	EBVhigh
BTLA_TNFRSF14	CD4_C5_CXCL13 - CD8_C8_EX	0	0.319	SC1802	EBVhigh
BTLA_TNFRSF14	CD4_C5_CXCL13 - CD8_C1_NAÏVE	0	0.271	SC1802	EBVhigh
BTLA_TNFRSF14	CD4_C5_CXCL13 - CD8/CD4_PROLIF	0	0.336	SC1802	EBVhigh
BTLA_TNFRSF14	CD4_C5_CXCL13 - DC_C2_CLEC9A	0	0.382	SC1802	EBVhigh
BTLA_TNFRSF14	CD4_C5_CXCL13 - D/G	0	0.301	SC1802	EBVhigh
BTLA_TNFRSF14	CD4_C5_CXCL13 - DN	0.015	0.368	SC1802	EBVhigh
BTLA_TNFRSF14	CD4_C5_CXCL13 - Mono_C1/C2/C3	0	0.345	SC1802	EBVhigh
BTLA_TNFRSF14	CD4_C5_CXCL13 - Mono_C4_CXCL10	0	0.416	SC1802	EBVhigh
BTLA_TNFRSF14	CD4_C5_CXCL13 - NK_C2_FGFBP2	0	0.326	SC1802	EBVhigh
BTLA_TNFRSF14	CD4_C5_CXCL13 - NK_C1_SELL	0	0.246	SC1802	EBVhigh
BTLA_TNFRSF14	CD4_C5_CXCL13 - NK_C4_TYMS	0.03	0.32	SC1802	EBVhigh
BTLA_TNFRSF14	CD4_C5_CXCL13 - Plasma_C1_JCHAIN	0	0.324	SC1802	EBVhigh
BTLA_TNFRSF14	CD4_C5_CXCL13 - TAM	0.015	0.409	SC1802	EBVhigh
BTLA_TNFRSF14	CD4_C3_EFF - B_C6_TNF	0	0.342	SC1802	EBVhigh
BTLA_TNFRSF14	CD4_C3_EFF - CD4_C2_CM	0	0.247	SC1802	EBVhigh
BTLA_TNFRSF14	CD4_C3_EFF - CD4_C3_EFF	0	0.275	SC1802	EBVhigh
BTLA_TNFRSF14	CD4_C3_EFF - CD4_C7_EX	0.016	0.234	SC1802	EBVhigh
BTLA_TNFRSF14	CD4_C3_EFF - CD4_C4_HSP	0	0.24	SC1802	EBVhigh
BTLA_TNFRSF14	CD4_C3_EFF - CD4_C6_REG	0	0.307	SC1802	EBVhigh
BTLA_TNFRSF14	CD4_C3_EFF - CD8_C5_EFF	0	0.235	SC1802	EBVhigh
BTLA_TNFRSF14	CD4_C3_EFF - CD8_C4_EM	0	0.253	SC1802	EBVhigh
BTLA_TNFRSF14	CD4_C3_EFF - CD8_C8_EX	0.014	0.263	SC1802	EBVhigh
BTLA_TNFRSF14	CD4_C3_EFF - CD8_C1_NAÏVE	0.048	0.215	SC1802	EBVhigh
BTLA_TNFRSF14	CD4_C3_EFF - CD8/CD4_PROLIF	0.032	0.28	SC1802	EBVhigh
BTLA_TNFRSF14	CD4_C3_EFF - DC_C2_CLEC9A	0.015	0.326	SC1802	EBVhigh
BTLA_TNFRSF14	CD4_C3_EFF - D/G	0	0.245	SC1802	EBVhigh
BTLA_TNFRSF14	CD4_C3_EFF - Mono_C1/C2/C3	0	0.289	SC1802	EBVhigh
BTLA_TNFRSF14	CD4_C3_EFF - Mono_C4_CXCL10	0	0.36	SC1802	EBVhigh
BTLA_TNFRSF14	CD4_C3_EFF - NK_C2_FGFBP2	0	0.27	SC1802	EBVhigh
BTLA_TNFRSF14	CD4_C3_EFF - Plasma_C1_JCHAIN	0	0.268	SC1802	EBVhigh
BTLA_TNFRSF14	CD4_C3_EFF - TAM	0.03	0.353	SC1802	EBVhigh
BTLA_TNFRSF14	CD4_C6_REG - B_C4_CD11c	0.032	0.305	SC1802	EBVhigh
BTLA_TNFRSF14	CD4_C6_REG - B_C6_TNF	0	0.353	SC1802	EBVhigh
BTLA_TNFRSF14	CD4_C6_REG - CD4_C2_CM	0	0.258	SC1802	EBVhigh
BTLA_TNFRSF14	CD4_C6_REG - CD4_C5_CXCL13	0	0.23	SC1802	EBVhigh
BTLA_TNFRSF14	CD4_C6_REG - CD4_C3_EFF	0	0.286	SC1802	EBVhigh
BTLA_TNFRSF14	CD4_C6_REG - CD4_C7_EX	0.016	0.245	SC1802	EBVhigh
BTLA_TNFRSF14	CD4_C6_REG - CD4_C4_HSP	0	0.25	SC1802	EBVhigh
BTLA_TNFRSF14	CD4_C6_REG - CD4_C1_NAÏVE	0	0.216	SC1802	EBVhigh
BTLA_TNFRSF14	CD4_C6_REG - CD4_C6_REG	0	0.317	SC1802	EBVhigh
BTLA_TNFRSF14	CD4_C6_REG - CD8_C5_EFF	0	0.246	SC1802	EBVhigh
BTLA_TNFRSF14	CD4_C6_REG - CD8_C4_EM	0	0.264	SC1802	EBVhigh
BTLA_TNFRSF14	CD4_C6_REG - CD8_C8_EX	0	0.273	SC1802	EBVhigh
BTLA_TNFRSF14	CD4_C6_REG - CD8_C1_NAÏVE	0	0.226	SC1802	EBVhigh
BTLA_TNFRSF14	CD4_C6_REG - CD8/CD4_PROLIF	0.016	0.291	SC1802	EBVhigh
BTLA_TNFRSF14	CD4_C6_REG - DC_C2_CLEC9A	0.016	0.336	SC1802	EBVhigh
BTLA_TNFRSF14	CD4_C6_REG - D/G	0	0.256	SC1802	EBVhigh
BTLA_TNFRSF14	CD4_C6_REG - Mono_C1/C2/C3	0	0.299	SC1802	EBVhigh
BTLA_TNFRSF14	CD4_C6_REG - Mono_C4_CXCL10	0	0.37	SC1802	EBVhigh
BTLA_TNFRSF14	CD4_C6_REG - NK_C2_FGFBP2	0	0.281	SC1802	EBVhigh
BTLA_TNFRSF14	CD4_C6_REG - Plasma_C1_JCHAIN	0	0.278	SC1802	EBVhigh
BTLA_TNFRSF14	CD4_C6_REG - TAM	0.029	0.364	SC1802	EBVhigh
BTLA_TNFRSF14	CD8_C7_XCL - B_C6_TNF	0	0.357	SC1802	EBVhigh
BTLA_TNFRSF14	CD8_C7_XCL - CD4_C2_CM	0	0.262	SC1802	EBVhigh
BTLA_TNFRSF14	CD8_C7_XCL - CD4_C5_CXCL13	0.015	0.235	SC1802	EBVhigh
BTLA_TNFRSF14	CD8_C7_XCL - CD4_C3_EFF	0	0.29	SC1802	EBVhigh
BTLA_TNFRSF14	CD8_C7_XCL - CD4_C7_EX	0.016	0.249	SC1802	EBVhigh
BTLA_TNFRSF14	CD8_C7_XCL - CD4_C4_HSP	0.029	0.255	SC1802	EBVhigh
BTLA_TNFRSF14	CD8_C7_XCL - CD4_C1_NAÏVE	0.015	0.221	SC1802	EBVhigh
BTLA_TNFRSF14	CD8_C7_XCL - CD4_C6_REG	0	0.322	SC1802	EBVhigh
BTLA_TNFRSF14	CD8_C7_XCL - CD8_C5_EFF	0	0.25	SC1802	EBVhigh
BTLA_TNFRSF14	CD8_C7_XCL - CD8_C4_EM	0	0.269	SC1802	EBVhigh
BTLA_TNFRSF14	CD8_C7_XCL - CD8_C8_EX	0.03	0.278	SC1802	EBVhigh
BTLA_TNFRSF14	CD8_C7_XCL - CD8_C1_NAÏVE	0	0.23	SC1802	EBVhigh
BTLA_TNFRSF14	CD8_C7_XCL - CD8/CD4_PROLIF	0.032	0.296	SC1802	EBVhigh
BTLA_TNFRSF14	CD8_C7_XCL - DC_C2_CLEC9A	0	0.341	SC1802	EBVhigh
BTLA_TNFRSF14	CD8_C7_XCL - D/G	0	0.261	SC1802	EBVhigh
BTLA_TNFRSF14	CD8_C7_XCL - Mono_C1/C2/C3	0	0.304	SC1802	EBVhigh
BTLA_TNFRSF14	CD8_C7_XCL - Mono_C4_CXCL10	0	0.375	SC1802	EBVhigh
BTLA_TNFRSF14	CD8_C7_XCL - NK_C2_FGFBP2	0	0.285	SC1802	EBVhigh
BTLA_TNFRSF14	CD8_C7_XCL - NK_C4_TYMS	0.045	0.279	SC1802	EBVhigh
BTLA_TNFRSF14	CD8_C7_XCL - Plasma_C1_JCHAIN	0	0.283	SC1802	EBVhigh
BTLA_TNFRSF14	CD8_C7_XCL - TAM	0.031	0.368	SC1802	EBVhigh
BTLA_TNFRSF14	CD8/CD4_PROLIF - B_C4_CD11c	0.032	0.327	SC1802	EBVhigh
BTLA_TNFRSF14	CD8/CD4_PROLIF - B_C6_TNF	0	0.375	SC1802	EBVhigh
BTLA_TNFRSF14	CD8/CD4_PROLIF - CD4_C2_CM	0	0.28	SC1802	EBVhigh
BTLA_TNFRSF14	CD8/CD4_PROLIF - CD4_C5_CXCL13	0	0.252	SC1802	EBVhigh
BTLA_TNFRSF14	CD8/CD4_PROLIF - CD4_C3_EFF	0	0.308	SC1802	EBVhigh
BTLA_TNFRSF14	CD8/CD4_PROLIF - CD4_C7_EX	0.016	0.267	SC1802	EBVhigh
BTLA_TNFRSF14	CD8/CD4_PROLIF - CD4_C4_HSP	0	0.272	SC1802	EBVhigh
BTLA_TNFRSF14	CD8/CD4_PROLIF - CD4_C1_NAÏVE	0	0.238	SC1802	EBVhigh
BTLA_TNFRSF14	CD8/CD4_PROLIF - CD4_C6_REG	0	0.339	SC1802	EBVhigh
BTLA_TNFRSF14	CD8/CD4_PROLIF - CD8_C6_CCL4	0.031	0.248	SC1802	EBVhigh
BTLA_TNFRSF14	CD8/CD4_PROLIF - CD8_C5_EFF	0	0.268	SC1802	EBVhigh
BTLA_TNFRSF14	CD8/CD4_PROLIF - CD8_C4_EM	0	0.286	SC1802	EBVhigh
BTLA_TNFRSF14	CD8/CD4_PROLIF - CD8_C8_EX	0	0.295	SC1802	EBVhigh
BTLA_TNFRSF14	CD8/CD4_PROLIF - CD8_C1_NAÏVE	0	0.248	SC1802	EBVhigh
BTLA_TNFRSF14	CD8/CD4_PROLIF - CD8/CD4_PROLIF	0	0.313	SC1802	EBVhigh
BTLA_TNFRSF14	CD8/CD4_PROLIF - DC_C2_CLEC9A	0	0.358	SC1802	EBVhigh
BTLA_TNFRSF14	CD8/CD4_PROLIF - D/G	0	0.278	SC1802	EBVhigh
BTLA_TNFRSF14	CD8/CD4_PROLIF - DN	0.015	0.345	SC1802	EBVhigh
BTLA_TNFRSF14	CD8/CD4_PROLIF - Mono_C1/C2/C3	0	0.321	SC1802	EBVhigh
BTLA_TNFRSF14	CD8/CD4_PROLIF - Mono_C4_CXCL10	0	0.392	SC1802	EBVhigh
BTLA_TNFRSF14	CD8/CD4_PROLIF - NK_C2_FGFBP2	0	0.303	SC1802	EBVhigh
BTLA_TNFRSF14	CD8/CD4_PROLIF - NK_C1_SELL	0.016	0.222	SC1802	EBVhigh
BTLA_TNFRSF14	CD8/CD4_PROLIF - NK_C4_TYMS	0.046	0.296	SC1802	EBVhigh
BTLA_TNFRSF14	CD8/CD4_PROLIF - Plasma_C1_JCHAIN	0	0.3	SC1802	EBVhigh
BTLA_TNFRSF14	CD8/CD4_PROLIF - TAM	0.015	0.386	SC1802	EBVhigh
BTLA_TNFRSF14	DC_C2_CLEC9A - B_C4_CD11c	0	0.396	SC1802	EBVhigh
BTLA_TNFRSF14	DC_C2_CLEC9A - B_C3_ITGB1	0	0.284	SC1802	EBVhigh
BTLA_TNFRSF14	DC_C2_CLEC9A - B_C1_NAÏVE	0.016	0.278	SC1802	EBVhigh
BTLA_TNFRSF14	DC_C2_CLEC9A - B_C6_TNF	0	0.443	SC1802	EBVhigh
BTLA_TNFRSF14	DC_C2_CLEC9A - B_C2_ALOX5	0.016	0.267	SC1802	EBVhigh
BTLA_TNFRSF14	DC_C2_CLEC9A - CD4_C2_CM	0	0.348	SC1802	EBVhigh
BTLA_TNFRSF14	DC_C2_CLEC9A - CD4_C5_CXCL13	0	0.321	SC1802	EBVhigh
BTLA_TNFRSF14	DC_C2_CLEC9A - CD4_C3_EFF	0	0.376	SC1802	EBVhigh
BTLA_TNFRSF14	DC_C2_CLEC9A - CD4_C7_EX	0	0.336	SC1802	EBVhigh
BTLA_TNFRSF14	DC_C2_CLEC9A - CD4_C4_HSP	0	0.341	SC1802	EBVhigh
BTLA_TNFRSF14	DC_C2_CLEC9A - CD4_C1_NAÏVE	0	0.307	SC1802	EBVhigh
BTLA_TNFRSF14	DC_C2_CLEC9A - CD4_C6_REG	0	0.408	SC1802	EBVhigh
BTLA_TNFRSF14	DC_C2_CLEC9A - CD8_C6_CCL4	0.016	0.316	SC1802	EBVhigh
BTLA_TNFRSF14	DC_C2_CLEC9A - CD8_C5_EFF	0	0.337	SC1802	EBVhigh
BTLA_TNFRSF14	DC_C2_CLEC9A - CD8_C4_EM	0	0.355	SC1802	EBVhigh
BTLA_TNFRSF14	DC_C2_CLEC9A - CD8_C8_EX	0	0.364	SC1802	EBVhigh
BTLA_TNFRSF14	DC_C2_CLEC9A - CD8_C1_NAÏVE	0	0.317	SC1802	EBVhigh
BTLA_TNFRSF14	DC_C2_CLEC9A - CD8_C7_XCL	0.016	0.279	SC1802	EBVhigh
BTLA_TNFRSF14	DC_C2_CLEC9A - CD8/CD4_PROLIF	0	0.382	SC1802	EBVhigh
BTLA_TNFRSF14	DC_C2_CLEC9A - DC_C2_CLEC9A	0	0.427	SC1802	EBVhigh
BTLA_TNFRSF14	DC_C2_CLEC9A - DC_C1_FCER1A	0	0.284	SC1802	EBVhigh
BTLA_TNFRSF14	DC_C2_CLEC9A - DC_C3_CD1C	0.016	0.354	SC1802	EBVhigh
BTLA_TNFRSF14	DC_C2_CLEC9A - D/G	0	0.347	SC1802	EBVhigh
BTLA_TNFRSF14	DC_C2_CLEC9A - DN	0	0.414	SC1802	EBVhigh
BTLA_TNFRSF14	DC_C2_CLEC9A - Mono_C1/C2/C3	0	0.39	SC1802	EBVhigh
BTLA_TNFRSF14	DC_C2_CLEC9A - Mono_C4_CXCL10	0	0.461	SC1802	EBVhigh
BTLA_TNFRSF14	DC_C2_CLEC9A - NK_C7_CCL4	0.032	0.239	SC1802	EBVhigh
BTLA_TNFRSF14	DC_C2_CLEC9A - NK_C2_FGFBP2	0	0.371	SC1802	EBVhigh
BTLA_TNFRSF14	DC_C2_CLEC9A - NK_C8_MT1E	0.032	0.234	SC1802	EBVhigh
BTLA_TNFRSF14	DC_C2_CLEC9A - NK_C1_SELL	0	0.291	SC1802	EBVhigh
BTLA_TNFRSF14	DC_C2_CLEC9A - NK_C4_TYMS	0.016	0.365	SC1802	EBVhigh
BTLA_TNFRSF14	DC_C2_CLEC9A - DC_C5_ITM2C	0	0.296	SC1802	EBVhigh
BTLA_TNFRSF14	DC_C2_CLEC9A - Plasma_C2_IGHG	0.048	0.309	SC1802	EBVhigh
BTLA_TNFRSF14	DC_C2_CLEC9A - Plasma_C1_JCHAIN	0	0.369	SC1802	EBVhigh
BTLA_TNFRSF14	DC_C2_CLEC9A - TAM	0	0.455	SC1802	EBVhigh
BTLA_TNFRSF14	DC_C3_CD1C - B_C4_CD11c	0.047	0.284	SC1802	EBVhigh
BTLA_TNFRSF14	DC_C3_CD1C - B_C6_TNF	0	0.331	SC1802	EBVhigh
BTLA_TNFRSF14	DC_C3_CD1C - CD4_C2_CM	0.016	0.236	SC1802	EBVhigh
BTLA_TNFRSF14	DC_C3_CD1C - CD4_C6_REG	0	0.296	SC1802	EBVhigh
BTLA_TNFRSF14	DC_C3_CD1C - CD8_C4_EM	0.048	0.243	SC1802	EBVhigh
BTLA_TNFRSF14	DC_C3_CD1C - CD8_C8_EX	0.048	0.252	SC1802	EBVhigh
BTLA_TNFRSF14	DC_C3_CD1C - CD8/CD4_PROLIF	0.032	0.27	SC1802	EBVhigh
BTLA_TNFRSF14	DC_C3_CD1C - DC_C2_CLEC9A	0.015	0.315	SC1802	EBVhigh
BTLA_TNFRSF14	DC_C3_CD1C - D/G	0.016	0.235	SC1802	EBVhigh
BTLA_TNFRSF14	DC_C3_CD1C - Mono_C1/C2/C3	0	0.278	SC1802	EBVhigh
BTLA_TNFRSF14	DC_C3_CD1C - Mono_C4_CXCL10	0	0.349	SC1802	EBVhigh
BTLA_TNFRSF14	DC_C3_CD1C - NK_C2_FGFBP2	0	0.259	SC1802	EBVhigh
BTLA_TNFRSF14	DC_C3_CD1C - Plasma_C1_JCHAIN	0.032	0.257	SC1802	EBVhigh
BTLA_TNFRSF14	DC_C3_CD1C - TAM	0.048	0.342	SC1802	EBVhigh
BTLA_TNFRSF14	Plasma_C2_IGHG - B_C6_TNF	0	0.317	SC1802	EBVhigh
BTLA_TNFRSF14	Plasma_C2_IGHG - CD4_C3_EFF	0.028	0.25	SC1802	EBVhigh
BTLA_TNFRSF14	Plasma_C2_IGHG - CD4_C6_REG	0	0.282	SC1802	EBVhigh
BTLA_TNFRSF14	Plasma_C2_IGHG - CD8/CD4_PROLIF	0.032	0.256	SC1802	EBVhigh
BTLA_TNFRSF14	Plasma_C2_IGHG - DC_C2_CLEC9A	0	0.301	SC1802	EBVhigh
BTLA_TNFRSF14	Plasma_C2_IGHG - Mono_C1/C2/C3	0.03	0.264	SC1802	EBVhigh
BTLA_TNFRSF14	Plasma_C2_IGHG - Mono_C4_CXCL10	0	0.335	SC1802	EBVhigh
BTLA_TNFRSF14	Plasma_C2_IGHG - NK_C2_FGFBP2	0.044	0.245	SC1802	EBVhigh
BTLA_TNFRSF14	Plasma_C2_IGHG - TAM	0.031	0.328	SC1802	EBVhigh
BTLA_TNFRSF14	Plasma_C1_JCHAIN - B_C4_CD11c	0	0.352	SC1802	EBVhigh
BTLA_TNFRSF14	Plasma_C1_JCHAIN - B_C3_ITGB1	0.016	0.24	SC1802	EBVhigh
BTLA_TNFRSF14	Plasma_C1_JCHAIN - B_C1_NAÏVE	0.016	0.235	SC1802	EBVhigh
BTLA_TNFRSF14	Plasma_C1_JCHAIN - B_C6_TNF	0	0.4	SC1802	EBVhigh
BTLA_TNFRSF14	Plasma_C1_JCHAIN - CD4_C2_CM	0	0.305	SC1802	EBVhigh
BTLA_TNFRSF14	Plasma_C1_JCHAIN - CD4_C5_CXCL13	0	0.278	SC1802	EBVhigh
BTLA_TNFRSF14	Plasma_C1_JCHAIN - CD4_C3_EFF	0	0.333	SC1802	EBVhigh
BTLA_TNFRSF14	Plasma_C1_JCHAIN - CD4_C7_EX	0	0.292	SC1802	EBVhigh
BTLA_TNFRSF14	Plasma_C1_JCHAIN - CD4_C4_HSP	0	0.298	SC1802	EBVhigh
BTLA_TNFRSF14	Plasma_C1_JCHAIN - CD4_C1_NAÏVE	0	0.263	SC1802	EBVhigh
BTLA_TNFRSF14	Plasma_C1_JCHAIN - CD4_C6_REG	0	0.365	SC1802	EBVhigh
BTLA_TNFRSF14	Plasma_C1_JCHAIN - CD8_C6_CCL4	0	0.273	SC1802	EBVhigh
BTLA_TNFRSF14	Plasma_C1_JCHAIN - CD8_C5_EFF	0	0.293	SC1802	EBVhigh
BTLA_TNFRSF14	Plasma_C1_JCHAIN - CD8_C4_EM	0	0.311	SC1802	EBVhigh
BTLA_TNFRSF14	Plasma_C1_JCHAIN - CD8_C8_EX	0	0.32	SC1802	EBVhigh
BTLA_TNFRSF14	Plasma_C1_JCHAIN - CD8_C1_NAÏVE	0	0.273	SC1802	EBVhigh
BTLA_TNFRSF14	Plasma_C1_JCHAIN - CD8/CD4_PROLIF	0	0.338	SC1802	EBVhigh
BTLA_TNFRSF14	Plasma_C1_JCHAIN - DC_C2_CLEC9A	0	0.384	SC1802	EBVhigh
BTLA_TNFRSF14	Plasma_C1_JCHAIN - DC_C1_FCER1A	0.048	0.241	SC1802	EBVhigh
BTLA_TNFRSF14	Plasma_C1_JCHAIN - DC_C3_CD1C	0.048	0.311	SC1802	EBVhigh
BTLA_TNFRSF14	Plasma_C1_JCHAIN - D/G	0	0.303	SC1802	EBVhigh
BTLA_TNFRSF14	Plasma_C1_JCHAIN - DN	0.015	0.37	SC1802	EBVhigh
BTLA_TNFRSF14	Plasma_C1_JCHAIN - Mono_C1/C2/C3	0	0.347	SC1802	EBVhigh
BTLA_TNFRSF14	Plasma_C1_JCHAIN - Mono_C4_CXCL10	0	0.418	SC1802	EBVhigh
BTLA_TNFRSF14	Plasma_C1_JCHAIN - NK_C2_FGFBP2	0	0.328	SC1802	EBVhigh
BTLA_TNFRSF14	Plasma_C1_JCHAIN - NK_C1_SELL	0	0.247	SC1802	EBVhigh
BTLA_TNFRSF14	Plasma_C1_JCHAIN - NK_C4_TYMS	0.03	0.321	SC1802	EBVhigh
BTLA_TNFRSF14	Plasma_C1_JCHAIN - DC_C5_ITM2C	0.046	0.253	SC1802	EBVhigh
BTLA_TNFRSF14	Plasma_C1_JCHAIN - Plasma_C1_JCHAIN	0	0.325	SC1802	EBVhigh
BTLA_TNFRSF14	Plasma_C1_JCHAIN - TAM	0.015	0.411	SC1802	EBVhigh
C5_C5AR1	Plasma_C2_IGHG - Mono_C1/C2/C3	0	0.368	SC1802	EBVhigh
C5_C5AR1	Plasma_C2_IGHG - Mono_C4_CXCL10	0	0.423	SC1802	EBVhigh
C5_C5AR1	Plasma_C2_IGHG - TAM	0	0.411	SC1802	EBVhigh
C5AR1_RPS19	Mono_C1/C2/C3 - B_C4_CD11c	0	2.355	SC1802	EBVhigh
C5AR1_RPS19	Mono_C1/C2/C3 - B_C3_ITGB1	0	2.313	SC1802	EBVhigh
C5AR1_RPS19	Mono_C1/C2/C3 - B_C1_NAÏVE	0	2.427	SC1802	EBVhigh
C5AR1_RPS19	Mono_C1/C2/C3 - B_C6_TNF	0	2.26	SC1802	EBVhigh
C5AR1_RPS19	Mono_C1/C2/C3 - B_C2_ALOX5	0	2.399	SC1802	EBVhigh
C5AR1_RPS19	Mono_C1/C2/C3 - CD4_C2_CM	0	2.346	SC1802	EBVhigh
C5AR1_RPS19	Mono_C1/C2/C3 - CD4_C5_CXCL13	0	2.238	SC1802	EBVhigh
C5AR1_RPS19	Mono_C1/C2/C3 - CD4_C3_EFF	0	2.154	SC1802	EBVhigh
C5AR1_RPS19	Mono_C1/C2/C3 - CD4_C7_EX	0	2.115	SC1802	EBVhigh
C5AR1_RPS19	Mono_C1/C2/C3 - CD4_C4_HSP	0	2.34	SC1802	EBVhigh
C5AR1_RPS19	Mono_C1/C2/C3 - CD4_C1_NAÏVE	0	2.415	SC1802	EBVhigh
C5AR1_RPS19	Mono_C1/C2/C3 - CD4_C6_REG	0	2.163	SC1802	EBVhigh
C5AR1_RPS19	Mono_C1/C2/C3 - CD8_C6_CCL4	0	2.244	SC1802	EBVhigh
C5AR1_RPS19	Mono_C1/C2/C3 - CD8_C2_CM	0	2.425	SC1802	EBVhigh
C5AR1_RPS19	Mono_C1/C2/C3 - CD8_C5_EFF	0	2.149	SC1802	EBVhigh
C5AR1_RPS19	Mono_C1/C2/C3 - CD8_C4_EM	0	2.241	SC1802	EBVhigh
C5AR1_RPS19	Mono_C1/C2/C3 - CD8_C8_EX	0	2.173	SC1802	EBVhigh
C5AR1_RPS19	Mono_C1/C2/C3 - CD8_C3_MAIT	0	2.241	SC1802	EBVhigh
C5AR1_RPS19	Mono_C1/C2/C3 - CD8_C1_NAÏVE	0	2.463	SC1802	EBVhigh
C5AR1_RPS19	Mono_C1/C2/C3 - CD8_C7_XCL	0	2.175	SC1802	EBVhigh
C5AR1_RPS19	Mono_C1/C2/C3 - DC_C3_CD1C	0	2.186	SC1802	EBVhigh
C5AR1_RPS19	Mono_C1/C2/C3 - D/G	0	2.064	SC1802	EBVhigh
C5AR1_RPS19	Mono_C1/C2/C3 - NK_C7_CCL4	0	2.52	SC1802	EBVhigh
C5AR1_RPS19	Mono_C1/C2/C3 - NK_C9_CXCL13	0	2.506	SC1802	EBVhigh
C5AR1_RPS19	Mono_C1/C2/C3 - NK_C5_ISG15	0	2.607	SC1802	EBVhigh
C5AR1_RPS19	Mono_C1/C2/C3 - NK_C6_ITM2A	0	2.519	SC1802	EBVhigh
C5AR1_RPS19	Mono_C1/C2/C3 - NK_C8_MT1E	0	2.564	SC1802	EBVhigh
C5AR1_RPS19	Mono_C1/C2/C3 - NK_C1_SELL	0	2.129	SC1802	EBVhigh
C5AR1_RPS19	Mono_C1/C2/C3 - NK_C10_STMN1	0	2.519	SC1802	EBVhigh
C5AR1_RPS19	Mono_C1/C2/C3 - DC_C5_ITM2C	0.032	2.12	SC1802	EBVhigh
C5AR1_RPS19	Mono_C4_CXCL10 - B_C4_CD11c	0	2.41	SC1802	EBVhigh
C5AR1_RPS19	Mono_C4_CXCL10 - B_C5_CD83	0.032	2.351	SC1802	EBVhigh
C5AR1_RPS19	Mono_C4_CXCL10 - B_C3_ITGB1	0	2.368	SC1802	EBVhigh
C5AR1_RPS19	Mono_C4_CXCL10 - B_C1_NAÏVE	0	2.482	SC1802	EBVhigh
C5AR1_RPS19	Mono_C4_CXCL10 - B_C6_TNF	0	2.315	SC1802	EBVhigh
C5AR1_RPS19	Mono_C4_CXCL10 - B_C2_ALOX5	0	2.454	SC1802	EBVhigh
C5AR1_RPS19	Mono_C4_CXCL10 - CD4_C2_CM	0	2.401	SC1802	EBVhigh
C5AR1_RPS19	Mono_C4_CXCL10 - CD4_C5_CXCL13	0	2.293	SC1802	EBVhigh
C5AR1_RPS19	Mono_C4_CXCL10 - CD4_C3_EFF	0	2.209	SC1802	EBVhigh
C5AR1_RPS19	Mono_C4_CXCL10 - CD4_C7_EX	0	2.17	SC1802	EBVhigh
C5AR1_RPS19	Mono_C4_CXCL10 - CD4_C4_HSP	0	2.395	SC1802	EBVhigh
C5AR1_RPS19	Mono_C4_CXCL10 - CD4_C1_NAÏVE	0	2.47	SC1802	EBVhigh
C5AR1_RPS19	Mono_C4_CXCL10 - CD4_C6_REG	0	2.218	SC1802	EBVhigh
C5AR1_RPS19	Mono_C4_CXCL10 - CD8_C6_CCL4	0	2.299	SC1802	EBVhigh
C5AR1_RPS19	Mono_C4_CXCL10 - CD8_C2_CM	0	2.48	SC1802	EBVhigh
C5AR1_RPS19	Mono_C4_CXCL10 - CD8_C5_EFF	0	2.204	SC1802	EBVhigh
C5AR1_RPS19	Mono_C4_CXCL10 - CD8_C4_EM	0	2.296	SC1802	EBVhigh
C5AR1_RPS19	Mono_C4_CXCL10 - CD8_C8_EX	0	2.228	SC1802	EBVhigh
C5AR1_RPS19	Mono_C4_CXCL10 - CD8_C3_MAIT	0	2.296	SC1802	EBVhigh
C5AR1_RPS19	Mono_C4_CXCL10 - CD8_C1_NAÏVE	0	2.518	SC1802	EBVhigh
C5AR1_RPS19	Mono_C4_CXCL10 - CD8_C7_XCL	0	2.23	SC1802	EBVhigh
C5AR1_RPS19	Mono_C4_CXCL10 - CD8/CD4_PROLIF	0	2.113	SC1802	EBVhigh
C5AR1_RPS19	Mono_C4_CXCL10 - DC_C1_FCER1A	0	2.14	SC1802	EBVhigh
C5AR1_RPS19	Mono_C4_CXCL10 - DC_C3_CD1C	0	2.241	SC1802	EBVhigh
C5AR1_RPS19	Mono_C4_CXCL10 - D/G	0.016	2.119	SC1802	EBVhigh
C5AR1_RPS19	Mono_C4_CXCL10 - NK_C7_CCL4	0	2.575	SC1802	EBVhigh
C5AR1_RPS19	Mono_C4_CXCL10 - NK_C9_CXCL13	0	2.561	SC1802	EBVhigh
C5AR1_RPS19	Mono_C4_CXCL10 - NK_C5_ISG15	0	2.662	SC1802	EBVhigh
C5AR1_RPS19	Mono_C4_CXCL10 - NK_C6_ITM2A	0	2.574	SC1802	EBVhigh
C5AR1_RPS19	Mono_C4_CXCL10 - NK_C8_MT1E	0	2.619	SC1802	EBVhigh
C5AR1_RPS19	Mono_C4_CXCL10 - NK_C1_SELL	0	2.184	SC1802	EBVhigh
C5AR1_RPS19	Mono_C4_CXCL10 - NK_C10_STMN1	0	2.574	SC1802	EBVhigh
C5AR1_RPS19	Mono_C4_CXCL10 - DC_C5_ITM2C	0	2.175	SC1802	EBVhigh
C5AR1_RPS19	TAM - B_C4_CD11c	0	2.398	SC1802	EBVhigh
C5AR1_RPS19	TAM - B_C5_CD83	0.048	2.339	SC1802	EBVhigh
C5AR1_RPS19	TAM - B_C3_ITGB1	0	2.356	SC1802	EBVhigh
C5AR1_RPS19	TAM - B_C1_NAÏVE	0	2.47	SC1802	EBVhigh
C5AR1_RPS19	TAM - B_C6_TNF	0	2.304	SC1802	EBVhigh
C5AR1_RPS19	TAM - B_C2_ALOX5	0	2.443	SC1802	EBVhigh
C5AR1_RPS19	TAM - CD4_C2_CM	0	2.39	SC1802	EBVhigh
C5AR1_RPS19	TAM - CD4_C5_CXCL13	0	2.282	SC1802	EBVhigh
C5AR1_RPS19	TAM - CD4_C3_EFF	0.015	2.198	SC1802	EBVhigh
C5AR1_RPS19	TAM - CD4_C7_EX	0.031	2.158	SC1802	EBVhigh
C5AR1_RPS19	TAM - CD4_C4_HSP	0	2.384	SC1802	EBVhigh
C5AR1_RPS19	TAM - CD4_C1_NAÏVE	0	2.459	SC1802	EBVhigh
C5AR1_RPS19	TAM - CD4_C6_REG	0	2.207	SC1802	EBVhigh
C5AR1_RPS19	TAM - CD8_C6_CCL4	0	2.288	SC1802	EBVhigh
C5AR1_RPS19	TAM - CD8_C2_CM	0	2.468	SC1802	EBVhigh
C5AR1_RPS19	TAM - CD8_C5_EFF	0.015	2.192	SC1802	EBVhigh
C5AR1_RPS19	TAM - CD8_C4_EM	0	2.285	SC1802	EBVhigh
C5AR1_RPS19	TAM - CD8_C8_EX	0.015	2.217	SC1802	EBVhigh
C5AR1_RPS19	TAM - CD8_C3_MAIT	0.015	2.284	SC1802	EBVhigh
C5AR1_RPS19	TAM - CD8_C1_NAÏVE	0	2.506	SC1802	EBVhigh
C5AR1_RPS19	TAM - CD8_C7_XCL	0.015	2.218	SC1802	EBVhigh
C5AR1_RPS19	TAM - DC_C3_CD1C	0.015	2.23	SC1802	EBVhigh
C5AR1_RPS19	TAM - NK_C7_CCL4	0	2.564	SC1802	EBVhigh
C5AR1_RPS19	TAM - NK_C9_CXCL13	0	2.549	SC1802	EBVhigh
C5AR1_RPS19	TAM - NK_C5_ISG15	0	2.65	SC1802	EBVhigh
C5AR1_RPS19	TAM - NK_C6_ITM2A	0	2.563	SC1802	EBVhigh
C5AR1_RPS19	TAM - NK_C8_MT1E	0	2.608	SC1802	EBVhigh
C5AR1_RPS19	TAM - NK_C1_SELL	0.031	2.173	SC1802	EBVhigh
C5AR1_RPS19	TAM - NK_C10_STMN1	0	2.562	SC1802	EBVhigh
C5AR1_RPS19	TAM - DC_C5_ITM2C	0.015	2.164	SC1802	EBVhigh
CADM1_CADM1	CD4_C7_EX - CD4_C7_EX	0	0.434	SC1802	EBVhigh
CADM1_CADM1	CD4_C7_EX - CD8_C8_EX	0	0.371	SC1802	EBVhigh
CADM1_CADM1	CD4_C7_EX - CD8_C7_XCL	0	0.303	SC1802	EBVhigh
CADM1_CADM1	CD4_C7_EX - CD8/CD4_PROLIF	0	0.269	SC1802	EBVhigh
CADM1_CADM1	CD4_C7_EX - DC_C2_CLEC9A	0	0.819	SC1802	EBVhigh
CADM1_CADM1	CD4_C7_EX - DC_C1_FCER1A	0	0.255	SC1802	EBVhigh
CADM1_CADM1	CD4_C7_EX - NK_C7_CCL4	0	0.375	SC1802	EBVhigh
CADM1_CADM1	CD4_C7_EX - NK_C9_CXCL13	0	0.447	SC1802	EBVhigh
CADM1_CADM1	CD4_C7_EX - NK_C5_ISG15	0	0.445	SC1802	EBVhigh
CADM1_CADM1	CD4_C7_EX - NK_C6_ITM2A	0	0.325	SC1802	EBVhigh
CADM1_CADM1	CD4_C7_EX - NK_C8_MT1E	0	0.368	SC1802	EBVhigh
CADM1_CADM1	CD4_C7_EX - NK_C10_STMN1	0	0.385	SC1802	EBVhigh
CADM1_CADM1	CD4_C7_EX - Plasma_C2_IGHG	0.016	0.311	SC1802	EBVhigh
CADM1_CADM1	CD4_C7_EX - Plasma_C1_JCHAIN	0	0.296	SC1802	EBVhigh
CADM1_CADM1	CD8_C8_EX - CD4_C7_EX	0	0.371	SC1802	EBVhigh
CADM1_CADM1	CD8_C8_EX - CD8_C8_EX	0	0.308	SC1802	EBVhigh
CADM1_CADM1	CD8_C8_EX - CD8_C7_XCL	0.016	0.241	SC1802	EBVhigh
CADM1_CADM1	CD8_C8_EX - CD8/CD4_PROLIF	0.016	0.206	SC1802	EBVhigh
CADM1_CADM1	CD8_C8_EX - DC_C2_CLEC9A	0	0.756	SC1802	EBVhigh
CADM1_CADM1	CD8_C8_EX - DC_C1_FCER1A	0.048	0.192	SC1802	EBVhigh
CADM1_CADM1	CD8_C8_EX - NK_C7_CCL4	0	0.313	SC1802	EBVhigh
CADM1_CADM1	CD8_C8_EX - NK_C9_CXCL13	0	0.384	SC1802	EBVhigh
CADM1_CADM1	CD8_C8_EX - NK_C5_ISG15	0	0.382	SC1802	EBVhigh
CADM1_CADM1	CD8_C8_EX - NK_C6_ITM2A	0.03	0.262	SC1802	EBVhigh
CADM1_CADM1	CD8_C8_EX - NK_C8_MT1E	0	0.305	SC1802	EBVhigh
CADM1_CADM1	CD8_C8_EX - NK_C10_STMN1	0	0.322	SC1802	EBVhigh
CADM1_CADM1	CD8_C8_EX - Plasma_C1_JCHAIN	0	0.234	SC1802	EBVhigh
CADM1_CADM1	CD8_C7_XCL - CD4_C7_EX	0	0.303	SC1802	EBVhigh
CADM1_CADM1	CD8_C7_XCL - CD8_C8_EX	0.016	0.241	SC1802	EBVhigh
CADM1_CADM1	CD8_C7_XCL - DC_C2_CLEC9A	0	0.689	SC1802	EBVhigh
CADM1_CADM1	CD8_C7_XCL - NK_C7_CCL4	0.016	0.245	SC1802	EBVhigh
CADM1_CADM1	CD8_C7_XCL - NK_C9_CXCL13	0	0.317	SC1802	EBVhigh
CADM1_CADM1	CD8_C7_XCL - NK_C5_ISG15	0	0.314	SC1802	EBVhigh
CADM1_CADM1	CD8_C7_XCL - NK_C8_MT1E	0	0.238	SC1802	EBVhigh
CADM1_CADM1	CD8_C7_XCL - NK_C10_STMN1	0	0.255	SC1802	EBVhigh
CADM1_CADM1	CD8/CD4_PROLIF - CD4_C7_EX	0	0.269	SC1802	EBVhigh
CADM1_CADM1	CD8/CD4_PROLIF - CD8_C8_EX	0.016	0.206	SC1802	EBVhigh
CADM1_CADM1	CD8/CD4_PROLIF - DC_C2_CLEC9A	0	0.654	SC1802	EBVhigh
CADM1_CADM1	CD8/CD4_PROLIF - NK_C7_CCL4	0	0.211	SC1802	EBVhigh
CADM1_CADM1	CD8/CD4_PROLIF - NK_C9_CXCL13	0	0.283	SC1802	EBVhigh
CADM1_CADM1	CD8/CD4_PROLIF - NK_C5_ISG15	0.016	0.28	SC1802	EBVhigh
CADM1_CADM1	CD8/CD4_PROLIF - NK_C8_MT1E	0	0.203	SC1802	EBVhigh
CADM1_CADM1	CD8/CD4_PROLIF - NK_C10_STMN1	0.014	0.22	SC1802	EBVhigh
CADM1_CADM1	DC_C2_CLEC9A - CD4_C7_EX	0	0.819	SC1802	EBVhigh
CADM1_CADM1	DC_C2_CLEC9A - CD8_C8_EX	0	0.756	SC1802	EBVhigh
CADM1_CADM1	DC_C2_CLEC9A - CD8_C7_XCL	0	0.689	SC1802	EBVhigh
CADM1_CADM1	DC_C2_CLEC9A - CD8/CD4_PROLIF	0	0.654	SC1802	EBVhigh
CADM1_CADM1	DC_C2_CLEC9A - DC_C2_CLEC9A	0	1.204	SC1802	EBVhigh
CADM1_CADM1	DC_C2_CLEC9A - DC_C1_FCER1A	0	0.64	SC1802	EBVhigh
CADM1_CADM1	DC_C2_CLEC9A - DN	0	0.626	SC1802	EBVhigh
CADM1_CADM1	DC_C2_CLEC9A - NK_C7_CCL4	0	0.761	SC1802	EBVhigh
CADM1_CADM1	DC_C2_CLEC9A - NK_C9_CXCL13	0	0.833	SC1802	EBVhigh
CADM1_CADM1	DC_C2_CLEC9A - NK_C5_ISG15	0	0.83	SC1802	EBVhigh
CADM1_CADM1	DC_C2_CLEC9A - NK_C6_ITM2A	0	0.711	SC1802	EBVhigh
CADM1_CADM1	DC_C2_CLEC9A - NK_C8_MT1E	0	0.753	SC1802	EBVhigh
CADM1_CADM1	DC_C2_CLEC9A - NK_C10_STMN1	0	0.77	SC1802	EBVhigh
CADM1_CADM1	DC_C2_CLEC9A - Plasma_C2_IGHG	0	0.696	SC1802	EBVhigh
CADM1_CADM1	DC_C2_CLEC9A - Plasma_C1_JCHAIN	0	0.682	SC1802	EBVhigh
CADM1_CADM1	DC_C1_FCER1A - CD4_C7_EX	0	0.255	SC1802	EBVhigh
CADM1_CADM1	DC_C1_FCER1A - CD8_C8_EX	0.048	0.192	SC1802	EBVhigh
CADM1_CADM1	DC_C1_FCER1A - DC_C2_CLEC9A	0	0.64	SC1802	EBVhigh
CADM1_CADM1	DC_C1_FCER1A - NK_C7_CCL4	0.032	0.197	SC1802	EBVhigh
CADM1_CADM1	DC_C1_FCER1A - NK_C9_CXCL13	0	0.268	SC1802	EBVhigh
CADM1_CADM1	DC_C1_FCER1A - NK_C5_ISG15	0.047	0.266	SC1802	EBVhigh
CADM1_CADM1	DC_C1_FCER1A - NK_C8_MT1E	0.032	0.189	SC1802	EBVhigh
CADM1_CADM1	DC_C1_FCER1A - NK_C10_STMN1	0.016	0.206	SC1802	EBVhigh
CADM1_CADM1	DN - DC_C2_CLEC9A	0	0.626	SC1802	EBVhigh
CADM1_CADM1	DN - NK_C9_CXCL13	0.032	0.255	SC1802	EBVhigh
CADM1_CADM1	NK_C7_CCL4 - CD4_C7_EX	0	0.375	SC1802	EBVhigh
CADM1_CADM1	NK_C7_CCL4 - CD8_C8_EX	0	0.313	SC1802	EBVhigh
CADM1_CADM1	NK_C7_CCL4 - CD8_C7_XCL	0.016	0.245	SC1802	EBVhigh
CADM1_CADM1	NK_C7_CCL4 - CD8/CD4_PROLIF	0	0.211	SC1802	EBVhigh
CADM1_CADM1	NK_C7_CCL4 - DC_C2_CLEC9A	0	0.761	SC1802	EBVhigh
CADM1_CADM1	NK_C7_CCL4 - DC_C1_FCER1A	0.032	0.197	SC1802	EBVhigh
CADM1_CADM1	NK_C7_CCL4 - NK_C7_CCL4	0	0.317	SC1802	EBVhigh
CADM1_CADM1	NK_C7_CCL4 - NK_C9_CXCL13	0	0.389	SC1802	EBVhigh
CADM1_CADM1	NK_C7_CCL4 - NK_C5_ISG15	0	0.386	SC1802	EBVhigh
CADM1_CADM1	NK_C7_CCL4 - NK_C6_ITM2A	0.014	0.267	SC1802	EBVhigh
CADM1_CADM1	NK_C7_CCL4 - NK_C8_MT1E	0	0.31	SC1802	EBVhigh
CADM1_CADM1	NK_C7_CCL4 - NK_C10_STMN1	0	0.327	SC1802	EBVhigh
CADM1_CADM1	NK_C7_CCL4 - Plasma_C2_IGHG	0.048	0.252	SC1802	EBVhigh
CADM1_CADM1	NK_C7_CCL4 - Plasma_C1_JCHAIN	0	0.238	SC1802	EBVhigh
CADM1_CADM1	NK_C9_CXCL13 - CD4_C7_EX	0	0.447	SC1802	EBVhigh
CADM1_CADM1	NK_C9_CXCL13 - CD8_C8_EX	0	0.384	SC1802	EBVhigh
CADM1_CADM1	NK_C9_CXCL13 - CD8_C7_XCL	0	0.317	SC1802	EBVhigh
CADM1_CADM1	NK_C9_CXCL13 - CD8/CD4_PROLIF	0	0.283	SC1802	EBVhigh
CADM1_CADM1	NK_C9_CXCL13 - DC_C2_CLEC9A	0	0.833	SC1802	EBVhigh
CADM1_CADM1	NK_C9_CXCL13 - DC_C1_FCER1A	0	0.268	SC1802	EBVhigh
CADM1_CADM1	NK_C9_CXCL13 - DN	0.032	0.255	SC1802	EBVhigh
CADM1_CADM1	NK_C9_CXCL13 - NK_C7_CCL4	0	0.389	SC1802	EBVhigh
CADM1_CADM1	NK_C9_CXCL13 - NK_C9_CXCL13	0	0.461	SC1802	EBVhigh
CADM1_CADM1	NK_C9_CXCL13 - NK_C5_ISG15	0	0.458	SC1802	EBVhigh
CADM1_CADM1	NK_C9_CXCL13 - NK_C6_ITM2A	0	0.339	SC1802	EBVhigh
CADM1_CADM1	NK_C9_CXCL13 - NK_C8_MT1E	0	0.382	SC1802	EBVhigh
CADM1_CADM1	NK_C9_CXCL13 - NK_C10_STMN1	0	0.398	SC1802	EBVhigh
CADM1_CADM1	NK_C9_CXCL13 - Plasma_C2_IGHG	0	0.324	SC1802	EBVhigh
CADM1_CADM1	NK_C9_CXCL13 - Plasma_C1_JCHAIN	0	0.31	SC1802	EBVhigh
CADM1_CADM1	NK_C5_ISG15 - CD4_C7_EX	0	0.445	SC1802	EBVhigh
CADM1_CADM1	NK_C5_ISG15 - CD8_C8_EX	0	0.382	SC1802	EBVhigh
CADM1_CADM1	NK_C5_ISG15 - CD8_C7_XCL	0	0.314	SC1802	EBVhigh
CADM1_CADM1	NK_C5_ISG15 - CD8/CD4_PROLIF	0.016	0.28	SC1802	EBVhigh
CADM1_CADM1	NK_C5_ISG15 - DC_C2_CLEC9A	0	0.83	SC1802	EBVhigh
CADM1_CADM1	NK_C5_ISG15 - DC_C1_FCER1A	0.047	0.266	SC1802	EBVhigh
CADM1_CADM1	NK_C5_ISG15 - NK_C7_CCL4	0	0.386	SC1802	EBVhigh
CADM1_CADM1	NK_C5_ISG15 - NK_C9_CXCL13	0	0.458	SC1802	EBVhigh
CADM1_CADM1	NK_C5_ISG15 - NK_C5_ISG15	0	0.456	SC1802	EBVhigh
CADM1_CADM1	NK_C5_ISG15 - NK_C6_ITM2A	0.014	0.336	SC1802	EBVhigh
CADM1_CADM1	NK_C5_ISG15 - NK_C8_MT1E	0	0.379	SC1802	EBVhigh
CADM1_CADM1	NK_C5_ISG15 - NK_C10_STMN1	0	0.396	SC1802	EBVhigh
CADM1_CADM1	NK_C5_ISG15 - Plasma_C2_IGHG	0.016	0.322	SC1802	EBVhigh
CADM1_CADM1	NK_C5_ISG15 - Plasma_C1_JCHAIN	0	0.307	SC1802	EBVhigh
CADM1_CADM1	NK_C6_ITM2A - CD4_C7_EX	0	0.325	SC1802	EBVhigh
CADM1_CADM1	NK_C6_ITM2A - CD8_C8_EX	0.03	0.262	SC1802	EBVhigh
CADM1_CADM1	NK_C6_ITM2A - DC_C2_CLEC9A	0	0.711	SC1802	EBVhigh
CADM1_CADM1	NK_C6_ITM2A - NK_C7_CCL4	0.014	0.267	SC1802	EBVhigh
CADM1_CADM1	NK_C6_ITM2A - NK_C9_CXCL13	0	0.339	SC1802	EBVhigh
CADM1_CADM1	NK_C6_ITM2A - NK_C5_ISG15	0.014	0.336	SC1802	EBVhigh
CADM1_CADM1	NK_C6_ITM2A - NK_C8_MT1E	0.014	0.259	SC1802	EBVhigh
CADM1_CADM1	NK_C6_ITM2A - NK_C10_STMN1	0.014	0.276	SC1802	EBVhigh
CADM1_CADM1	NK_C8_MT1E - CD4_C7_EX	0	0.368	SC1802	EBVhigh
CADM1_CADM1	NK_C8_MT1E - CD8_C8_EX	0	0.305	SC1802	EBVhigh
CADM1_CADM1	NK_C8_MT1E - CD8_C7_XCL	0	0.238	SC1802	EBVhigh
CADM1_CADM1	NK_C8_MT1E - CD8/CD4_PROLIF	0	0.203	SC1802	EBVhigh
CADM1_CADM1	NK_C8_MT1E - DC_C2_CLEC9A	0	0.753	SC1802	EBVhigh
CADM1_CADM1	NK_C8_MT1E - DC_C1_FCER1A	0.032	0.189	SC1802	EBVhigh
CADM1_CADM1	NK_C8_MT1E - NK_C7_CCL4	0	0.31	SC1802	EBVhigh
CADM1_CADM1	NK_C8_MT1E - NK_C9_CXCL13	0	0.382	SC1802	EBVhigh
CADM1_CADM1	NK_C8_MT1E - NK_C5_ISG15	0	0.379	SC1802	EBVhigh
CADM1_CADM1	NK_C8_MT1E - NK_C6_ITM2A	0.014	0.259	SC1802	EBVhigh
CADM1_CADM1	NK_C8_MT1E - NK_C8_MT1E	0	0.302	SC1802	EBVhigh
CADM1_CADM1	NK_C8_MT1E - NK_C10_STMN1	0	0.319	SC1802	EBVhigh
CADM1_CADM1	NK_C8_MT1E - Plasma_C2_IGHG	0.048	0.245	SC1802	EBVhigh
CADM1_CADM1	NK_C8_MT1E - Plasma_C1_JCHAIN	0	0.231	SC1802	EBVhigh
CADM1_CADM1	NK_C10_STMN1 - CD4_C7_EX	0	0.385	SC1802	EBVhigh
CADM1_CADM1	NK_C10_STMN1 - CD8_C8_EX	0	0.322	SC1802	EBVhigh
CADM1_CADM1	NK_C10_STMN1 - CD8_C7_XCL	0	0.255	SC1802	EBVhigh
CADM1_CADM1	NK_C10_STMN1 - CD8/CD4_PROLIF	0.014	0.22	SC1802	EBVhigh
CADM1_CADM1	NK_C10_STMN1 - DC_C2_CLEC9A	0	0.77	SC1802	EBVhigh
CADM1_CADM1	NK_C10_STMN1 - DC_C1_FCER1A	0.016	0.206	SC1802	EBVhigh
CADM1_CADM1	NK_C10_STMN1 - NK_C7_CCL4	0	0.327	SC1802	EBVhigh
CADM1_CADM1	NK_C10_STMN1 - NK_C9_CXCL13	0	0.398	SC1802	EBVhigh
CADM1_CADM1	NK_C10_STMN1 - NK_C5_ISG15	0	0.396	SC1802	EBVhigh
CADM1_CADM1	NK_C10_STMN1 - NK_C6_ITM2A	0.014	0.276	SC1802	EBVhigh
CADM1_CADM1	NK_C10_STMN1 - NK_C8_MT1E	0	0.319	SC1802	EBVhigh
CADM1_CADM1	NK_C10_STMN1 - NK_C10_STMN1	0	0.336	SC1802	EBVhigh
CADM1_CADM1	NK_C10_STMN1 - Plasma_C2_IGHG	0.032	0.262	SC1802	EBVhigh
CADM1_CADM1	NK_C10_STMN1 - Plasma_C1_JCHAIN	0	0.248	SC1802	EBVhigh
CADM1_CADM1	Plasma_C2_IGHG - CD4_C7_EX	0.016	0.311	SC1802	EBVhigh
CADM1_CADM1	Plasma_C2_IGHG - DC_C2_CLEC9A	0	0.696	SC1802	EBVhigh
CADM1_CADM1	Plasma_C2_IGHG - NK_C7_CCL4	0.048	0.252	SC1802	EBVhigh
CADM1_CADM1	Plasma_C2_IGHG - NK_C9_CXCL13	0	0.324	SC1802	EBVhigh
CADM1_CADM1	Plasma_C2_IGHG - NK_C5_ISG15	0.016	0.322	SC1802	EBVhigh
CADM1_CADM1	Plasma_C2_IGHG - NK_C8_MT1E	0.048	0.245	SC1802	EBVhigh
CADM1_CADM1	Plasma_C2_IGHG - NK_C10_STMN1	0.032	0.262	SC1802	EBVhigh
CADM1_CADM1	Plasma_C1_JCHAIN - CD4_C7_EX	0	0.296	SC1802	EBVhigh
CADM1_CADM1	Plasma_C1_JCHAIN - CD8_C8_EX	0	0.234	SC1802	EBVhigh
CADM1_CADM1	Plasma_C1_JCHAIN - DC_C2_CLEC9A	0	0.682	SC1802	EBVhigh
CADM1_CADM1	Plasma_C1_JCHAIN - NK_C7_CCL4	0	0.238	SC1802	EBVhigh
CADM1_CADM1	Plasma_C1_JCHAIN - NK_C9_CXCL13	0	0.31	SC1802	EBVhigh
CADM1_CADM1	Plasma_C1_JCHAIN - NK_C5_ISG15	0	0.307	SC1802	EBVhigh
CADM1_CADM1	Plasma_C1_JCHAIN - NK_C8_MT1E	0	0.231	SC1802	EBVhigh
CADM1_CADM1	Plasma_C1_JCHAIN - NK_C10_STMN1	0	0.248	SC1802	EBVhigh
CCL2_CCR10	DC_C2_CLEC9A - Plasma_C2_IGHG	0	0.103	SC1802	EBVhigh
CCL2_CCR10	DC_C2_CLEC9A - Plasma_C1_JCHAIN	0	0.184	SC1802	EBVhigh
CCL2_CCR10	DC_C3_CD1C - Plasma_C2_IGHG	0	0.042	SC1802	EBVhigh
CCL2_CCR10	DC_C3_CD1C - Plasma_C1_JCHAIN	0	0.123	SC1802	EBVhigh
CCL2_CCR10	Mono_C4_CXCL10 - Plasma_C2_IGHG	0	0.199	SC1802	EBVhigh
CCL2_CCR10	Mono_C4_CXCL10 - Plasma_C1_JCHAIN	0	0.28	SC1802	EBVhigh
CCL2_CCR10	TAM - Plasma_C2_IGHG	0	0.8	SC1802	EBVhigh
CCL2_CCR10	TAM - Plasma_C1_JCHAIN	0	0.881	SC1802	EBVhigh
CCL2_CCR2	DC_C2_CLEC9A - CD4_C7_EX	0	0.2	SC1802	EBVhigh
CCL2_CCR2	DC_C2_CLEC9A - CD8_C8_EX	0	0.151	SC1802	EBVhigh
CCL2_CCR2	DC_C2_CLEC9A - CD8/CD4_PROLIF	0.016	0.114	SC1802	EBVhigh
CCL2_CCR2	DC_C2_CLEC9A - DC_C1_FCER1A	0	0.13	SC1802	EBVhigh
CCL2_CCR2	DC_C2_CLEC9A - DC_C3_CD1C	0	0.272	SC1802	EBVhigh
CCL2_CCR2	DC_C2_CLEC9A - Mono_C1/C2/C3	0	0.142	SC1802	EBVhigh
CCL2_CCR2	DC_C2_CLEC9A - Mono_C4_CXCL10	0	0.188	SC1802	EBVhigh
CCL2_CCR2	DC_C2_CLEC9A - NK_C7_CCL4	0	0.162	SC1802	EBVhigh
CCL2_CCR2	DC_C2_CLEC9A - NK_C9_CXCL13	0	0.233	SC1802	EBVhigh
CCL2_CCR2	DC_C2_CLEC9A - NK_C6_ITM2A	0	0.181	SC1802	EBVhigh
CCL2_CCR2	DC_C2_CLEC9A - NK_C8_MT1E	0	0.151	SC1802	EBVhigh
CCL2_CCR2	DC_C2_CLEC9A - NK_C10_STMN1	0	0.191	SC1802	EBVhigh
CCL2_CCR2	DC_C2_CLEC9A - DC_C5_ITM2C	0	0.303	SC1802	EBVhigh
CCL2_CCR2	DC_C2_CLEC9A - Plasma_C2_IGHG	0.016	0.118	SC1802	EBVhigh
CCL2_CCR2	DC_C2_CLEC9A - Plasma_C1_JCHAIN	0	0.201	SC1802	EBVhigh
CCL2_CCR2	DC_C2_CLEC9A - TAM	0	0.154	SC1802	EBVhigh
CCL2_CCR2	DC_C3_CD1C - CD4_C7_EX	0	0.14	SC1802	EBVhigh
CCL2_CCR2	DC_C3_CD1C - CD8_C8_EX	0	0.09	SC1802	EBVhigh
CCL2_CCR2	DC_C3_CD1C - CD8/CD4_PROLIF	0	0.054	SC1802	EBVhigh
CCL2_CCR2	DC_C3_CD1C - DC_C1_FCER1A	0	0.069	SC1802	EBVhigh
CCL2_CCR2	DC_C3_CD1C - DC_C3_CD1C	0	0.211	SC1802	EBVhigh
CCL2_CCR2	DC_C3_CD1C - Mono_C1/C2/C3	0	0.081	SC1802	EBVhigh
CCL2_CCR2	DC_C3_CD1C - Mono_C4_CXCL10	0	0.127	SC1802	EBVhigh
CCL2_CCR2	DC_C3_CD1C - NK_C7_CCL4	0	0.101	SC1802	EBVhigh
CCL2_CCR2	DC_C3_CD1C - NK_C9_CXCL13	0	0.172	SC1802	EBVhigh
CCL2_CCR2	DC_C3_CD1C - NK_C6_ITM2A	0	0.121	SC1802	EBVhigh
CCL2_CCR2	DC_C3_CD1C - NK_C8_MT1E	0	0.091	SC1802	EBVhigh
CCL2_CCR2	DC_C3_CD1C - NK_C10_STMN1	0	0.13	SC1802	EBVhigh
CCL2_CCR2	DC_C3_CD1C - DC_C5_ITM2C	0	0.242	SC1802	EBVhigh
CCL2_CCR2	DC_C3_CD1C - Plasma_C2_IGHG	0	0.057	SC1802	EBVhigh
CCL2_CCR2	DC_C3_CD1C - Plasma_C1_JCHAIN	0	0.14	SC1802	EBVhigh
CCL2_CCR2	DC_C3_CD1C - TAM	0	0.094	SC1802	EBVhigh
CCL2_CCR2	Mono_C4_CXCL10 - CD4_C7_EX	0	0.297	SC1802	EBVhigh
CCL2_CCR2	Mono_C4_CXCL10 - CD8_C8_EX	0	0.247	SC1802	EBVhigh
CCL2_CCR2	Mono_C4_CXCL10 - CD8/CD4_PROLIF	0	0.211	SC1802	EBVhigh
CCL2_CCR2	Mono_C4_CXCL10 - DC_C1_FCER1A	0	0.226	SC1802	EBVhigh
CCL2_CCR2	Mono_C4_CXCL10 - DC_C3_CD1C	0	0.368	SC1802	EBVhigh
CCL2_CCR2	Mono_C4_CXCL10 - Mono_C1/C2/C3	0	0.238	SC1802	EBVhigh
CCL2_CCR2	Mono_C4_CXCL10 - Mono_C4_CXCL10	0	0.284	SC1802	EBVhigh
CCL2_CCR2	Mono_C4_CXCL10 - NK_C7_CCL4	0	0.258	SC1802	EBVhigh
CCL2_CCR2	Mono_C4_CXCL10 - NK_C9_CXCL13	0	0.329	SC1802	EBVhigh
CCL2_CCR2	Mono_C4_CXCL10 - NK_C6_ITM2A	0	0.278	SC1802	EBVhigh
CCL2_CCR2	Mono_C4_CXCL10 - NK_C8_MT1E	0	0.248	SC1802	EBVhigh
CCL2_CCR2	Mono_C4_CXCL10 - NK_C10_STMN1	0	0.287	SC1802	EBVhigh
CCL2_CCR2	Mono_C4_CXCL10 - DC_C5_ITM2C	0	0.399	SC1802	EBVhigh
CCL2_CCR2	Mono_C4_CXCL10 - Plasma_C2_IGHG	0	0.214	SC1802	EBVhigh
CCL2_CCR2	Mono_C4_CXCL10 - Plasma_C1_JCHAIN	0	0.297	SC1802	EBVhigh
CCL2_CCR2	Mono_C4_CXCL10 - TAM	0	0.251	SC1802	EBVhigh
CCL2_CCR2	TAM - CD4_C7_EX	0	0.898	SC1802	EBVhigh
CCL2_CCR2	TAM - CD8_C8_EX	0	0.848	SC1802	EBVhigh
CCL2_CCR2	TAM - CD8/CD4_PROLIF	0	0.812	SC1802	EBVhigh
CCL2_CCR2	TAM - DC_C1_FCER1A	0	0.827	SC1802	EBVhigh
CCL2_CCR2	TAM - DC_C3_CD1C	0	0.97	SC1802	EBVhigh
CCL2_CCR2	TAM - Mono_C1/C2/C3	0	0.84	SC1802	EBVhigh
CCL2_CCR2	TAM - Mono_C4_CXCL10	0	0.886	SC1802	EBVhigh
CCL2_CCR2	TAM - NK_C7_CCL4	0	0.859	SC1802	EBVhigh
CCL2_CCR2	TAM - NK_C9_CXCL13	0	0.931	SC1802	EBVhigh
CCL2_CCR2	TAM - NK_C6_ITM2A	0	0.879	SC1802	EBVhigh
CCL2_CCR2	TAM - NK_C8_MT1E	0	0.849	SC1802	EBVhigh
CCL2_CCR2	TAM - NK_C10_STMN1	0	0.888	SC1802	EBVhigh
CCL2_CCR2	TAM - DC_C5_ITM2C	0	1.001	SC1802	EBVhigh
CCL2_CCR2	TAM - Plasma_C2_IGHG	0	0.815	SC1802	EBVhigh
CCL2_CCR2	TAM - Plasma_C1_JCHAIN	0	0.899	SC1802	EBVhigh
CCL2_CCR2	TAM - TAM	0	0.852	SC1802	EBVhigh
CCL3_CCR1	CD4_C7_EX - NK_C7_CCL4	0.047	0.33	SC1802	EBVhigh
CCL3_CCR1	CD4_C7_EX - NK_C5_ISG15	0.046	0.425	SC1802	EBVhigh
CCL3_CCR1	CD4_C7_EX - NK_C8_MT1E	0.016	0.353	SC1802	EBVhigh
CCL3_CCR1	CD4_C7_EX - NK_C10_STMN1	0.016	0.384	SC1802	EBVhigh
CCL3_CCR1	CD8_C6_CCL4 - NK_C7_CCL4	0.014	0.357	SC1802	EBVhigh
CCL3_CCR1	CD8_C6_CCL4 - NK_C9_CXCL13	0.03	0.373	SC1802	EBVhigh
CCL3_CCR1	CD8_C6_CCL4 - NK_C5_ISG15	0.03	0.452	SC1802	EBVhigh
CCL3_CCR1	CD8_C6_CCL4 - NK_C8_MT1E	0	0.38	SC1802	EBVhigh
CCL3_CCR1	CD8_C6_CCL4 - NK_C10_STMN1	0	0.412	SC1802	EBVhigh
CCL3_CCR1	CD8_C8_EX - CD8_C8_EX	0	0.468	SC1802	EBVhigh
CCL3_CCR1	CD8_C8_EX - DC_C1_FCER1A	0	0.435	SC1802	EBVhigh
CCL3_CCR1	CD8_C8_EX - DC_C3_CD1C	0	0.45	SC1802	EBVhigh
CCL3_CCR1	CD8_C8_EX - Mono_C1/C2/C3	0	0.46	SC1802	EBVhigh
CCL3_CCR1	CD8_C8_EX - Mono_C4_CXCL10	0	0.498	SC1802	EBVhigh
CCL3_CCR1	CD8_C8_EX - NK_C7_CCL4	0	0.558	SC1802	EBVhigh
CCL3_CCR1	CD8_C8_EX - NK_C9_CXCL13	0	0.574	SC1802	EBVhigh
CCL3_CCR1	CD8_C8_EX - NK_C5_ISG15	0	0.653	SC1802	EBVhigh
CCL3_CCR1	CD8_C8_EX - NK_C6_ITM2A	0	0.602	SC1802	EBVhigh
CCL3_CCR1	CD8_C8_EX - NK_C8_MT1E	0	0.581	SC1802	EBVhigh
CCL3_CCR1	CD8_C8_EX - NK_C10_STMN1	0	0.613	SC1802	EBVhigh
CCL3_CCR1	CD8_C8_EX - TAM	0.016	0.546	SC1802	EBVhigh
CCL3_CCR1	DC_C1_FCER1A - CD8_C8_EX	0	0.696	SC1802	EBVhigh
CCL3_CCR1	DC_C1_FCER1A - DC_C1_FCER1A	0	0.663	SC1802	EBVhigh
CCL3_CCR1	DC_C1_FCER1A - DC_C3_CD1C	0	0.679	SC1802	EBVhigh
CCL3_CCR1	DC_C1_FCER1A - Mono_C1/C2/C3	0	0.688	SC1802	EBVhigh
CCL3_CCR1	DC_C1_FCER1A - Mono_C4_CXCL10	0	0.726	SC1802	EBVhigh
CCL3_CCR1	DC_C1_FCER1A - NK_C7_CCL4	0	0.787	SC1802	EBVhigh
CCL3_CCR1	DC_C1_FCER1A - NK_C9_CXCL13	0	0.802	SC1802	EBVhigh
CCL3_CCR1	DC_C1_FCER1A - NK_C5_ISG15	0	0.881	SC1802	EBVhigh
CCL3_CCR1	DC_C1_FCER1A - NK_C6_ITM2A	0	0.831	SC1802	EBVhigh
CCL3_CCR1	DC_C1_FCER1A - NK_C8_MT1E	0	0.809	SC1802	EBVhigh
CCL3_CCR1	DC_C1_FCER1A - NK_C10_STMN1	0	0.841	SC1802	EBVhigh
CCL3_CCR1	DC_C1_FCER1A - TAM	0	0.774	SC1802	EBVhigh
CCL3_CCR1	DC_C3_CD1C - CD8_C8_EX	0	0.609	SC1802	EBVhigh
CCL3_CCR1	DC_C3_CD1C - DC_C1_FCER1A	0.016	0.576	SC1802	EBVhigh
CCL3_CCR1	DC_C3_CD1C - DC_C3_CD1C	0.016	0.591	SC1802	EBVhigh
CCL3_CCR1	DC_C3_CD1C - Mono_C1/C2/C3	0	0.601	SC1802	EBVhigh
CCL3_CCR1	DC_C3_CD1C - Mono_C4_CXCL10	0	0.639	SC1802	EBVhigh
CCL3_CCR1	DC_C3_CD1C - NK_C7_CCL4	0	0.699	SC1802	EBVhigh
CCL3_CCR1	DC_C3_CD1C - NK_C9_CXCL13	0	0.715	SC1802	EBVhigh
CCL3_CCR1	DC_C3_CD1C - NK_C5_ISG15	0	0.794	SC1802	EBVhigh
CCL3_CCR1	DC_C3_CD1C - NK_C6_ITM2A	0	0.744	SC1802	EBVhigh
CCL3_CCR1	DC_C3_CD1C - NK_C8_MT1E	0	0.722	SC1802	EBVhigh
CCL3_CCR1	DC_C3_CD1C - NK_C10_STMN1	0	0.754	SC1802	EBVhigh
CCL3_CCR1	DC_C3_CD1C - TAM	0	0.687	SC1802	EBVhigh
CCL3_CCR1	Mono_C1/C2/C3 - CD8_C8_EX	0	1.264	SC1802	EBVhigh
CCL3_CCR1	Mono_C1/C2/C3 - DC_C1_FCER1A	0	1.231	SC1802	EBVhigh
CCL3_CCR1	Mono_C1/C2/C3 - DC_C3_CD1C	0	1.246	SC1802	EBVhigh
CCL3_CCR1	Mono_C1/C2/C3 - Mono_C1/C2/C3	0	1.256	SC1802	EBVhigh
CCL3_CCR1	Mono_C1/C2/C3 - Mono_C4_CXCL10	0	1.294	SC1802	EBVhigh
CCL3_CCR1	Mono_C1/C2/C3 - NK_C7_CCL4	0	1.354	SC1802	EBVhigh
CCL3_CCR1	Mono_C1/C2/C3 - NK_C9_CXCL13	0	1.37	SC1802	EBVhigh
CCL3_CCR1	Mono_C1/C2/C3 - NK_C5_ISG15	0	1.449	SC1802	EBVhigh
CCL3_CCR1	Mono_C1/C2/C3 - NK_C6_ITM2A	0	1.399	SC1802	EBVhigh
CCL3_CCR1	Mono_C1/C2/C3 - NK_C8_MT1E	0	1.377	SC1802	EBVhigh
CCL3_CCR1	Mono_C1/C2/C3 - NK_C10_STMN1	0	1.409	SC1802	EBVhigh
CCL3_CCR1	Mono_C1/C2/C3 - TAM	0	1.342	SC1802	EBVhigh
CCL3_CCR1	Mono_C4_CXCL10 - CD8_C8_EX	0	1.622	SC1802	EBVhigh
CCL3_CCR1	Mono_C4_CXCL10 - DC_C1_FCER1A	0	1.588	SC1802	EBVhigh
CCL3_CCR1	Mono_C4_CXCL10 - DC_C3_CD1C	0	1.604	SC1802	EBVhigh
CCL3_CCR1	Mono_C4_CXCL10 - Mono_C1/C2/C3	0	1.614	SC1802	EBVhigh
CCL3_CCR1	Mono_C4_CXCL10 - Mono_C4_CXCL10	0	1.652	SC1802	EBVhigh
CCL3_CCR1	Mono_C4_CXCL10 - NK_C7_CCL4	0	1.712	SC1802	EBVhigh
CCL3_CCR1	Mono_C4_CXCL10 - NK_C9_CXCL13	0	1.728	SC1802	EBVhigh
CCL3_CCR1	Mono_C4_CXCL10 - NK_C5_ISG15	0	1.807	SC1802	EBVhigh
CCL3_CCR1	Mono_C4_CXCL10 - NK_C6_ITM2A	0	1.756	SC1802	EBVhigh
CCL3_CCR1	Mono_C4_CXCL10 - NK_C8_MT1E	0	1.735	SC1802	EBVhigh
CCL3_CCR1	Mono_C4_CXCL10 - NK_C10_STMN1	0	1.766	SC1802	EBVhigh
CCL3_CCR1	Mono_C4_CXCL10 - TAM	0	1.7	SC1802	EBVhigh
CCL3_CCR1	NK_C7_CCL4 - CD8_C8_EX	0	0.495	SC1802	EBVhigh
CCL3_CCR1	NK_C7_CCL4 - DC_C1_FCER1A	0	0.461	SC1802	EBVhigh
CCL3_CCR1	NK_C7_CCL4 - DC_C3_CD1C	0	0.477	SC1802	EBVhigh
CCL3_CCR1	NK_C7_CCL4 - Mono_C1/C2/C3	0	0.486	SC1802	EBVhigh
CCL3_CCR1	NK_C7_CCL4 - Mono_C4_CXCL10	0	0.524	SC1802	EBVhigh
CCL3_CCR1	NK_C7_CCL4 - NK_C7_CCL4	0	0.585	SC1802	EBVhigh
CCL3_CCR1	NK_C7_CCL4 - NK_C9_CXCL13	0	0.6	SC1802	EBVhigh
CCL3_CCR1	NK_C7_CCL4 - NK_C5_ISG15	0	0.68	SC1802	EBVhigh
CCL3_CCR1	NK_C7_CCL4 - NK_C6_ITM2A	0	0.629	SC1802	EBVhigh
CCL3_CCR1	NK_C7_CCL4 - NK_C8_MT1E	0	0.607	SC1802	EBVhigh
CCL3_CCR1	NK_C7_CCL4 - NK_C10_STMN1	0	0.639	SC1802	EBVhigh
CCL3_CCR1	NK_C7_CCL4 - TAM	0.016	0.572	SC1802	EBVhigh
CCL3_CCR1	NK_C9_CXCL13 - CD8_C8_EX	0	0.556	SC1802	EBVhigh
CCL3_CCR1	NK_C9_CXCL13 - DC_C1_FCER1A	0	0.522	SC1802	EBVhigh
CCL3_CCR1	NK_C9_CXCL13 - DC_C3_CD1C	0	0.538	SC1802	EBVhigh
CCL3_CCR1	NK_C9_CXCL13 - Mono_C1/C2/C3	0	0.547	SC1802	EBVhigh
CCL3_CCR1	NK_C9_CXCL13 - Mono_C4_CXCL10	0	0.585	SC1802	EBVhigh
CCL3_CCR1	NK_C9_CXCL13 - NK_C7_CCL4	0	0.646	SC1802	EBVhigh
CCL3_CCR1	NK_C9_CXCL13 - NK_C9_CXCL13	0	0.661	SC1802	EBVhigh
CCL3_CCR1	NK_C9_CXCL13 - NK_C5_ISG15	0	0.741	SC1802	EBVhigh
CCL3_CCR1	NK_C9_CXCL13 - NK_C6_ITM2A	0	0.69	SC1802	EBVhigh
CCL3_CCR1	NK_C9_CXCL13 - NK_C8_MT1E	0	0.668	SC1802	EBVhigh
CCL3_CCR1	NK_C9_CXCL13 - NK_C10_STMN1	0	0.7	SC1802	EBVhigh
CCL3_CCR1	NK_C9_CXCL13 - TAM	0	0.633	SC1802	EBVhigh
CCL3_CCR1	NK_C2_FGFBP2 - NK_C7_CCL4	0.029	0.292	SC1802	EBVhigh
CCL3_CCR1	NK_C2_FGFBP2 - NK_C8_MT1E	0	0.315	SC1802	EBVhigh
CCL3_CCR1	NK_C2_FGFBP2 - NK_C10_STMN1	0	0.346	SC1802	EBVhigh
CCL3_CCR1	NK_C5_ISG15 - NK_C5_ISG15	0.016	0.539	SC1802	EBVhigh
CCL3_CCR1	NK_C5_ISG15 - NK_C6_ITM2A	0.03	0.488	SC1802	EBVhigh
CCL3_CCR1	NK_C5_ISG15 - NK_C8_MT1E	0.03	0.467	SC1802	EBVhigh
CCL3_CCR1	NK_C5_ISG15 - NK_C10_STMN1	0	0.498	SC1802	EBVhigh
CCL3_CCR1	NK_C8_MT1E - NK_C7_CCL4	0	0.354	SC1802	EBVhigh
CCL3_CCR1	NK_C8_MT1E - NK_C9_CXCL13	0.016	0.369	SC1802	EBVhigh
CCL3_CCR1	NK_C8_MT1E - NK_C5_ISG15	0.016	0.448	SC1802	EBVhigh
CCL3_CCR1	NK_C8_MT1E - NK_C6_ITM2A	0.048	0.398	SC1802	EBVhigh
CCL3_CCR1	NK_C8_MT1E - NK_C8_MT1E	0	0.376	SC1802	EBVhigh
CCL3_CCR1	NK_C8_MT1E - NK_C10_STMN1	0	0.408	SC1802	EBVhigh
CCL3_CCR1	TAM - CD8_C8_EX	0	1.853	SC1802	EBVhigh
CCL3_CCR1	TAM - DC_C1_FCER1A	0	1.82	SC1802	EBVhigh
CCL3_CCR1	TAM - DC_C3_CD1C	0	1.835	SC1802	EBVhigh
CCL3_CCR1	TAM - Mono_C1/C2/C3	0	1.845	SC1802	EBVhigh
CCL3_CCR1	TAM - Mono_C4_CXCL10	0	1.883	SC1802	EBVhigh
CCL3_CCR1	TAM - NK_C7_CCL4	0	1.943	SC1802	EBVhigh
CCL3_CCR1	TAM - NK_C9_CXCL13	0	1.959	SC1802	EBVhigh
CCL3_CCR1	TAM - NK_C5_ISG15	0	2.038	SC1802	EBVhigh
CCL3_CCR1	TAM - NK_C6_ITM2A	0	1.988	SC1802	EBVhigh
CCL3_CCR1	TAM - NK_C8_MT1E	0	1.966	SC1802	EBVhigh
CCL3_CCR1	TAM - NK_C10_STMN1	0	1.998	SC1802	EBVhigh
CCL3_CCR1	TAM - TAM	0	1.931	SC1802	EBVhigh
CCL3_CCR3	CD8_C8_EX - TAM	0	0.421	SC1802	EBVhigh
CCL3_CCR3	DC_C1_FCER1A - TAM	0	0.649	SC1802	EBVhigh
CCL3_CCR3	DC_C3_CD1C - TAM	0	0.562	SC1802	EBVhigh
CCL3_CCR3	Mono_C1/C2/C3 - TAM	0	1.217	SC1802	EBVhigh
CCL3_CCR3	Mono_C4_CXCL10 - TAM	0	1.575	SC1802	EBVhigh
CCL3_CCR3	NK_C7_CCL4 - TAM	0	0.448	SC1802	EBVhigh
CCL3_CCR3	NK_C9_CXCL13 - TAM	0	0.509	SC1802	EBVhigh
CCL3_CCR3	NK_C5_ISG15 - TAM	0.047	0.307	SC1802	EBVhigh
CCL3_CCR3	TAM - TAM	0	1.806	SC1802	EBVhigh
CCL3_CCR5	CD4_C7_EX - CD4_C7_EX	0.016	0.353	SC1802	EBVhigh
CCL3_CCR5	CD8_C6_CCL4 - CD4_C7_EX	0	0.38	SC1802	EBVhigh
CCL3_CCR5	CD8_C6_CCL4 - NK_C9_CXCL13	0.045	0.312	SC1802	EBVhigh
CCL3_CCR5	CD8_C8_EX - CD4_C5_CXCL13	0	0.442	SC1802	EBVhigh
CCL3_CCR5	CD8_C8_EX - CD4_C7_EX	0	0.581	SC1802	EBVhigh
CCL3_CCR5	CD8_C8_EX - CD4_C6_REG	0	0.458	SC1802	EBVhigh
CCL3_CCR5	CD8_C8_EX - CD8_C6_CCL4	0	0.456	SC1802	EBVhigh
CCL3_CCR5	CD8_C8_EX - CD8_C8_EX	0	0.513	SC1802	EBVhigh
CCL3_CCR5	CD8_C8_EX - CD8/CD4_PROLIF	0	0.427	SC1802	EBVhigh
CCL3_CCR5	CD8_C8_EX - DC_C2_CLEC9A	0.016	0.405	SC1802	EBVhigh
CCL3_CCR5	CD8_C8_EX - DC_C3_CD1C	0	0.455	SC1802	EBVhigh
CCL3_CCR5	CD8_C8_EX - NK_C7_CCL4	0	0.475	SC1802	EBVhigh
CCL3_CCR5	CD8_C8_EX - NK_C9_CXCL13	0	0.513	SC1802	EBVhigh
CCL3_CCR5	CD8_C8_EX - NK_C5_ISG15	0	0.486	SC1802	EBVhigh
CCL3_CCR5	CD8_C8_EX - NK_C6_ITM2A	0	0.475	SC1802	EBVhigh
CCL3_CCR5	CD8_C8_EX - NK_C8_MT1E	0	0.471	SC1802	EBVhigh
CCL3_CCR5	CD8_C8_EX - NK_C10_STMN1	0	0.473	SC1802	EBVhigh
CCL3_CCR5	CD8_C8_EX - DC_C5_ITM2C	0	0.463	SC1802	EBVhigh
CCL3_CCR5	CD8_C8_EX - TAM	0.03	0.445	SC1802	EBVhigh
CCL3_CCR5	DC_C1_FCER1A - CD4_C5_CXCL13	0	0.671	SC1802	EBVhigh
CCL3_CCR5	DC_C1_FCER1A - CD4_C7_EX	0	0.81	SC1802	EBVhigh
CCL3_CCR5	DC_C1_FCER1A - CD4_C6_REG	0	0.686	SC1802	EBVhigh
CCL3_CCR5	DC_C1_FCER1A - CD8_C6_CCL4	0	0.684	SC1802	EBVhigh
CCL3_CCR5	DC_C1_FCER1A - CD8_C8_EX	0	0.742	SC1802	EBVhigh
CCL3_CCR5	DC_C1_FCER1A - CD8/CD4_PROLIF	0	0.655	SC1802	EBVhigh
CCL3_CCR5	DC_C1_FCER1A - DC_C2_CLEC9A	0	0.633	SC1802	EBVhigh
CCL3_CCR5	DC_C1_FCER1A - DC_C3_CD1C	0	0.683	SC1802	EBVhigh
CCL3_CCR5	DC_C1_FCER1A - NK_C7_CCL4	0	0.703	SC1802	EBVhigh
CCL3_CCR5	DC_C1_FCER1A - NK_C9_CXCL13	0	0.742	SC1802	EBVhigh
CCL3_CCR5	DC_C1_FCER1A - NK_C5_ISG15	0	0.714	SC1802	EBVhigh
CCL3_CCR5	DC_C1_FCER1A - NK_C6_ITM2A	0	0.703	SC1802	EBVhigh
CCL3_CCR5	DC_C1_FCER1A - NK_C8_MT1E	0	0.7	SC1802	EBVhigh
CCL3_CCR5	DC_C1_FCER1A - NK_C10_STMN1	0	0.701	SC1802	EBVhigh
CCL3_CCR5	DC_C1_FCER1A - DC_C5_ITM2C	0	0.691	SC1802	EBVhigh
CCL3_CCR5	DC_C1_FCER1A - TAM	0	0.674	SC1802	EBVhigh
CCL3_CCR5	DC_C3_CD1C - CD4_C5_CXCL13	0	0.584	SC1802	EBVhigh
CCL3_CCR5	DC_C3_CD1C - CD4_C7_EX	0	0.723	SC1802	EBVhigh
CCL3_CCR5	DC_C3_CD1C - CD4_C6_REG	0	0.599	SC1802	EBVhigh
CCL3_CCR5	DC_C3_CD1C - CD8_C6_CCL4	0	0.597	SC1802	EBVhigh
CCL3_CCR5	DC_C3_CD1C - CD8_C8_EX	0	0.654	SC1802	EBVhigh
CCL3_CCR5	DC_C3_CD1C - CD8/CD4_PROLIF	0	0.568	SC1802	EBVhigh
CCL3_CCR5	DC_C3_CD1C - DC_C2_CLEC9A	0	0.546	SC1802	EBVhigh
CCL3_CCR5	DC_C3_CD1C - DC_C3_CD1C	0	0.596	SC1802	EBVhigh
CCL3_CCR5	DC_C3_CD1C - NK_C7_CCL4	0	0.616	SC1802	EBVhigh
CCL3_CCR5	DC_C3_CD1C - NK_C9_CXCL13	0	0.654	SC1802	EBVhigh
CCL3_CCR5	DC_C3_CD1C - NK_C5_ISG15	0	0.627	SC1802	EBVhigh
CCL3_CCR5	DC_C3_CD1C - NK_C6_ITM2A	0	0.616	SC1802	EBVhigh
CCL3_CCR5	DC_C3_CD1C - NK_C8_MT1E	0	0.612	SC1802	EBVhigh
CCL3_CCR5	DC_C3_CD1C - NK_C10_STMN1	0	0.614	SC1802	EBVhigh
CCL3_CCR5	DC_C3_CD1C - DC_C5_ITM2C	0	0.604	SC1802	EBVhigh
CCL3_CCR5	DC_C3_CD1C - TAM	0	0.587	SC1802	EBVhigh
CCL3_CCR5	Mono_C1/C2/C3 - CD4_C5_CXCL13	0	1.239	SC1802	EBVhigh
CCL3_CCR5	Mono_C1/C2/C3 - CD4_C7_EX	0	1.378	SC1802	EBVhigh
CCL3_CCR5	Mono_C1/C2/C3 - CD4_C6_REG	0	1.254	SC1802	EBVhigh
CCL3_CCR5	Mono_C1/C2/C3 - CD8_C6_CCL4	0	1.252	SC1802	EBVhigh
CCL3_CCR5	Mono_C1/C2/C3 - CD8_C8_EX	0	1.31	SC1802	EBVhigh
CCL3_CCR5	Mono_C1/C2/C3 - CD8/CD4_PROLIF	0	1.223	SC1802	EBVhigh
CCL3_CCR5	Mono_C1/C2/C3 - DC_C2_CLEC9A	0	1.201	SC1802	EBVhigh
CCL3_CCR5	Mono_C1/C2/C3 - DC_C3_CD1C	0	1.251	SC1802	EBVhigh
CCL3_CCR5	Mono_C1/C2/C3 - NK_C7_CCL4	0	1.271	SC1802	EBVhigh
CCL3_CCR5	Mono_C1/C2/C3 - NK_C9_CXCL13	0	1.31	SC1802	EBVhigh
CCL3_CCR5	Mono_C1/C2/C3 - NK_C5_ISG15	0	1.282	SC1802	EBVhigh
CCL3_CCR5	Mono_C1/C2/C3 - NK_C6_ITM2A	0	1.271	SC1802	EBVhigh
CCL3_CCR5	Mono_C1/C2/C3 - NK_C8_MT1E	0	1.268	SC1802	EBVhigh
CCL3_CCR5	Mono_C1/C2/C3 - NK_C10_STMN1	0	1.269	SC1802	EBVhigh
CCL3_CCR5	Mono_C1/C2/C3 - DC_C5_ITM2C	0	1.259	SC1802	EBVhigh
CCL3_CCR5	Mono_C1/C2/C3 - TAM	0	1.242	SC1802	EBVhigh
CCL3_CCR5	Mono_C4_CXCL10 - CD4_C5_CXCL13	0	1.596	SC1802	EBVhigh
CCL3_CCR5	Mono_C4_CXCL10 - CD4_C7_EX	0	1.735	SC1802	EBVhigh
CCL3_CCR5	Mono_C4_CXCL10 - CD4_C6_REG	0	1.612	SC1802	EBVhigh
CCL3_CCR5	Mono_C4_CXCL10 - CD8_C6_CCL4	0	1.61	SC1802	EBVhigh
CCL3_CCR5	Mono_C4_CXCL10 - CD8_C8_EX	0	1.667	SC1802	EBVhigh
CCL3_CCR5	Mono_C4_CXCL10 - CD8/CD4_PROLIF	0	1.581	SC1802	EBVhigh
CCL3_CCR5	Mono_C4_CXCL10 - DC_C2_CLEC9A	0	1.558	SC1802	EBVhigh
CCL3_CCR5	Mono_C4_CXCL10 - DC_C3_CD1C	0	1.609	SC1802	EBVhigh
CCL3_CCR5	Mono_C4_CXCL10 - NK_C7_CCL4	0	1.629	SC1802	EBVhigh
CCL3_CCR5	Mono_C4_CXCL10 - NK_C9_CXCL13	0	1.667	SC1802	EBVhigh
CCL3_CCR5	Mono_C4_CXCL10 - NK_C5_ISG15	0	1.64	SC1802	EBVhigh
CCL3_CCR5	Mono_C4_CXCL10 - NK_C6_ITM2A	0	1.629	SC1802	EBVhigh
CCL3_CCR5	Mono_C4_CXCL10 - NK_C8_MT1E	0	1.625	SC1802	EBVhigh
CCL3_CCR5	Mono_C4_CXCL10 - NK_C10_STMN1	0	1.626	SC1802	EBVhigh
CCL3_CCR5	Mono_C4_CXCL10 - DC_C5_ITM2C	0	1.617	SC1802	EBVhigh
CCL3_CCR5	Mono_C4_CXCL10 - TAM	0	1.599	SC1802	EBVhigh
CCL3_CCR5	NK_C7_CCL4 - CD4_C5_CXCL13	0	0.469	SC1802	EBVhigh
CCL3_CCR5	NK_C7_CCL4 - CD4_C7_EX	0	0.608	SC1802	EBVhigh
CCL3_CCR5	NK_C7_CCL4 - CD4_C6_REG	0	0.485	SC1802	EBVhigh
CCL3_CCR5	NK_C7_CCL4 - CD8_C6_CCL4	0	0.483	SC1802	EBVhigh
CCL3_CCR5	NK_C7_CCL4 - CD8_C8_EX	0	0.54	SC1802	EBVhigh
CCL3_CCR5	NK_C7_CCL4 - CD8/CD4_PROLIF	0	0.454	SC1802	EBVhigh
CCL3_CCR5	NK_C7_CCL4 - DC_C2_CLEC9A	0	0.431	SC1802	EBVhigh
CCL3_CCR5	NK_C7_CCL4 - DC_C3_CD1C	0	0.482	SC1802	EBVhigh
CCL3_CCR5	NK_C7_CCL4 - NK_C7_CCL4	0	0.501	SC1802	EBVhigh
CCL3_CCR5	NK_C7_CCL4 - NK_C9_CXCL13	0	0.54	SC1802	EBVhigh
CCL3_CCR5	NK_C7_CCL4 - NK_C5_ISG15	0	0.513	SC1802	EBVhigh
CCL3_CCR5	NK_C7_CCL4 - NK_C6_ITM2A	0	0.501	SC1802	EBVhigh
CCL3_CCR5	NK_C7_CCL4 - NK_C8_MT1E	0	0.498	SC1802	EBVhigh
CCL3_CCR5	NK_C7_CCL4 - NK_C10_STMN1	0	0.499	SC1802	EBVhigh
CCL3_CCR5	NK_C7_CCL4 - DC_C5_ITM2C	0	0.49	SC1802	EBVhigh
CCL3_CCR5	NK_C7_CCL4 - TAM	0	0.472	SC1802	EBVhigh
CCL3_CCR5	NK_C9_CXCL13 - CD4_C5_CXCL13	0	0.53	SC1802	EBVhigh
CCL3_CCR5	NK_C9_CXCL13 - CD4_C7_EX	0	0.669	SC1802	EBVhigh
CCL3_CCR5	NK_C9_CXCL13 - CD4_C6_REG	0	0.545	SC1802	EBVhigh
CCL3_CCR5	NK_C9_CXCL13 - CD8_C6_CCL4	0	0.544	SC1802	EBVhigh
CCL3_CCR5	NK_C9_CXCL13 - CD8_C8_EX	0	0.601	SC1802	EBVhigh
CCL3_CCR5	NK_C9_CXCL13 - CD8/CD4_PROLIF	0	0.515	SC1802	EBVhigh
CCL3_CCR5	NK_C9_CXCL13 - DC_C2_CLEC9A	0	0.492	SC1802	EBVhigh
CCL3_CCR5	NK_C9_CXCL13 - DC_C3_CD1C	0	0.543	SC1802	EBVhigh
CCL3_CCR5	NK_C9_CXCL13 - NK_C7_CCL4	0	0.562	SC1802	EBVhigh
CCL3_CCR5	NK_C9_CXCL13 - NK_C9_CXCL13	0	0.601	SC1802	EBVhigh
CCL3_CCR5	NK_C9_CXCL13 - NK_C5_ISG15	0	0.574	SC1802	EBVhigh
CCL3_CCR5	NK_C9_CXCL13 - NK_C6_ITM2A	0	0.562	SC1802	EBVhigh
CCL3_CCR5	NK_C9_CXCL13 - NK_C8_MT1E	0	0.559	SC1802	EBVhigh
CCL3_CCR5	NK_C9_CXCL13 - NK_C10_STMN1	0	0.56	SC1802	EBVhigh
CCL3_CCR5	NK_C9_CXCL13 - DC_C5_ITM2C	0	0.55	SC1802	EBVhigh
CCL3_CCR5	NK_C9_CXCL13 - TAM	0	0.533	SC1802	EBVhigh
CCL3_CCR5	NK_C2_FGFBP2 - CD4_C7_EX	0	0.315	SC1802	EBVhigh
CCL3_CCR5	NK_C5_ISG15 - CD4_C7_EX	0.016	0.467	SC1802	EBVhigh
CCL3_CCR5	NK_C8_MT1E - CD4_C7_EX	0	0.377	SC1802	EBVhigh
CCL3_CCR5	NK_C8_MT1E - CD8_C8_EX	0	0.309	SC1802	EBVhigh
CCL3_CCR5	NK_C8_MT1E - NK_C7_CCL4	0	0.27	SC1802	EBVhigh
CCL3_CCR5	NK_C8_MT1E - NK_C9_CXCL13	0	0.309	SC1802	EBVhigh
CCL3_CCR5	NK_C8_MT1E - NK_C8_MT1E	0	0.267	SC1802	EBVhigh
CCL3_CCR5	NK_C10_STMN1 - CD4_C7_EX	0.048	0.321	SC1802	EBVhigh
CCL3_CCR5	TAM - CD4_C5_CXCL13	0	1.828	SC1802	EBVhigh
CCL3_CCR5	TAM - CD4_C7_EX	0	1.967	SC1802	EBVhigh
CCL3_CCR5	TAM - CD4_C6_REG	0	1.843	SC1802	EBVhigh
CCL3_CCR5	TAM - CD8_C6_CCL4	0	1.841	SC1802	EBVhigh
CCL3_CCR5	TAM - CD8_C8_EX	0	1.898	SC1802	EBVhigh
CCL3_CCR5	TAM - CD8/CD4_PROLIF	0	1.812	SC1802	EBVhigh
CCL3_CCR5	TAM - DC_C2_CLEC9A	0	1.79	SC1802	EBVhigh
CCL3_CCR5	TAM - DC_C3_CD1C	0	1.84	SC1802	EBVhigh
CCL3_CCR5	TAM - NK_C7_CCL4	0	1.86	SC1802	EBVhigh
CCL3_CCR5	TAM - NK_C9_CXCL13	0	1.899	SC1802	EBVhigh
CCL3_CCR5	TAM - NK_C5_ISG15	0	1.871	SC1802	EBVhigh
CCL3_CCR5	TAM - NK_C6_ITM2A	0	1.86	SC1802	EBVhigh
CCL3_CCR5	TAM - NK_C8_MT1E	0	1.857	SC1802	EBVhigh
CCL3_CCR5	TAM - NK_C10_STMN1	0	1.858	SC1802	EBVhigh
CCL3_CCR5	TAM - DC_C5_ITM2C	0	1.848	SC1802	EBVhigh
CCL3_CCR5	TAM - TAM	0	1.831	SC1802	EBVhigh
CCL3_IDE	CD8_C8_EX - B_C4_CD11c	0	0.436	SC1802	EBVhigh
CCL3_IDE	CD8_C8_EX - CD4_C7_EX	0	0.439	SC1802	EBVhigh
CCL3_IDE	CD8_C8_EX - DC_C2_CLEC9A	0	0.44	SC1802	EBVhigh
CCL3_IDE	CD8_C8_EX - DC_C1_FCER1A	0	0.413	SC1802	EBVhigh
CCL3_IDE	CD8_C8_EX - DC_C3_CD1C	0	0.416	SC1802	EBVhigh
CCL3_IDE	CD8_C8_EX - DN	0	0.43	SC1802	EBVhigh
CCL3_IDE	CD8_C8_EX - NK_C5_ISG15	0	0.432	SC1802	EBVhigh
CCL3_IDE	CD8_C8_EX - DC_C5_ITM2C	0	0.432	SC1802	EBVhigh
CCL3_IDE	CD8_C8_EX - Plasma_C2_IGHG	0	0.423	SC1802	EBVhigh
CCL3_IDE	CD8_C8_EX - Plasma_C1_JCHAIN	0	0.438	SC1802	EBVhigh
CCL3_IDE	CD8_C8_EX - TAM	0	0.412	SC1802	EBVhigh
CCL3_IDE	DC_C1_FCER1A - B_C4_CD11c	0	0.664	SC1802	EBVhigh
CCL3_IDE	DC_C1_FCER1A - CD4_C7_EX	0	0.667	SC1802	EBVhigh
CCL3_IDE	DC_C1_FCER1A - DC_C2_CLEC9A	0	0.668	SC1802	EBVhigh
CCL3_IDE	DC_C1_FCER1A - DC_C1_FCER1A	0	0.641	SC1802	EBVhigh
CCL3_IDE	DC_C1_FCER1A - DC_C3_CD1C	0	0.644	SC1802	EBVhigh
CCL3_IDE	DC_C1_FCER1A - DN	0	0.658	SC1802	EBVhigh
CCL3_IDE	DC_C1_FCER1A - NK_C5_ISG15	0	0.66	SC1802	EBVhigh
CCL3_IDE	DC_C1_FCER1A - DC_C5_ITM2C	0	0.66	SC1802	EBVhigh
CCL3_IDE	DC_C1_FCER1A - Plasma_C2_IGHG	0	0.652	SC1802	EBVhigh
CCL3_IDE	DC_C1_FCER1A - Plasma_C1_JCHAIN	0	0.667	SC1802	EBVhigh
CCL3_IDE	DC_C1_FCER1A - TAM	0	0.64	SC1802	EBVhigh
CCL3_IDE	DC_C3_CD1C - B_C4_CD11c	0	0.577	SC1802	EBVhigh
CCL3_IDE	DC_C3_CD1C - CD4_C7_EX	0	0.58	SC1802	EBVhigh
CCL3_IDE	DC_C3_CD1C - DC_C2_CLEC9A	0	0.581	SC1802	EBVhigh
CCL3_IDE	DC_C3_CD1C - DC_C1_FCER1A	0	0.554	SC1802	EBVhigh
CCL3_IDE	DC_C3_CD1C - DC_C3_CD1C	0	0.557	SC1802	EBVhigh
CCL3_IDE	DC_C3_CD1C - DN	0	0.571	SC1802	EBVhigh
CCL3_IDE	DC_C3_CD1C - NK_C5_ISG15	0	0.573	SC1802	EBVhigh
CCL3_IDE	DC_C3_CD1C - DC_C5_ITM2C	0	0.573	SC1802	EBVhigh
CCL3_IDE	DC_C3_CD1C - Plasma_C2_IGHG	0	0.564	SC1802	EBVhigh
CCL3_IDE	DC_C3_CD1C - Plasma_C1_JCHAIN	0	0.58	SC1802	EBVhigh
CCL3_IDE	DC_C3_CD1C - TAM	0	0.553	SC1802	EBVhigh
CCL3_IDE	Mono_C1/C2/C3 - B_C4_CD11c	0	1.232	SC1802	EBVhigh
CCL3_IDE	Mono_C1/C2/C3 - CD4_C7_EX	0	1.235	SC1802	EBVhigh
CCL3_IDE	Mono_C1/C2/C3 - DC_C2_CLEC9A	0	1.236	SC1802	EBVhigh
CCL3_IDE	Mono_C1/C2/C3 - DC_C1_FCER1A	0	1.209	SC1802	EBVhigh
CCL3_IDE	Mono_C1/C2/C3 - DC_C3_CD1C	0	1.212	SC1802	EBVhigh
CCL3_IDE	Mono_C1/C2/C3 - DN	0	1.226	SC1802	EBVhigh
CCL3_IDE	Mono_C1/C2/C3 - NK_C5_ISG15	0	1.228	SC1802	EBVhigh
CCL3_IDE	Mono_C1/C2/C3 - DC_C5_ITM2C	0	1.228	SC1802	EBVhigh
CCL3_IDE	Mono_C1/C2/C3 - Plasma_C2_IGHG	0	1.219	SC1802	EBVhigh
CCL3_IDE	Mono_C1/C2/C3 - Plasma_C1_JCHAIN	0	1.235	SC1802	EBVhigh
CCL3_IDE	Mono_C1/C2/C3 - TAM	0	1.208	SC1802	EBVhigh
CCL3_IDE	Mono_C4_CXCL10 - B_C4_CD11c	0	1.589	SC1802	EBVhigh
CCL3_IDE	Mono_C4_CXCL10 - CD4_C7_EX	0	1.592	SC1802	EBVhigh
CCL3_IDE	Mono_C4_CXCL10 - DC_C2_CLEC9A	0	1.593	SC1802	EBVhigh
CCL3_IDE	Mono_C4_CXCL10 - DC_C1_FCER1A	0	1.566	SC1802	EBVhigh
CCL3_IDE	Mono_C4_CXCL10 - DC_C3_CD1C	0	1.57	SC1802	EBVhigh
CCL3_IDE	Mono_C4_CXCL10 - DN	0	1.583	SC1802	EBVhigh
CCL3_IDE	Mono_C4_CXCL10 - NK_C5_ISG15	0	1.586	SC1802	EBVhigh
CCL3_IDE	Mono_C4_CXCL10 - DC_C5_ITM2C	0	1.586	SC1802	EBVhigh
CCL3_IDE	Mono_C4_CXCL10 - Plasma_C2_IGHG	0	1.577	SC1802	EBVhigh
CCL3_IDE	Mono_C4_CXCL10 - Plasma_C1_JCHAIN	0	1.592	SC1802	EBVhigh
CCL3_IDE	Mono_C4_CXCL10 - TAM	0	1.565	SC1802	EBVhigh
CCL3_IDE	NK_C7_CCL4 - B_C4_CD11c	0	0.462	SC1802	EBVhigh
CCL3_IDE	NK_C7_CCL4 - CD4_C7_EX	0	0.465	SC1802	EBVhigh
CCL3_IDE	NK_C7_CCL4 - DC_C2_CLEC9A	0	0.466	SC1802	EBVhigh
CCL3_IDE	NK_C7_CCL4 - DC_C1_FCER1A	0	0.439	SC1802	EBVhigh
CCL3_IDE	NK_C7_CCL4 - DC_C3_CD1C	0	0.443	SC1802	EBVhigh
CCL3_IDE	NK_C7_CCL4 - DN	0	0.456	SC1802	EBVhigh
CCL3_IDE	NK_C7_CCL4 - NK_C5_ISG15	0	0.459	SC1802	EBVhigh
CCL3_IDE	NK_C7_CCL4 - DC_C5_ITM2C	0	0.459	SC1802	EBVhigh
CCL3_IDE	NK_C7_CCL4 - Plasma_C2_IGHG	0	0.45	SC1802	EBVhigh
CCL3_IDE	NK_C7_CCL4 - Plasma_C1_JCHAIN	0	0.465	SC1802	EBVhigh
CCL3_IDE	NK_C7_CCL4 - TAM	0	0.438	SC1802	EBVhigh
CCL3_IDE	NK_C9_CXCL13 - B_C4_CD11c	0	0.523	SC1802	EBVhigh
CCL3_IDE	NK_C9_CXCL13 - CD4_C7_EX	0	0.526	SC1802	EBVhigh
CCL3_IDE	NK_C9_CXCL13 - DC_C2_CLEC9A	0	0.527	SC1802	EBVhigh
CCL3_IDE	NK_C9_CXCL13 - DC_C1_FCER1A	0	0.5	SC1802	EBVhigh
CCL3_IDE	NK_C9_CXCL13 - DC_C3_CD1C	0	0.504	SC1802	EBVhigh
CCL3_IDE	NK_C9_CXCL13 - DN	0	0.517	SC1802	EBVhigh
CCL3_IDE	NK_C9_CXCL13 - NK_C5_ISG15	0	0.52	SC1802	EBVhigh
CCL3_IDE	NK_C9_CXCL13 - DC_C5_ITM2C	0	0.519	SC1802	EBVhigh
CCL3_IDE	NK_C9_CXCL13 - Plasma_C2_IGHG	0	0.511	SC1802	EBVhigh
CCL3_IDE	NK_C9_CXCL13 - Plasma_C1_JCHAIN	0	0.526	SC1802	EBVhigh
CCL3_IDE	NK_C9_CXCL13 - TAM	0	0.499	SC1802	EBVhigh
CCL3_IDE	NK_C5_ISG15 - DC_C2_CLEC9A	0.046	0.325	SC1802	EBVhigh
CCL3_IDE	NK_C5_ISG15 - DN	0	0.315	SC1802	EBVhigh
CCL3_IDE	NK_C6_ITM2A - DN	0.046	0.174	SC1802	EBVhigh
CCL3_IDE	NK_C8_MT1E - Plasma_C1_JCHAIN	0.016	0.234	SC1802	EBVhigh
CCL3_IDE	TAM - B_C4_CD11c	0	1.821	SC1802	EBVhigh
CCL3_IDE	TAM - CD4_C7_EX	0	1.824	SC1802	EBVhigh
CCL3_IDE	TAM - DC_C2_CLEC9A	0	1.825	SC1802	EBVhigh
CCL3_IDE	TAM - DC_C1_FCER1A	0	1.798	SC1802	EBVhigh
CCL3_IDE	TAM - DC_C3_CD1C	0	1.801	SC1802	EBVhigh
CCL3_IDE	TAM - DN	0	1.815	SC1802	EBVhigh
CCL3_IDE	TAM - NK_C5_ISG15	0	1.817	SC1802	EBVhigh
CCL3_IDE	TAM - DC_C5_ITM2C	0	1.817	SC1802	EBVhigh
CCL3_IDE	TAM - Plasma_C2_IGHG	0	1.808	SC1802	EBVhigh
CCL3_IDE	TAM - Plasma_C1_JCHAIN	0	1.824	SC1802	EBVhigh
CCL3_IDE	TAM - TAM	0	1.797	SC1802	EBVhigh
CCL3L1_CCR1	CD4_C7_EX - CD8_C8_EX	0	0.345	SC1802	EBVhigh
CCL3L1_CCR1	CD4_C7_EX - DC_C1_FCER1A	0	0.311	SC1802	EBVhigh
CCL3L1_CCR1	CD4_C7_EX - DC_C3_CD1C	0.031	0.327	SC1802	EBVhigh
CCL3L1_CCR1	CD4_C7_EX - Mono_C1/C2/C3	0	0.336	SC1802	EBVhigh
CCL3L1_CCR1	CD4_C7_EX - Mono_C4_CXCL10	0	0.374	SC1802	EBVhigh
CCL3L1_CCR1	CD4_C7_EX - NK_C7_CCL4	0	0.435	SC1802	EBVhigh
CCL3L1_CCR1	CD4_C7_EX - NK_C9_CXCL13	0	0.45	SC1802	EBVhigh
CCL3L1_CCR1	CD4_C7_EX - NK_C5_ISG15	0	0.53	SC1802	EBVhigh
CCL3L1_CCR1	CD4_C7_EX - NK_C6_ITM2A	0	0.479	SC1802	EBVhigh
CCL3L1_CCR1	CD4_C7_EX - NK_C8_MT1E	0	0.457	SC1802	EBVhigh
CCL3L1_CCR1	CD4_C7_EX - NK_C10_STMN1	0	0.489	SC1802	EBVhigh
CCL3L1_CCR1	CD4_C7_EX - TAM	0.016	0.422	SC1802	EBVhigh
CCL3L1_CCR1	CD8_C6_CCL4 - CD8_C8_EX	0	0.264	SC1802	EBVhigh
CCL3L1_CCR1	CD8_C6_CCL4 - DC_C1_FCER1A	0.048	0.23	SC1802	EBVhigh
CCL3L1_CCR1	CD8_C6_CCL4 - Mono_C1/C2/C3	0	0.256	SC1802	EBVhigh
CCL3L1_CCR1	CD8_C6_CCL4 - Mono_C4_CXCL10	0.048	0.294	SC1802	EBVhigh
CCL3L1_CCR1	CD8_C6_CCL4 - NK_C7_CCL4	0	0.354	SC1802	EBVhigh
CCL3L1_CCR1	CD8_C6_CCL4 - NK_C9_CXCL13	0	0.37	SC1802	EBVhigh
CCL3L1_CCR1	CD8_C6_CCL4 - NK_C5_ISG15	0	0.449	SC1802	EBVhigh
CCL3L1_CCR1	CD8_C6_CCL4 - NK_C6_ITM2A	0	0.398	SC1802	EBVhigh
CCL3L1_CCR1	CD8_C6_CCL4 - NK_C8_MT1E	0	0.377	SC1802	EBVhigh
CCL3L1_CCR1	CD8_C6_CCL4 - NK_C10_STMN1	0	0.408	SC1802	EBVhigh
CCL3L1_CCR1	CD8_C6_CCL4 - TAM	0.016	0.342	SC1802	EBVhigh
CCL3L1_CCR1	CD8_C4_EM - CD8_C8_EX	0.032	0.229	SC1802	EBVhigh
CCL3L1_CCR1	CD8_C4_EM - Mono_C1/C2/C3	0	0.221	SC1802	EBVhigh
CCL3L1_CCR1	CD8_C4_EM - NK_C7_CCL4	0	0.319	SC1802	EBVhigh
CCL3L1_CCR1	CD8_C4_EM - NK_C9_CXCL13	0	0.334	SC1802	EBVhigh
CCL3L1_CCR1	CD8_C4_EM - NK_C5_ISG15	0	0.414	SC1802	EBVhigh
CCL3L1_CCR1	CD8_C4_EM - NK_C6_ITM2A	0	0.363	SC1802	EBVhigh
CCL3L1_CCR1	CD8_C4_EM - NK_C8_MT1E	0	0.342	SC1802	EBVhigh
CCL3L1_CCR1	CD8_C4_EM - NK_C10_STMN1	0	0.373	SC1802	EBVhigh
CCL3L1_CCR1	CD8_C4_EM - TAM	0.048	0.306	SC1802	EBVhigh
CCL3L1_CCR1	CD8_C8_EX - CD8_C8_EX	0	0.539	SC1802	EBVhigh
CCL3L1_CCR1	CD8_C8_EX - DC_C1_FCER1A	0	0.506	SC1802	EBVhigh
CCL3L1_CCR1	CD8_C8_EX - DC_C3_CD1C	0	0.521	SC1802	EBVhigh
CCL3L1_CCR1	CD8_C8_EX - Mono_C1/C2/C3	0	0.531	SC1802	EBVhigh
CCL3L1_CCR1	CD8_C8_EX - Mono_C4_CXCL10	0	0.569	SC1802	EBVhigh
CCL3L1_CCR1	CD8_C8_EX - NK_C7_CCL4	0	0.629	SC1802	EBVhigh
CCL3L1_CCR1	CD8_C8_EX - NK_C9_CXCL13	0	0.645	SC1802	EBVhigh
CCL3L1_CCR1	CD8_C8_EX - NK_C5_ISG15	0	0.724	SC1802	EBVhigh
CCL3L1_CCR1	CD8_C8_EX - NK_C6_ITM2A	0	0.674	SC1802	EBVhigh
CCL3L1_CCR1	CD8_C8_EX - NK_C8_MT1E	0	0.652	SC1802	EBVhigh
CCL3L1_CCR1	CD8_C8_EX - NK_C10_STMN1	0	0.684	SC1802	EBVhigh
CCL3L1_CCR1	CD8_C8_EX - TAM	0	0.617	SC1802	EBVhigh
CCL3L1_CCR1	CD8_C7_XCL - NK_C7_CCL4	0.014	0.242	SC1802	EBVhigh
CCL3L1_CCR1	CD8_C7_XCL - NK_C9_CXCL13	0.031	0.258	SC1802	EBVhigh
CCL3L1_CCR1	CD8_C7_XCL - NK_C5_ISG15	0.016	0.337	SC1802	EBVhigh
CCL3L1_CCR1	CD8_C7_XCL - NK_C6_ITM2A	0.016	0.286	SC1802	EBVhigh
CCL3L1_CCR1	CD8_C7_XCL - NK_C8_MT1E	0	0.265	SC1802	EBVhigh
CCL3L1_CCR1	CD8_C7_XCL - NK_C10_STMN1	0	0.296	SC1802	EBVhigh
CCL3L1_CCR1	CD8/CD4_PROLIF - NK_C7_CCL4	0	0.27	SC1802	EBVhigh
CCL3L1_CCR1	CD8/CD4_PROLIF - NK_C9_CXCL13	0	0.286	SC1802	EBVhigh
CCL3L1_CCR1	CD8/CD4_PROLIF - NK_C5_ISG15	0	0.365	SC1802	EBVhigh
CCL3L1_CCR1	CD8/CD4_PROLIF - NK_C6_ITM2A	0.016	0.314	SC1802	EBVhigh
CCL3L1_CCR1	CD8/CD4_PROLIF - NK_C8_MT1E	0	0.293	SC1802	EBVhigh
CCL3L1_CCR1	CD8/CD4_PROLIF - NK_C10_STMN1	0	0.325	SC1802	EBVhigh
CCL3L1_CCR1	DC_C1_FCER1A - CD8_C8_EX	0	0.643	SC1802	EBVhigh
CCL3L1_CCR1	DC_C1_FCER1A - DC_C1_FCER1A	0	0.61	SC1802	EBVhigh
CCL3L1_CCR1	DC_C1_FCER1A - DC_C3_CD1C	0	0.625	SC1802	EBVhigh
CCL3L1_CCR1	DC_C1_FCER1A - Mono_C1/C2/C3	0	0.635	SC1802	EBVhigh
CCL3L1_CCR1	DC_C1_FCER1A - Mono_C4_CXCL10	0	0.673	SC1802	EBVhigh
CCL3L1_CCR1	DC_C1_FCER1A - NK_C7_CCL4	0	0.733	SC1802	EBVhigh
CCL3L1_CCR1	DC_C1_FCER1A - NK_C9_CXCL13	0	0.749	SC1802	EBVhigh
CCL3L1_CCR1	DC_C1_FCER1A - NK_C5_ISG15	0	0.828	SC1802	EBVhigh
CCL3L1_CCR1	DC_C1_FCER1A - NK_C6_ITM2A	0	0.778	SC1802	EBVhigh
CCL3L1_CCR1	DC_C1_FCER1A - NK_C8_MT1E	0	0.756	SC1802	EBVhigh
CCL3L1_CCR1	DC_C1_FCER1A - NK_C10_STMN1	0	0.788	SC1802	EBVhigh
CCL3L1_CCR1	DC_C1_FCER1A - TAM	0	0.721	SC1802	EBVhigh
CCL3L1_CCR1	DC_C3_CD1C - CD8_C8_EX	0	0.703	SC1802	EBVhigh
CCL3L1_CCR1	DC_C3_CD1C - DC_C1_FCER1A	0	0.669	SC1802	EBVhigh
CCL3L1_CCR1	DC_C3_CD1C - DC_C3_CD1C	0	0.685	SC1802	EBVhigh
CCL3L1_CCR1	DC_C3_CD1C - Mono_C1/C2/C3	0	0.695	SC1802	EBVhigh
CCL3L1_CCR1	DC_C3_CD1C - Mono_C4_CXCL10	0	0.733	SC1802	EBVhigh
CCL3L1_CCR1	DC_C3_CD1C - NK_C7_CCL4	0	0.793	SC1802	EBVhigh
CCL3L1_CCR1	DC_C3_CD1C - NK_C9_CXCL13	0	0.809	SC1802	EBVhigh
CCL3L1_CCR1	DC_C3_CD1C - NK_C5_ISG15	0	0.888	SC1802	EBVhigh
CCL3L1_CCR1	DC_C3_CD1C - NK_C6_ITM2A	0	0.837	SC1802	EBVhigh
CCL3L1_CCR1	DC_C3_CD1C - NK_C8_MT1E	0	0.816	SC1802	EBVhigh
CCL3L1_CCR1	DC_C3_CD1C - NK_C10_STMN1	0	0.848	SC1802	EBVhigh
CCL3L1_CCR1	DC_C3_CD1C - TAM	0	0.781	SC1802	EBVhigh
CCL3L1_CCR1	DN - NK_C5_ISG15	0.032	0.326	SC1802	EBVhigh
CCL3L1_CCR1	Mono_C1/C2/C3 - CD8_C8_EX	0	0.818	SC1802	EBVhigh
CCL3L1_CCR1	Mono_C1/C2/C3 - DC_C1_FCER1A	0	0.784	SC1802	EBVhigh
CCL3L1_CCR1	Mono_C1/C2/C3 - DC_C3_CD1C	0	0.8	SC1802	EBVhigh
CCL3L1_CCR1	Mono_C1/C2/C3 - Mono_C1/C2/C3	0	0.81	SC1802	EBVhigh
CCL3L1_CCR1	Mono_C1/C2/C3 - Mono_C4_CXCL10	0	0.848	SC1802	EBVhigh
CCL3L1_CCR1	Mono_C1/C2/C3 - NK_C7_CCL4	0	0.908	SC1802	EBVhigh
CCL3L1_CCR1	Mono_C1/C2/C3 - NK_C9_CXCL13	0	0.924	SC1802	EBVhigh
CCL3L1_CCR1	Mono_C1/C2/C3 - NK_C5_ISG15	0	1.003	SC1802	EBVhigh
CCL3L1_CCR1	Mono_C1/C2/C3 - NK_C6_ITM2A	0	0.952	SC1802	EBVhigh
CCL3L1_CCR1	Mono_C1/C2/C3 - NK_C8_MT1E	0	0.931	SC1802	EBVhigh
CCL3L1_CCR1	Mono_C1/C2/C3 - NK_C10_STMN1	0	0.963	SC1802	EBVhigh
CCL3L1_CCR1	Mono_C1/C2/C3 - TAM	0	0.896	SC1802	EBVhigh
CCL3L1_CCR1	Mono_C4_CXCL10 - CD8_C8_EX	0	1.35	SC1802	EBVhigh
CCL3L1_CCR1	Mono_C4_CXCL10 - DC_C1_FCER1A	0	1.317	SC1802	EBVhigh
CCL3L1_CCR1	Mono_C4_CXCL10 - DC_C3_CD1C	0	1.332	SC1802	EBVhigh
CCL3L1_CCR1	Mono_C4_CXCL10 - Mono_C1/C2/C3	0	1.342	SC1802	EBVhigh
CCL3L1_CCR1	Mono_C4_CXCL10 - Mono_C4_CXCL10	0	1.38	SC1802	EBVhigh
CCL3L1_CCR1	Mono_C4_CXCL10 - NK_C7_CCL4	0	1.44	SC1802	EBVhigh
CCL3L1_CCR1	Mono_C4_CXCL10 - NK_C9_CXCL13	0	1.456	SC1802	EBVhigh
CCL3L1_CCR1	Mono_C4_CXCL10 - NK_C5_ISG15	0	1.535	SC1802	EBVhigh
CCL3L1_CCR1	Mono_C4_CXCL10 - NK_C6_ITM2A	0	1.485	SC1802	EBVhigh
CCL3L1_CCR1	Mono_C4_CXCL10 - NK_C8_MT1E	0	1.463	SC1802	EBVhigh
CCL3L1_CCR1	Mono_C4_CXCL10 - NK_C10_STMN1	0	1.495	SC1802	EBVhigh
CCL3L1_CCR1	Mono_C4_CXCL10 - TAM	0	1.428	SC1802	EBVhigh
CCL3L1_CCR1	NK_C7_CCL4 - NK_C7_CCL4	0	0.26	SC1802	EBVhigh
CCL3L1_CCR1	NK_C7_CCL4 - NK_C9_CXCL13	0	0.275	SC1802	EBVhigh
CCL3L1_CCR1	NK_C7_CCL4 - NK_C5_ISG15	0	0.354	SC1802	EBVhigh
CCL3L1_CCR1	NK_C7_CCL4 - NK_C6_ITM2A	0.048	0.304	SC1802	EBVhigh
CCL3L1_CCR1	NK_C7_CCL4 - NK_C8_MT1E	0	0.282	SC1802	EBVhigh
CCL3L1_CCR1	NK_C7_CCL4 - NK_C10_STMN1	0	0.314	SC1802	EBVhigh
CCL3L1_CCR1	NK_C9_CXCL13 - NK_C7_CCL4	0	0.263	SC1802	EBVhigh
CCL3L1_CCR1	NK_C9_CXCL13 - NK_C9_CXCL13	0.031	0.278	SC1802	EBVhigh
CCL3L1_CCR1	NK_C9_CXCL13 - NK_C5_ISG15	0.016	0.357	SC1802	EBVhigh
CCL3L1_CCR1	NK_C9_CXCL13 - NK_C6_ITM2A	0.032	0.307	SC1802	EBVhigh
CCL3L1_CCR1	NK_C9_CXCL13 - NK_C8_MT1E	0	0.285	SC1802	EBVhigh
CCL3L1_CCR1	NK_C9_CXCL13 - NK_C10_STMN1	0	0.317	SC1802	EBVhigh
CCL3L1_CCR1	TAM - CD8_C8_EX	0	1.264	SC1802	EBVhigh
CCL3L1_CCR1	TAM - DC_C1_FCER1A	0	1.231	SC1802	EBVhigh
[truncated: 398,337+ more rows]
