# Supplementary material for: Single‐Cell Analysis Reveals Malignant Cells Reshape the Cellular Landscape and Foster an Immunosuppressive Microenvironment of Extranodal NK/T‐Cell Lymphoma
Source: Adv Sci (Weinh). 2023 Nov 10;10(36):2303913. doi: 10.1002/advs.202303913 (PMC10754138; doi:10.1002/advs.202303913)
Supplement: Supplementary file 7 — Supplemental Table 6 [file ADVS-10-2303913-s003.xlsx]

## Sheet: Table S6
Table S6 | Clinical characteristics of 55 NKTCL patients for IHC assay
Clinicopathologic parameters	Cases (%)
Age
Median (43)
Range (10-87)
≤45	32 (58.2)
>45	23 (41.8)
Gender
Male	44 (80)
Female	11 (20)
Stage
I-II	40 (72.7)
III-IV	15 (27.3)
Death
No	32 (58.2)
Yes	23 (41.8)
