# Supplementary material for: Single‐Cell Analysis Reveals Malignant Cells Reshape the Cellular Landscape and Foster an Immunosuppressive Microenvironment of Extranodal NK/T‐Cell Lymphoma
Source: Adv Sci (Weinh). 2023 Nov 10;10(36):2303913. doi: 10.1002/advs.202303913 (PMC10754138; doi:10.1002/advs.202303913)
Supplement: Supplementary file 8 — Supplemental Table 7 [file ADVS-10-2303913-s008.xlsx]

## Sheet: Table S7
Table S7 | Gene sets for signature scores
NK cell				T cell
JAK-STAT3	NF-κB	Immunogenicity	EBV gene transcriptional score	Cytotoxicity	Exhaustion
IL4R	CYLD	HLA-A	LMP1	GZMA	HAVCR2
IL6ST	UBE2D3	HLA-B	LMP2	GZMB	LAG3
STAT1	TNFAIP3	HLA-C	RPMS1	GZMH	TIGIT
IL1R1	NFKBIA	TAP1	BNRF1	NKG7	CTLA4
CSF2RB	XPO1	TAP2	EBER2	GNLY	PDCD1
SOCS3	MALT1	TAPBP		PRF1	LAYN
STAT3	BIRC2	B2M		FGFBP2	ENTPD1
OSMR	TRAF6	ERAP1
IL2RG	NOD2
IFNGR1	PRKCA
TYK2	RELA
IL13RA1	RAN
TLR2	TNF
IFNGR2	IKBKG
IL10RB	NFKB1
IL6	SSPO
IL1R2	IKBKB
IL3RA	RIPK2
IFNAR1	BCL10
TNFRSF1A	CHUK
MYD88	ATM
ACVR1B	ERC1
CSF3R	TNFRSF1A
ITGB3
REG1A
CXCL1
A2M
CSF2RA
IL15RA
IRF9
PDGFC
HAX1
BAK1
EBI3
INHBE
CRLF2
TNFRSF1B
CD14
PTPN1
PTPN2
IL1B
CSF1
IL18R1
TNF
PF4
CXCL13
AC005840.1
FAS
IL17RA
CXCL10
IL9R
STAM2
TNFRSF12A
STAT2
HMOX1
LEPR
CBL
CD9
CXCL3
TGFB1
MAP3K8
ITGA4
CD38
JUN
SOCS1
ACVRL1
PIM1
TNFRSF21
PIK3R5
GRB2
IRF1
DNTT
CSF2
IL2RA
PTPN11
IL12RB1
CCR1
CNTFR
PLA2G2A
CXCL9
CD44
IL7
CXCL11
CCL7
LTB
IL17RB
CD36
