# Supplementary material for: Single‐Cell Analysis Reveals Malignant Cells Reshape the Cellular Landscape and Foster an Immunosuppressive Microenvironment of Extranodal NK/T‐Cell Lymphoma
Source: Adv Sci (Weinh). 2023 Nov 10;10(36):2303913. doi: 10.1002/advs.202303913 (PMC10754138; doi:10.1002/advs.202303913)
Supplement: Supplementary file 9 — Supplemental Table 8 [file ADVS-10-2303913-s006.xlsx]

## Sheet: Table S8
Table S8 | Primary and secondary antibodies used in this study
Assay*	Primary/Secondary antibody	Source	Brand	Cat No.	Reference to Figures
WB	Anti-EBV LMP1	Mouse	Abcam	ab78113	Figure S8D-F and S9A,D
	Anti-human DPP4	Rabbit	CST	67138	Figure 3C
	Anti-human PD-L1	Rabbit	CST	13684	Figure S8B,D
	Anti-human CD86	Rabbit	CST	91882	Figure S8B,D
	Anti-human STAT3	Mouse	CST	9139	Figure S8B,D
	Anti-human STAT5A	Rabbit	Proteintech	13179-1-AP	Figure S8B,D
	Anti-human STAT5B	Mouse	Proteintech	66427-1-IG	Figure S8B,D
	Anti-human GAPDH	Mouse	Ray Antibody Biotech	RM2002	Figure S8D-F and S9A,D
	Anti-human ACTIN	Mouse	ABclonal	AC004	Figure 3C and Figure S8B
	Anti-rabbit IgG	Goat	CST	7074	\
	Anti-mouse IgG	Horse	CST	7076	\
T-Cell Activation	Anti-human CD3	Mouse	eBioscience	16-0038-85	Figure 5C-D
	Anti-human CD28	Mouse	eBioscience	16-0288-85	Figure 5C-D
FACS	Anti-human CD3 BV421	Mouse	Biolegend	317344	Figure 5C-D
	Anti-human CD56 BV510	Mouse	Biolegend	362534	Figure 5C-D
	Anti-human PD-1 APC	Mouse	Biolegend	329908	Figure 5C
	Anti-human LAG3 AF700	Mouse	eBioscience	56-2239-42	Figure 5C
	Anti-human IFN-γ APC	Mouse	eBioscience	17-7319-82	Figure 5D
	Anti-human Ki-67 BV421	Mouse	Biolegend	350505	Figure 5D
	Anti-human Thy1 PE	Mouse	Biolegend	328110	Figure 5D
IF	Anti-human CXCL13	Rabbit	NOVUS	NBP2-16041	Figure 2B
	Anti-EBV LMP1	Mouse	Zsbio	ZM-0105	Figure 2B
	Anti-human CD56	Mouse	Zsbio	ZM-0057	Figure 3D,3H,5A,6B and Figure S2D
	Anti-human Ki-67	Mouse	BD Biosciences	550609	Figure 2G and Figure S9G
	Anti-human c-PARP1	Rabbit	CST	5625	Figure 2G and Figure S9G
	Anti-human DPP4	Rabbit	CST	67138	Figure 3D,H
	Anti-human CXCL2	Rabbit	Proteintech	26791-1-AP	Figure 3H
	Anti-human CXCL9	Rabbit	Proteintech	22355-1-AP	Figure 3H
	Anti-human CXCL10	Rabbit	Proteintech	10937-1-AP	Figure 3H
	Anti-human CD8	Rabbit	Zsbio	ZA-0508	Figure 5A
	Anti-human CD206	Rabbit	CST	91992	Figure 5A
	Anti-human PD-L1	Rabbit	CST	13684	Figure 5A
	Anti-human HLA-DR	Rabbit	Abcam	ab92511	Figure 6B
	Anti-human GZMB	Rabbit	Abcam	ab255598	Figure S2D
	Anti-human PRF1	Mouse	Invitrogen	MA5-12469	Figure S2D
	Anti-rabbit IgG	Goat	Invitrogen	A-11008	\
	Anti-mouse IgG	Goat	Invitrogen	A-11004	\
IHC	Anti-human CD206	Rabbit	CST	24595	Figure S15A
	Anti-rabbit IgG	Goat	Zsbio	ZLI-9017	\
*WB = Western blotting assay, FACS = Fluorescence activated cell sorting, IF = Immunofluorescence staining assay, IHC = Immunohistochemistry staining assay
