# Supplementary material for: Single‐Cell Analysis Reveals Malignant Cells Reshape the Cellular Landscape and Foster an Immunosuppressive Microenvironment of Extranodal NK/T‐Cell Lymphoma
Source: Adv Sci (Weinh). 2023 Nov 10;10(36):2303913. doi: 10.1002/advs.202303913 (PMC10754138; doi:10.1002/advs.202303913)
Supplement: Supplementary file 10 — Supplemental Table 9 [file ADVS-10-2303913-s001.xlsx]

## Sheet: Table S9
Table S9 | Primers used in this study
Gene	Sequence (5' to 3')
LMP1-F	TCCTCTTGGCGCTACTGTTT
LMP1-R	AGTAAGGGAAAGGGGGTGTG
CXCL13-F	TCCAAGGTGTTCTGGAGGTC
CXCL13-R	TGAGGGTCCACACACACAAT
CD86-F	CCAGACCACATTCCTTGGAT
CD86-R	TTAAAAACACGCTGGGCTTC
PD-L1-F	ACGCCCCATACAACAAAATC
PD-L1-R	CTCTTGGAATTGGTGGTGGT
NFKB1-F	ACAAATGGGCTACACCGAAG
NFKB1-R	ATGGGGCATTTTGTTGAGAG
NFKB2-F	GAACAGCCTTGCATCTAGCC
NFKB2-R	TCCGAGTCGCTATCAGAGGT
STAT3-F	CTTGACACACGGTACCTGGA
STAT3-R	CTTGCAGGAAGCGGCTATAC
STAT5A-F	GCCATTGACTTGGACAATCC
STAT5A-R	AGCTGCAATTGTTGGCTTCT
STAT5B-F	GTTCCCTGCGAGTCTGCTAC
STAT5B-R	TGTCCTCCAGATCGAAGTCC
LMP1-shRNA-1-F	CCGGAAGACGATTCTACCCATGAATCTCGAGATTCATGGGTAGAATCGTCTTTTTTTG
LMP1-shRNA-1-R	AATTCAAAAAAAGACGATTCTACCCATGAATCTCGAGATTCATGGGTAGAATCGTCTT
LMP1-shRNA-2-F	CCGGAACCATCATCCTGCTTATTATCTCGAGATAATAAGCAGGATGATGGTTTTTTTG
LMP1-shRNA-2-R	AATTCAAAAAAACCATCATCCTGCTTATTATCTCGAGATAATAAGCAGGATGATGGTT
LMP1-EcoRI-F	GGAATTCATGGAACACGACCTTGAGAG
LMP1-BamHI-R	CGGGATCCTTAGTCATAGTAGCTTAGCT
